# Supplementary material for: Transformation of Silyl‐Protected Tetrafluorinated Thia[6]helicene S‐Oxide into a Difluorinated Coronene via Induced Desilylation
Source: Chemistry. 2025 Aug 25;31(57):e02242. doi: 10.1002/chem.202502242 (PMC12520054; doi:10.1002/chem.202502242)
Supplement: Supplementary file 2 — Supporting Information [file CHEM-31-e02242-s001.zip]

Archive with 2 entries (2 files):
- Mes-2.cif
- TMS-2.cif
