# Supplementary material for: Transformation of Silyl‐Protected Tetrafluorinated Thia[6]helicene S‐Oxide into a Difluorinated Coronene via Induced Desilylation
Source: Chemistry. 2025 Aug 25;31(57):e02242. doi: 10.1002/chem.202502242 (PMC12520054; doi:10.1002/chem.202502242)
Supplement: Supplementary file 2 — Supporting Information [file CHEM-31-e02242-s001.zip › Mes-2.cif]

 
data_20250319_murase_mes-f2-coronene1_100k_auto_pl
 
_audit_creation_method            'SHELXL-2019/3'
_shelx_SHELXL_version_number      '2019/3'
_chemical_name_systematic         ?
_chemical_name_common             ?
_chemical_melting_point           ?
_chemical_formula_moiety          '2(C33 H20 F2), C H2 Cl2'
_chemical_formula_sum
 'C67 H42 Cl2 F4' 
_chemical_formula_weight          993.90

loop_
 _atom_type_symbol
 _atom_type_description
 _atom_type_scat_dispersion_real
 _atom_type_scat_dispersion_imag
 _atom_type_scat_source
 'C'  'C'   0.0033   0.0016
 'International Tables Vol C Tables 4.2.6.8 and 6.1.1.4'
 'H'  'H'   0.0000   0.0000
 'International Tables Vol C Tables 4.2.6.8 and 6.1.1.4'
 'Cl'  'Cl'   0.1484   0.1585
 'International Tables Vol C Tables 4.2.6.8 and 6.1.1.4'
 'F'  'F'   0.0171   0.0103
 'International Tables Vol C Tables 4.2.6.8 and 6.1.1.4'
 
_space_group_crystal_system       monoclinic
_space_group_IT_number            15
_space_group_name_H-M_alt         'C 2/c'
_space_group_name_Hall            '-C 2yc'
 
_shelx_space_group_comment
;
The symmetry employed for this shelxl refinement is uniquely defined
by the following loop, which should always be used as a source of
symmetry information in preference to the above space-group names.
They are only intended as comments.
;
 
loop_
 _space_group_symop_operation_xyz
 'x, y, z'
 '-x, y, -z+1/2'
 'x+1/2, y+1/2, z'
 '-x+1/2, y+1/2, -z+1/2'
 '-x, -y, -z'
 'x, -y, z-1/2'
 '-x+1/2, -y+1/2, -z'
 'x+1/2, -y+1/2, z-1/2'
 
_cell_length_a                    11.7740(2)
_cell_length_b                    13.4698(3)
_cell_length_c                    30.2007(7)
_cell_angle_alpha                 90
_cell_angle_beta                  100.222(2)
_cell_angle_gamma                 90
_cell_volume                      4713.61(17)
_cell_formula_units_Z             4
_cell_measurement_temperature     100
_cell_measurement_reflns_used     26825
_cell_measurement_theta_min       2.3040
_cell_measurement_theta_max       30.0950
 
_exptl_crystal_description        block
_exptl_crystal_colour             colourless
_exptl_crystal_density_meas       ?
_exptl_crystal_density_method     ?
_exptl_crystal_density_diffrn     1.401          
_exptl_crystal_F_000              2056
_exptl_transmission_factor_min    ?
_exptl_transmission_factor_max    ?
_exptl_crystal_size_max           0.100
_exptl_crystal_size_mid           0.070
_exptl_crystal_size_min           0.030
_exptl_absorpt_coefficient_mu     0.200
_shelx_estimated_absorpt_T_min    0.980
_shelx_estimated_absorpt_T_max    0.994
_exptl_absorpt_correction_T_min                   0.91572
_exptl_absorpt_correction_T_max                   1.00000
_exptl_absorpt_correction_type            multi-scan
_exptl_absorpt_process_details
;
CrysAlisPro 1.171.43.115a (Rigaku Oxford Diffraction, 2024)
Empirical absorption correction using spherical harmonics,
implemented in SCALE3 ABSPACK scaling algorithm.
;
_oxdiff_exptl_absorpt_empirical_full_min           0.822
_oxdiff_exptl_absorpt_empirical_full_max           1.358
_oxdiff_exptl_absorpt_empirical_details
;
Empirical correction (ABSPACK) includes:
- Absorption correction using spherical harmonics
- Frame scaling
;
_diffrn_ambient_temperature       100
_diffrn_source 'micro-focus sealed X-ray tube'
_diffrn_source_type 'PhotonJet (Mo) X-ray Source'
_diffrn_radiation_probe x-ray
_diffrn_radiation_type 'Mo K\a'
_diffrn_radiation_wavelength 0.71073
_diffrn_radiation_monochromator mirror
_diffrn_measurement_device 'four-circle diffractometer'
_diffrn_measurement_device_type 'XtaLAB Synergy, Single source at home/near, HyPix'
_diffrn_detector 'Hybrid Pixel Array Detector'
_diffrn_detector_type HyPix
_diffrn_measurement_method        '\w scans'
_diffrn_detector_area_resol_mean  10.0000
_diffrn_reflns_number             54163
_diffrn_reflns_av_unetI/netI      0.0157
_diffrn_reflns_av_R_equivalents   0.0303
_diffrn_reflns_limit_h_min        -15
_diffrn_reflns_limit_h_max        15
_diffrn_reflns_limit_k_min        -17
_diffrn_reflns_limit_k_max        17
_diffrn_reflns_limit_l_min        -39
_diffrn_reflns_limit_l_max        38
_diffrn_reflns_theta_min          2.319
_diffrn_reflns_theta_max          27.498
_diffrn_reflns_theta_full         25.242
_diffrn_measured_fraction_theta_max   0.999
_diffrn_measured_fraction_theta_full  1.000
_diffrn_reflns_Laue_measured_fraction_max    0.999
_diffrn_reflns_Laue_measured_fraction_full   1.000
_diffrn_reflns_point_group_measured_fraction_max   0.999
_diffrn_reflns_point_group_measured_fraction_full  1.000
_reflns_number_total              5435
_reflns_number_gt                 4884
_reflns_threshold_expression      'I > 2\s(I)'
_reflns_Friedel_coverage          0.000
_reflns_Friedel_fraction_max      .
_reflns_Friedel_fraction_full     .
 
_reflns_special_details
;
 Reflections were merged by SHELXL according to the crystal
 class for the calculation of statistics and refinement.
 
 _reflns_Friedel_fraction is defined as the number of unique
 Friedel pairs measured divided by the number that would be
 possible theoretically, ignoring centric projections and
 systematic absences.
;
 
_computing_data_collection     'CrysAlisPro 1.171.43.115a (Rigaku OD, 2024)'
_computing_cell_refinement     'CrysAlisPro 1.171.43.115a (Rigaku OD, 2024)'
_computing_data_reduction      'CrysAlisPro 1.171.43.115a (Rigaku OD, 2024)'
_computing_structure_solution     'SHELXT 2018/2 (Sheldrick, 2018)'
_computing_structure_refinement   'SHELXL-2019/2 (Sheldrick, 2019)'
_computing_molecular_graphics     'PLATON (Spek, 2020)'
_computing_publication_material   'Yadokari-XG (Wakita, Nemoto et al., 2009)'
_publ_section_references
;
Wakita, K. (2001). Yadokari-XG. Software for Crystal Structure Analyses.
Release of Software (Yadokari-XG 2009) for Crystal Structure Analyses,
Kabuto, C., Akine, S., Nemoto, T. and Kwon, E. (2009). J. Cryst. Soc. Jpn.,
51, 218-224.
;
_refine_special_details           ?
_refine_ls_structure_factor_coef  Fsqd
_refine_ls_matrix_type            full
_refine_ls_weighting_scheme       calc
_refine_ls_weighting_details
'w=1/[\s^2^(Fo^2^)+(0.0736P)^2^+8.7357P] where P=(Fo^2^+2Fc^2^)/3'
_atom_sites_solution_primary      direct
_atom_sites_solution_secondary    difmap
_atom_sites_solution_hydrogens    mixed
_refine_ls_hydrogen_treatment     constr
_refine_ls_extinction_method      none
_refine_ls_extinction_coef        .
_refine_ls_number_reflns          5435
_refine_ls_number_parameters      333
_refine_ls_number_restraints      0
_refine_ls_R_factor_all           0.0599
_refine_ls_R_factor_gt            0.0549
_refine_ls_wR_factor_ref          0.1534
_refine_ls_wR_factor_gt           0.1486
_refine_ls_goodness_of_fit_ref    1.045
_refine_ls_restrained_S_all       1.045
_refine_ls_shift/su_max           0.000
_refine_ls_shift/su_mean          0.000
 
loop_
 _atom_site_label
 _atom_site_type_symbol
 _atom_site_fract_x
 _atom_site_fract_y
 _atom_site_fract_z
 _atom_site_U_iso_or_equiv
 _atom_site_adp_type
 _atom_site_occupancy
 _atom_site_site_symmetry_order  
 _atom_site_calc_flag
 _atom_site_refinement_flags_posn
 _atom_site_refinement_flags_adp
 _atom_site_refinement_flags_occupancy
 _atom_site_disorder_assembly
 _atom_site_disorder_group
F1 F 0.23481(8) 0.31098(8) 0.42407(3) 0.0248(2) Uani 1 1 d . . . . .
F2 F 0.26243(8) 0.36837(8) 0.50822(3) 0.0242(2) Uani 1 1 d . . . . .
C1 C 0.00929(14) 0.27757(12) 0.36977(5) 0.0203(3) Uani 1 1 d . . . . .
C2 C 0.02838(13) 0.31129(11) 0.41551(5) 0.0178(3) Uani 1 1 d . . . . .
C29 C 0.23900(14) 0.11555(13) 0.33419(6) 0.0236(3) Uani 1 1 d . . . . .
H29 H 0.268745 0.050311 0.339825 0.028 Uiso 1 1 calc R U . . .
C30 C 0.15054(13) 0.14790(12) 0.35575(5) 0.0193(3) Uani 1 1 d . . . . .
C31 C 0.1077(2) 0.41084(15) 0.30907(7) 0.0372(5) Uani 1 1 d . . . . .
H31 H 0.116059 0.446856 0.337660 0.056 Uiso 1 1 calc R U . . .
H31A H 0.026124 0.409125 0.294912 0.056 Uiso 1 1 calc R U . . .
H31B H 0.152356 0.444537 0.289054 0.056 Uiso 1 1 calc R U . . .
C32 C 0.10176(16) 0.07936(13) 0.38691(6) 0.0256(4) Uani 1 1 d . . . . .
H32 H 0.020639 0.065450 0.374527 0.038 Uiso 1 1 calc R U . . .
H32A H 0.107311 0.110847 0.416471 0.038 Uiso 1 1 calc R U . . .
H32B H 0.145519 0.017103 0.390047 0.038 Uiso 1 1 calc R U . . .
C33 C 0.38062(18) 0.1399(2) 0.28138(7) 0.0430(5) Uani 1 1 d . . . . .
H33 H 0.347204 0.104252 0.253844 0.064 Uiso 1 1 calc R U . . .
H33A H 0.431064 0.095041 0.301549 0.064 Uiso 1 1 calc R U . . .
H33B H 0.425627 0.196538 0.273707 0.064 Uiso 1 1 calc R U . . .
Cl1 Cl 0.09079(7) 0.00346(6) 0.22226(3) 0.0700(3) Uani 1 1 d . . . . .
C3 C 0.13872(13) 0.32538(11) 0.44177(5) 0.0179(3) Uani 1 1 d . . . . .
C4 C 0.15397(13) 0.35551(12) 0.48561(5) 0.0194(3) Uani 1 1 d . . . . .
C5 C 0.06111(14) 0.37331(11) 0.50799(5) 0.0186(3) Uani 1 1 d . . . . .
C6 C 0.07745(15) 0.40151(12) 0.55380(6) 0.0212(3) Uani 1 1 d . . . . .
H6 H 0.153299 0.408763 0.570547 0.025 Uiso 1 1 calc R U . . .
C7 C -0.01646(16) 0.41842(12) 0.57408(6) 0.0250(4) Uani 1 1 d . . . . .
H7 H -0.004621 0.437246 0.604868 0.030 Uiso 1 1 calc R U . . .
C8 C -0.13003(15) 0.40835(12) 0.55005(6) 0.0233(3) Uani 1 1 d . . . . .
C9 C -0.22820(16) 0.42547(12) 0.57043(6) 0.0268(4) Uani 1 1 d . . . . .
H9 H -0.217644 0.444242 0.601205 0.032 Uiso 1 1 calc R U . . .
C10 C -0.33788(17) 0.41533(13) 0.54641(7) 0.0309(4) Uani 1 1 d . . . . .
H10 H -0.401921 0.427732 0.560819 0.037 Uiso 1 1 calc R U . . .
C11 C -0.35764(15) 0.38678(12) 0.50059(7) 0.0268(4) Uani 1 1 d . . . . .
C12 C -0.47008(15) 0.37459(13) 0.47539(7) 0.0293(4) Uani 1 1 d . . . . .
H12 H -0.535134 0.386406 0.489294 0.035 Uiso 1 1 calc R U . . .
C13 C -0.48632(15) 0.34592(13) 0.43117(8) 0.0316(4) Uani 1 1 d . . . . .
H13 H -0.562666 0.338097 0.414963 0.038 Uiso 1 1 calc R U . . .
C14 C -0.39160(14) 0.32768(12) 0.40906(7) 0.0261(4) Uani 1 1 d . . . . .
C15 C -0.40725(15) 0.29943(13) 0.36346(7) 0.0294(4) Uani 1 1 d . . . . .
H15 H -0.483188 0.292032 0.346816 0.035 Uiso 1 1 calc R U . . .
C16 C -0.31383(16) 0.28234(14) 0.34263(7) 0.0297(4) Uani 1 1 d . . . . .
H16 H -0.326349 0.263649 0.311818 0.036 Uiso 1 1 calc R U . . .
C17 C -0.19937(14) 0.29231(13) 0.36659(6) 0.0236(3) Uani 1 1 d . . . . .
C18 C -0.10245(15) 0.27065(13) 0.34662(6) 0.0229(3) Uani 1 1 d . . . . .
H18 H -0.114735 0.250501 0.315992 0.027 Uiso 1 1 calc R U . . .
C19 C -0.06782(13) 0.33187(11) 0.43677(5) 0.0186(3) Uani 1 1 d . . . . .
C20 C -0.05095(13) 0.36158(11) 0.48273(6) 0.0184(3) Uani 1 1 d . . . . .
C21 C -0.14709(15) 0.37982(11) 0.50407(6) 0.0204(3) Uani 1 1 d . . . . .
C22 C -0.26079(14) 0.36891(11) 0.47960(6) 0.0221(3) Uani 1 1 d . . . . .
C23 C -0.27837(14) 0.33964(11) 0.43369(6) 0.0219(3) Uani 1 1 d . . . . .
C24 C -0.18149(14) 0.32162(11) 0.41227(6) 0.0201(3) Uani 1 1 d . . . . .
C25 C 0.10675(13) 0.24397(12) 0.34738(5) 0.0190(3) Uani 1 1 d . . . . .
C26 C 0.15166(15) 0.30639(13) 0.31765(6) 0.0240(3) Uani 1 1 d . . . . .
C27 C 0.23991(16) 0.27110(14) 0.29668(6) 0.0272(4) Uani 1 1 d . . . . .
H27 H 0.270100 0.313218 0.276352 0.033 Uiso 1 1 calc R U . . .
C28 C 0.28492(14) 0.17663(15) 0.30455(6) 0.0267(4) Uani 1 1 d . . . . .
C34 C 0.000000 0.0750(2) 0.250000 0.0348(6) Uani 1 2 d S T P . .
H34 H 0.048020 0.118523 0.272040 0.042 Uiso 1 1 d R U . . .
 
loop_
 _atom_site_aniso_label
 _atom_site_aniso_U_11
 _atom_site_aniso_U_22
 _atom_site_aniso_U_33
 _atom_site_aniso_U_23
 _atom_site_aniso_U_13
 _atom_site_aniso_U_12
F1 0.0150(4) 0.0334(5) 0.0278(5) -0.0046(4) 0.0083(4) 0.0003(4)
F2 0.0179(5) 0.0286(5) 0.0253(5) -0.0019(4) 0.0015(4) -0.0009(4)
C1 0.0209(7) 0.0183(7) 0.0229(8) 0.0017(6) 0.0075(6) 0.0025(6)
C2 0.0173(7) 0.0146(7) 0.0222(7) 0.0016(6) 0.0051(6) 0.0009(5)
C29 0.0209(8) 0.0256(8) 0.0235(8) -0.0054(6) 0.0018(6) 0.0057(6)
C30 0.0193(7) 0.0200(7) 0.0181(7) -0.0010(6) 0.0021(6) 0.0013(6)
C31 0.0525(12) 0.0252(9) 0.0369(10) 0.0098(8) 0.0162(9) 0.0026(8)
C32 0.0294(9) 0.0201(8) 0.0279(8) 0.0047(6) 0.0063(7) 0.0014(6)
C33 0.0292(10) 0.0671(15) 0.0358(11) -0.0159(10) 0.0147(8) 0.0059(10)
Cl1 0.0680(5) 0.0755(5) 0.0607(4) -0.0273(4) -0.0050(3) 0.0280(4)
C3 0.0145(7) 0.0163(7) 0.0248(8) 0.0015(6) 0.0090(6) 0.0020(5)
C4 0.0158(7) 0.0168(7) 0.0252(8) 0.0011(6) 0.0024(6) -0.0009(6)
C5 0.0223(8) 0.0138(7) 0.0208(7) 0.0014(6) 0.0065(6) 0.0007(6)
C6 0.0248(8) 0.0173(7) 0.0217(8) 0.0009(6) 0.0045(6) -0.0014(6)
C7 0.0372(10) 0.0187(8) 0.0211(8) 0.0002(6) 0.0107(7) -0.0005(7)
C8 0.0294(9) 0.0153(7) 0.0292(9) 0.0033(6) 0.0157(7) 0.0021(6)
C9 0.0372(10) 0.0183(8) 0.0305(9) 0.0024(6) 0.0215(8) 0.0033(7)
C10 0.0342(10) 0.0200(8) 0.0461(11) 0.0063(7) 0.0282(9) 0.0060(7)
C11 0.0253(8) 0.0157(7) 0.0439(10) 0.0078(7) 0.0185(8) 0.0037(6)
C12 0.0193(8) 0.0182(8) 0.0551(12) 0.0100(8) 0.0194(8) 0.0045(6)
C13 0.0167(8) 0.0202(8) 0.0584(12) 0.0103(8) 0.0081(8) 0.0015(6)
C14 0.0183(8) 0.0166(7) 0.0436(10) 0.0054(7) 0.0061(7) 0.0008(6)
C15 0.0180(8) 0.0247(8) 0.0421(10) 0.0023(7) -0.0041(7) -0.0021(6)
C16 0.0249(9) 0.0290(9) 0.0325(9) -0.0015(7) -0.0025(7) 0.0005(7)
C17 0.0204(8) 0.0208(8) 0.0291(9) 0.0011(6) 0.0027(6) 0.0005(6)
C18 0.0251(8) 0.0234(8) 0.0201(7) -0.0015(6) 0.0037(6) 0.0005(6)
C19 0.0192(7) 0.0123(7) 0.0263(8) 0.0034(6) 0.0096(6) 0.0016(5)
C20 0.0187(7) 0.0108(6) 0.0264(8) 0.0038(6) 0.0063(6) 0.0004(5)
C21 0.0273(8) 0.0107(7) 0.0255(8) 0.0039(6) 0.0107(6) 0.0011(6)
C22 0.0214(8) 0.0112(7) 0.0379(9) 0.0065(6) 0.0169(7) 0.0033(6)
C23 0.0172(7) 0.0119(7) 0.0365(9) 0.0061(6) 0.0043(6) 0.0005(5)
C24 0.0221(8) 0.0131(7) 0.0255(8) 0.0029(6) 0.0051(6) 0.0008(6)
C25 0.0199(7) 0.0194(7) 0.0188(7) -0.0008(6) 0.0065(6) 0.0013(6)
C26 0.0290(8) 0.0230(8) 0.0214(8) 0.0004(6) 0.0084(6) -0.0014(7)
C27 0.0285(9) 0.0341(9) 0.0214(8) -0.0017(7) 0.0108(7) -0.0072(7)
C28 0.0190(8) 0.0404(10) 0.0214(8) -0.0097(7) 0.0055(6) 0.0003(7)
C34 0.0328(14) 0.0345(14) 0.0329(14) 0.000 -0.0061(11) 0.000
 
_geom_special_details
;
 All esds (except the esd in the dihedral angle between two l.s. planes)
 are estimated using the full covariance matrix.  The cell esds are taken
 into account individually in the estimation of esds in distances, angles
 and torsion angles; correlations between esds in cell parameters are only
 used when they are defined by crystal symmetry.  An approximate (isotropic)
 treatment of cell esds is used for estimating esds involving l.s. planes.
;
 
loop_
 _geom_bond_atom_site_label_1
 _geom_bond_atom_site_label_2
 _geom_bond_distance
 _geom_bond_site_symmetry_2
 _geom_bond_publ_flag
F1 C3 1.3484(17) . ?
F2 C4 1.3482(18) . ?
C1 C18 1.379(2) . ?
C1 C2 1.433(2) . ?
C1 C25 1.502(2) . ?
C2 C3 1.410(2) . ?
C2 C19 1.425(2) . ?
C29 C30 1.393(2) . ?
C29 C28 1.394(3) . ?
C29 H29 0.9500 . ?
C30 C25 1.399(2) . ?
C30 C32 1.503(2) . ?
C31 C26 1.506(3) . ?
C31 H31 0.9800 . ?
C31 H31A 0.9800 . ?
C31 H31B 0.9800 . ?
C32 H32 0.9800 . ?
C32 H32A 0.9800 . ?
C32 H32B 0.9800 . ?
C33 C28 1.511(2) . ?
C33 H33 0.9800 . ?
C33 H33A 0.9800 . ?
C33 H33B 0.9800 . ?
Cl1 C34 1.7580(18) . ?
C3 C4 1.366(2) . ?
C4 C5 1.404(2) . ?
C5 C20 1.411(2) . ?
C5 C6 1.414(2) . ?
C6 C7 1.375(2) . ?
C6 H6 0.9500 . ?
C7 C8 1.410(3) . ?
C7 H7 0.9500 . ?
C8 C21 1.420(2) . ?
C8 C9 1.421(2) . ?
C9 C10 1.371(3) . ?
C9 H9 0.9500 . ?
C10 C11 1.415(3) . ?
C10 H10 0.9500 . ?
C11 C12 1.415(3) . ?
C11 C22 1.420(2) . ?
C12 C13 1.371(3) . ?
C12 H12 0.9500 . ?
C13 C14 1.419(3) . ?
C13 H13 0.9500 . ?
C14 C15 1.409(3) . ?
C14 C23 1.416(2) . ?
C15 C16 1.380(3) . ?
C15 H15 0.9500 . ?
C16 C17 1.418(2) . ?
C16 H16 0.9500 . ?
C17 C18 1.413(2) . ?
C17 C24 1.414(2) . ?
C18 H18 0.9500 . ?
C19 C24 1.416(2) . ?
C19 C20 1.424(2) . ?
C20 C21 1.420(2) . ?
C21 C22 1.417(2) . ?
C22 C23 1.421(3) . ?
C23 C24 1.428(2) . ?
C25 C26 1.401(2) . ?
C26 C27 1.393(2) . ?
C27 C28 1.383(3) . ?
C27 H27 0.9500 . ?
C34 H34 0.9865 . ?
C34 H34 0.9865 2 ?
 
loop_
 _geom_angle_atom_site_label_1
 _geom_angle_atom_site_label_2
 _geom_angle_atom_site_label_3
 _geom_angle
 _geom_angle_site_symmetry_1
 _geom_angle_site_symmetry_3
 _geom_angle_publ_flag
C18 C1 C2 118.85(14) . . ?
C18 C1 C25 119.19(14) . . ?
C2 C1 C25 121.86(14) . . ?
C3 C2 C19 116.57(14) . . ?
C3 C2 C1 123.79(14) . . ?
C19 C2 C1 119.64(14) . . ?
C30 C29 C28 121.54(16) . . ?
C30 C29 H29 119.2 . . ?
C28 C29 H29 119.2 . . ?
C29 C30 C25 119.15(15) . . ?
C29 C30 C32 120.07(15) . . ?
C25 C30 C32 120.77(14) . . ?
C26 C31 H31 109.5 . . ?
C26 C31 H31A 109.5 . . ?
H31 C31 H31A 109.5 . . ?
C26 C31 H31B 109.5 . . ?
H31 C31 H31B 109.5 . . ?
H31A C31 H31B 109.5 . . ?
C30 C32 H32 109.5 . . ?
C30 C32 H32A 109.5 . . ?
H32 C32 H32A 109.5 . . ?
C30 C32 H32B 109.5 . . ?
H32 C32 H32B 109.5 . . ?
H32A C32 H32B 109.5 . . ?
C28 C33 H33 109.5 . . ?
C28 C33 H33A 109.5 . . ?
H33 C33 H33A 109.5 . . ?
C28 C33 H33B 109.5 . . ?
H33 C33 H33B 109.5 . . ?
H33A C33 H33B 109.5 . . ?
F1 C3 C4 116.86(14) . . ?
F1 C3 C2 120.80(14) . . ?
C4 C3 C2 122.33(14) . . ?
F2 C4 C3 118.61(14) . . ?
F2 C4 C5 118.86(14) . . ?
C3 C4 C5 122.53(14) . . ?
C4 C5 C20 116.99(14) . . ?
C4 C5 C6 122.29(15) . . ?
C20 C5 C6 120.72(15) . . ?
C7 C6 C5 119.98(16) . . ?
C7 C6 H6 120.0 . . ?
C5 C6 H6 120.0 . . ?
C6 C7 C8 121.27(15) . . ?
C6 C7 H7 119.4 . . ?
C8 C7 H7 119.4 . . ?
C7 C8 C21 119.07(15) . . ?
C7 C8 C9 122.09(16) . . ?
C21 C8 C9 118.84(17) . . ?
C10 C9 C8 121.11(17) . . ?
C10 C9 H9 119.4 . . ?
C8 C9 H9 119.4 . . ?
C9 C10 C11 121.36(16) . . ?
C9 C10 H10 119.3 . . ?
C11 C10 H10 119.3 . . ?
C12 C11 C10 122.24(16) . . ?
C12 C11 C22 119.28(18) . . ?
C10 C11 C22 118.48(17) . . ?
C13 C12 C11 120.82(16) . . ?
C13 C12 H12 119.6 . . ?
C11 C12 H12 119.6 . . ?
C12 C13 C14 121.45(17) . . ?
C12 C13 H13 119.3 . . ?
C14 C13 H13 119.3 . . ?
C15 C14 C23 119.45(16) . . ?
C15 C14 C13 121.96(17) . . ?
C23 C14 C13 118.58(18) . . ?
C16 C15 C14 120.93(16) . . ?
C16 C15 H15 119.5 . . ?
C14 C15 H15 119.5 . . ?
C15 C16 C17 120.91(17) . . ?
C15 C16 H16 119.5 . . ?
C17 C16 H16 119.5 . . ?
C18 C17 C24 118.85(15) . . ?
C18 C17 C16 121.94(16) . . ?
C24 C17 C16 119.18(16) . . ?
C1 C18 C17 122.66(15) . . ?
C1 C18 H18 118.7 . . ?
C17 C18 H18 118.7 . . ?
C24 C19 C20 119.46(14) . . ?
C24 C19 C2 119.92(15) . . ?
C20 C19 C2 120.62(14) . . ?
C5 C20 C21 118.66(15) . . ?
C5 C20 C19 120.91(14) . . ?
C21 C20 C19 120.43(15) . . ?
C22 C21 C20 120.05(15) . . ?
C22 C21 C8 119.64(15) . . ?
C20 C21 C8 120.31(15) . . ?
C21 C22 C11 120.57(17) . . ?
C21 C22 C23 119.88(14) . . ?
C11 C22 C23 119.55(16) . . ?
C14 C23 C22 120.31(16) . . ?
C14 C23 C24 119.74(16) . . ?
C22 C23 C24 119.95(15) . . ?
C17 C24 C19 119.99(15) . . ?
C17 C24 C23 119.77(15) . . ?
C19 C24 C23 120.23(15) . . ?
C30 C25 C26 120.14(15) . . ?
C30 C25 C1 118.94(14) . . ?
C26 C25 C1 120.90(14) . . ?
C27 C26 C25 118.92(16) . . ?
C27 C26 C31 120.13(16) . . ?
C25 C26 C31 120.93(16) . . ?
C28 C27 C26 122.00(16) . . ?
C28 C27 H27 119.0 . . ?
C26 C27 H27 119.0 . . ?
C27 C28 C29 118.25(15) . . ?
C27 C28 C33 121.07(18) . . ?
C29 C28 C33 120.68(18) . . ?
Cl1 C34 Cl1 113.54(17) . 2 ?
Cl1 C34 H34 108.9 . . ?
Cl1 C34 H34 109.2 2 . ?
Cl1 C34 H34 109.17(5) . 2 ?
Cl1 C34 H34 108.86(5) 2 2 ?
H34 C34 H34 107.0 . 2 ?
 
loop_
 _geom_torsion_atom_site_label_1
 _geom_torsion_atom_site_label_2
 _geom_torsion_atom_site_label_3
 _geom_torsion_atom_site_label_4
 _geom_torsion
 _geom_torsion_site_symmetry_1
 _geom_torsion_site_symmetry_2
 _geom_torsion_site_symmetry_3
 _geom_torsion_site_symmetry_4
 _geom_torsion_publ_flag
C18 C1 C2 C3 -177.13(15) . . . . ?
C25 C1 C2 C3 6.6(2) . . . . ?
C18 C1 C2 C19 3.3(2) . . . . ?
C25 C1 C2 C19 -173.05(14) . . . . ?
C28 C29 C30 C25 0.1(2) . . . . ?
C28 C29 C30 C32 178.97(16) . . . . ?
C19 C2 C3 F1 -177.77(13) . . . . ?
C1 C2 C3 F1 2.6(2) . . . . ?
C19 C2 C3 C4 1.1(2) . . . . ?
C1 C2 C3 C4 -178.51(15) . . . . ?
F1 C3 C4 F2 -0.3(2) . . . . ?
C2 C3 C4 F2 -179.22(13) . . . . ?
F1 C3 C4 C5 179.87(14) . . . . ?
C2 C3 C4 C5 0.9(2) . . . . ?
F2 C4 C5 C20 178.31(13) . . . . ?
C3 C4 C5 C20 -1.8(2) . . . . ?
F2 C4 C5 C6 -1.9(2) . . . . ?
C3 C4 C5 C6 177.99(15) . . . . ?
C4 C5 C6 C7 179.75(15) . . . . ?
C20 C5 C6 C7 -0.4(2) . . . . ?
C5 C6 C7 C8 -0.1(2) . . . . ?
C6 C7 C8 C21 0.2(2) . . . . ?
C6 C7 C8 C9 179.97(15) . . . . ?
C7 C8 C9 C10 179.94(16) . . . . ?
C21 C8 C9 C10 -0.3(2) . . . . ?
C8 C9 C10 C11 0.5(3) . . . . ?
C9 C10 C11 C12 179.11(16) . . . . ?
C9 C10 C11 C22 -0.2(3) . . . . ?
C10 C11 C12 C13 -179.36(16) . . . . ?
C22 C11 C12 C13 0.0(2) . . . . ?
C11 C12 C13 C14 -0.1(3) . . . . ?
C12 C13 C14 C15 -179.17(16) . . . . ?
C12 C13 C14 C23 0.0(3) . . . . ?
C23 C14 C15 C16 0.6(3) . . . . ?
C13 C14 C15 C16 179.82(17) . . . . ?
C14 C15 C16 C17 0.3(3) . . . . ?
C15 C16 C17 C18 176.93(17) . . . . ?
C15 C16 C17 C24 -0.9(3) . . . . ?
C2 C1 C18 C17 -2.2(3) . . . . ?
C25 C1 C18 C17 174.24(15) . . . . ?
C24 C17 C18 C1 -0.5(3) . . . . ?
C16 C17 C18 C1 -178.34(16) . . . . ?
C3 C2 C19 C24 178.59(13) . . . . ?
C1 C2 C19 C24 -1.8(2) . . . . ?
C3 C2 C19 C20 -2.2(2) . . . . ?
C1 C2 C19 C20 177.44(14) . . . . ?
C4 C5 C20 C21 -179.42(13) . . . . ?
C6 C5 C20 C21 0.7(2) . . . . ?
C4 C5 C20 C19 0.7(2) . . . . ?
C6 C5 C20 C19 -179.13(14) . . . . ?
C24 C19 C20 C5 -179.46(14) . . . . ?
C2 C19 C20 C5 1.3(2) . . . . ?
C24 C19 C20 C21 0.7(2) . . . . ?
C2 C19 C20 C21 -178.55(14) . . . . ?
C5 C20 C21 C22 179.86(13) . . . . ?
C19 C20 C21 C22 -0.3(2) . . . . ?
C5 C20 C21 C8 -0.6(2) . . . . ?
C19 C20 C21 C8 179.29(14) . . . . ?
C7 C8 C21 C22 179.66(14) . . . . ?
C9 C8 C21 C22 -0.1(2) . . . . ?
C7 C8 C21 C20 0.1(2) . . . . ?
C9 C8 C21 C20 -179.64(14) . . . . ?
C20 C21 C22 C11 179.90(14) . . . . ?
C8 C21 C22 C11 0.3(2) . . . . ?
C20 C21 C22 C23 0.0(2) . . . . ?
C8 C21 C22 C23 -179.51(14) . . . . ?
C12 C11 C22 C21 -179.54(14) . . . . ?
C10 C11 C22 C21 -0.2(2) . . . . ?
C12 C11 C22 C23 0.3(2) . . . . ?
C10 C11 C22 C23 179.66(14) . . . . ?
C15 C14 C23 C22 179.46(15) . . . . ?
C13 C14 C23 C22 0.3(2) . . . . ?
C15 C14 C23 C24 -0.9(2) . . . . ?
C13 C14 C23 C24 179.91(14) . . . . ?
C21 C22 C23 C14 179.43(14) . . . . ?
C11 C22 C23 C14 -0.4(2) . . . . ?
C21 C22 C23 C24 -0.2(2) . . . . ?
C11 C22 C23 C24 179.93(14) . . . . ?
C18 C17 C24 C19 2.0(2) . . . . ?
C16 C17 C24 C19 179.94(15) . . . . ?
C18 C17 C24 C23 -177.26(15) . . . . ?
C16 C17 C24 C23 0.7(2) . . . . ?
C20 C19 C24 C17 179.91(14) . . . . ?
C2 C19 C24 C17 -0.9(2) . . . . ?
C20 C19 C24 C23 -0.8(2) . . . . ?
C2 C19 C24 C23 178.38(14) . . . . ?
C14 C23 C24 C17 0.2(2) . . . . ?
C22 C23 C24 C17 179.88(14) . . . . ?
C14 C23 C24 C19 -179.03(14) . . . . ?
C22 C23 C24 C19 0.6(2) . . . . ?
C29 C30 C25 C26 0.0(2) . . . . ?
C32 C30 C25 C26 -178.85(15) . . . . ?
C29 C30 C25 C1 178.42(14) . . . . ?
C32 C30 C25 C1 -0.5(2) . . . . ?
C18 C1 C25 C30 -96.07(19) . . . . ?
C2 C1 C25 C30 80.2(2) . . . . ?
C18 C1 C25 C26 82.3(2) . . . . ?
C2 C1 C25 C26 -101.40(19) . . . . ?
C30 C25 C26 C27 0.1(2) . . . . ?
C1 C25 C26 C27 -178.23(15) . . . . ?
C30 C25 C26 C31 -178.49(17) . . . . ?
C1 C25 C26 C31 3.2(3) . . . . ?
C25 C26 C27 C28 -0.4(3) . . . . ?
C31 C26 C27 C28 178.22(18) . . . . ?
C26 C27 C28 C29 0.5(3) . . . . ?
C26 C27 C28 C33 179.94(17) . . . . ?
C30 C29 C28 C27 -0.3(2) . . . . ?
C30 C29 C28 C33 -179.77(16) . . . . ?
 
_refine_diff_density_max    0.714
_refine_diff_density_min   -0.605
_refine_diff_density_rms    0.060

_shelx_res_file
;
TITL 20250319_Murase
    20250319_murase_mes-f2-coronene1_100k_auto_pl.res
    created by SHELXL-2019/3 at 14:21:15 on 21-Mar-2025
REM  Yadorkari-X generated
CELL 0.71073 11.7740 13.4698 30.2007 90.0000 100.2220 90.0000
ZERR 4.0 0.0002 0.0003 0.0007 0.0000 0.0020 0.0000
LATT 7
SYMM -X, +Y, 1/2-Z
REM  SPGR C2/c monoclinic
SFAC C H Cl F
UNIT 268 168 8 16
SIZE 0.10 0.07 0.03
TEMP -173.0
L.S. 30
FMAP 2
PLAN -20
ACTA
CONF
LIST 4
BOND $H
OMIT -10.000000 55.000000
OMIT    0    2    1

WGHT    0.073600    8.735700
FVAR       0.21725
F1    4    0.234812    0.310976    0.424070    11.00000    0.01497    0.03336 =
         0.02775   -0.00463    0.00833    0.00032
F2    4    0.262434    0.368374    0.508220    11.00000    0.01786    0.02855 =
         0.02532   -0.00189    0.00150   -0.00094
C1    1    0.009289    0.277567    0.369774    11.00000    0.02095    0.01828 =
         0.02291    0.00169    0.00746    0.00253
C2    1    0.028382    0.311287    0.415512    11.00000    0.01728    0.01460 =
         0.02219    0.00157    0.00514    0.00088
C29   1    0.239003    0.115546    0.334195    11.00000    0.02091    0.02561 =
         0.02346   -0.00544    0.00182    0.00567
AFIX  43
H29   2    0.268745    0.050311    0.339825    11.00000   -1.20000
AFIX   0
C30   1    0.150542    0.147904    0.355752    11.00000    0.01934    0.01998 =
         0.01806   -0.00095    0.00209    0.00128
C31   1    0.107714    0.410843    0.309069    11.00000    0.05252    0.02515 =
         0.03694    0.00984    0.01619    0.00260
AFIX 137
H31   2    0.116059    0.446856    0.337660    11.00000   -1.50000
H31A  2    0.026124    0.409125    0.294912    11.00000   -1.50000
H31B  2    0.152356    0.444537    0.289054    11.00000   -1.50000
AFIX   0
C32   1    0.101758    0.079362    0.386911    11.00000    0.02943    0.02005 =
         0.02786    0.00472    0.00634    0.00138
AFIX 137
H32   2    0.020639    0.065450    0.374527    11.00000   -1.50000
H32A  2    0.107311    0.110847    0.416471    11.00000   -1.50000
H32B  2    0.145519    0.017103    0.390047    11.00000   -1.50000
AFIX   0
C33   1    0.380615    0.139885    0.281376    11.00000    0.02923    0.06714 =
         0.03579   -0.01587    0.01466    0.00592
AFIX 137
H33   2    0.347204    0.104252    0.253844    11.00000   -1.50000
H33A  2    0.431064    0.095041    0.301549    11.00000   -1.50000
H33B  2    0.425627    0.196538    0.273707    11.00000   -1.50000
AFIX   0
CL1   3    0.090794    0.003460    0.222260    11.00000    0.06796    0.07548 =
         0.06065   -0.02725   -0.00503    0.02799
C3    1    0.138715    0.325379    0.441769    11.00000    0.01451    0.01632 =
         0.02477    0.00145    0.00896    0.00200
C4    1    0.153965    0.355510    0.485612    11.00000    0.01584    0.01675 =
         0.02523    0.00108    0.00243   -0.00088
C5    1    0.061112    0.373307    0.507992    11.00000    0.02229    0.01378 =
         0.02081    0.00144    0.00648    0.00075
C6    1    0.077453    0.401509    0.553800    11.00000    0.02482    0.01726 =
         0.02170    0.00087    0.00452   -0.00141
AFIX  43
H6    2    0.153299    0.408763    0.570547    11.00000   -1.20000
AFIX   0
C7    1   -0.016458    0.418417    0.574077    11.00000    0.03716    0.01874 =
         0.02109    0.00020    0.01068   -0.00049
AFIX  43
H7    2   -0.004621    0.437246    0.604868    11.00000   -1.20000
AFIX   0
C8    1   -0.130028    0.408349    0.550048    11.00000    0.02944    0.01525 =
         0.02918    0.00328    0.01566    0.00212
C9    1   -0.228200    0.425466    0.570426    11.00000    0.03725    0.01830 =
         0.03047    0.00238    0.02150    0.00326
AFIX  43
H9    2   -0.217644    0.444242    0.601205    11.00000   -1.20000
AFIX   0
C10   1   -0.337877    0.415332    0.546405    11.00000    0.03421    0.01999 =
         0.04606    0.00627    0.02817    0.00600
AFIX  43
H10   2   -0.401921    0.427732    0.560819    11.00000   -1.20000
AFIX   0
C11   1   -0.357641    0.386784    0.500589    11.00000    0.02530    0.01567 =
         0.04390    0.00777    0.01854    0.00374
C12   1   -0.470077    0.374586    0.475393    11.00000    0.01928    0.01824 =
         0.05513    0.00997    0.01936    0.00453
AFIX  43
H12   2   -0.535134    0.386406    0.489294    11.00000   -1.20000
AFIX   0
C13   1   -0.486324    0.345924    0.431171    11.00000    0.01674    0.02022 =
         0.05836    0.01030    0.00812    0.00149
AFIX  43
H13   2   -0.562666    0.338097    0.414963    11.00000   -1.20000
AFIX   0
C14   1   -0.391603    0.327681    0.409061    11.00000    0.01828    0.01659 =
         0.04357    0.00537    0.00612    0.00083
C15   1   -0.407247    0.299425    0.363458    11.00000    0.01800    0.02466 =
         0.04214    0.00234   -0.00412   -0.00211
AFIX  43
H15   2   -0.483188    0.292032    0.346816    11.00000   -1.20000
AFIX   0
C16   1   -0.313830    0.282342    0.342633    11.00000    0.02491    0.02895 =
         0.03245   -0.00150   -0.00249    0.00051
AFIX  43
H16   2   -0.326349    0.263649    0.311818    11.00000   -1.20000
AFIX   0
C17   1   -0.199368    0.292305    0.366594    11.00000    0.02042    0.02078 =
         0.02910    0.00107    0.00269    0.00050
C18   1   -0.102446    0.270647    0.346617    11.00000    0.02506    0.02339 =
         0.02012   -0.00149    0.00371    0.00045
AFIX  43
H18   2   -0.114735    0.250501    0.315992    11.00000   -1.20000
AFIX   0
C19   1   -0.067816    0.331873    0.436768    11.00000    0.01924    0.01226 =
         0.02626    0.00342    0.00964    0.00164
C20   1   -0.050954    0.361578    0.482729    11.00000    0.01873    0.01078 =
         0.02644    0.00380    0.00630    0.00036
C21   1   -0.147094    0.379816    0.504068    11.00000    0.02735    0.01069 =
         0.02548    0.00392    0.01074    0.00108
C22   1   -0.260792    0.368915    0.479597    11.00000    0.02145    0.01116 =
         0.03790    0.00655    0.01685    0.00329
C23   1   -0.278374    0.339641    0.433686    11.00000    0.01721    0.01190 =
         0.03653    0.00607    0.00433    0.00045
C24   1   -0.181489    0.321620    0.412274    11.00000    0.02215    0.01311 =
         0.02546    0.00289    0.00512    0.00084
C25   1    0.106754    0.243967    0.347381    11.00000    0.01989    0.01942 =
         0.01882   -0.00077    0.00651    0.00131
C26   1    0.151660    0.306390    0.317646    11.00000    0.02900    0.02296 =
         0.02136    0.00045    0.00844   -0.00141
C27   1    0.239913    0.271100    0.296679    11.00000    0.02853    0.03409 =
         0.02137   -0.00172    0.01084   -0.00718
AFIX  43
H27   2    0.270100    0.313218    0.276352    11.00000   -1.20000
AFIX   0
C28   1    0.284920    0.176627    0.304554    11.00000    0.01900    0.04044 =
         0.02137   -0.00974    0.00548    0.00026
C34   1    0.000000    0.074983    0.250000    10.50000    0.03276    0.03452 =
         0.03286    0.00000   -0.00613    0.00000
AFIX   3
H34   2    0.048020    0.118523    0.272040    11.00000   -1.20000

AFIX   0
HKLF 4 1 0.5000 0.0000 0.0000 0.0000 -1.0000 0.0000 -0.5000 0.0000 -1.0000


REM  20250319_Murase
REM wR2 = 0.1534, GooF = S = 1.045, Restrained GooF = 1.045 for all data
REM R1 = 0.0549 for 4884 Fo > 4sig(Fo) and 0.0599 for all 5435 data
REM 333 parameters refined using 0 restraints

END

WGHT      0.0736      8.7359

REM Highest difference peak  0.714,  deepest hole -0.605,  1-sigma level  0.060
Q1    1  -0.3160  0.2621  0.2968  11.00000  0.05    0.71
Q2    1  -0.0855  0.2544  0.3065  11.00000  0.05    0.71
Q3    1   0.0272 -0.0326  0.2227  11.00000  0.05    0.61
Q4    1  -0.0573  0.3464  0.4598  11.00000  0.05    0.53
Q5    1   0.0489  0.2963  0.3909  11.00000  0.05    0.48
Q6    1  -0.2323  0.3337  0.4188  11.00000  0.05    0.46
Q7    1  -0.1251  0.3324  0.4222  11.00000  0.05    0.44
Q8    1  -0.1003  0.3752  0.4932  11.00000  0.05    0.43
Q9    1  -0.2847  0.4025  0.5335  11.00000  0.05    0.43
Q10   1   0.0983 -0.0324  0.2469  11.00000  0.05    0.42
Q11   1  -0.2060  0.3805  0.4915  11.00000  0.05    0.40
Q12   1   0.0603  0.2621  0.3581  11.00000  0.05    0.39
Q13   1  -0.3143  0.3077  0.3692  11.00000  0.05    0.39
Q14   1   0.1285  0.3589  0.5066  11.00000  0.05    0.39
Q15   1  -0.0601  0.2982  0.3818  11.00000  0.05    0.38
Q16   1  -0.4105  0.4053  0.5228  11.00000  0.05    0.38
Q17   1  -0.4210  0.3593  0.4471  11.00000  0.05    0.37
Q18   1  -0.0439  0.3983  0.5450  11.00000  0.05    0.37
Q19   1  -0.2498  0.2848  0.3407  11.00000  0.05    0.37
Q20   1  -0.3056  0.3783  0.4880  11.00000  0.05    0.36
;
_shelx_res_checksum   48159

_shelx_hkl_file
;
   0   0  -3 1.03845 0.13447  10
   0   0  -3 0.99443 0.11653   8
   0   0  -4 457.188 19.8766   5
   0   0  -4 447.552 19.8752   8
   0   0  -4 473.970 19.8641   6
   0   0  -4 483.220 19.8664   7
   0   0   4 469.111 19.8939  10
   0   0  -4 450.861 19.8972  10
   0   0  -5 0.77563 0.22618  10
   0   0  -5 0.30720 0.16186   8
   0   0  -5 0.60133 0.15905   5
   0   0  -5 0.26096 0.10777   6
   0   0  -5 0.53123 0.12872   7
   0   0   5 0.40512 0.21958  10
   0   0  -6 172.143 7.52453   5
   0   0  -6 173.226 7.52290   8
   0   0   6 179.770 7.50580   6
   0   0  -6 172.707 7.50405   6
   0   0  -6 170.385 7.50661   7
   0   0   6 177.199 7.50525   7
   0   0  -6 175.632 7.55855  10
   0   0   6 180.946 7.55760  10
   0   0   7 0.21487 0.32625  10
   0   0  -7 0.31594 0.30467  10
   0   0  -7 0.15549 0.21181   8
   0   0   7 0.12152 0.20792   8
   0   0  -7 0.60218 0.23612   5
   0   0  -7 0.30907 0.16927   6
   0   0   7 0.40666 0.18112   7
   0   0  -7 0.32175 0.17515   7
   0   0   7 0.23875 0.23742   5
   0   0   8 398.345 16.8717   5
   0   0  -8 410.917 16.8720   5
   0   0   8 395.449 16.8705   8
   0   0  -8 401.681 16.8701   8
   0   0  -8 383.554 16.8408   6
   0   0  -8 385.063 16.8446   7
   0   0   8 398.269 16.8414   7
   0   0  -8 374.432 16.9085  10
   0   0   8 398.638 16.9049  10
   0   0   9 0.20625 0.33683  10
   0   0  -9-0.11150 0.26976  10
   0   0  -9-0.09956 0.22863   8
   0   0   9 0.02607 0.19803   8
   0   0  -9 0.29628 0.25345   5
   0   0  -9-0.01809 0.15395   6
   0   0   9 0.39162 0.17237   7
   0   0  -9 0.16946 0.17904   7
   0   0   9 0.43436 0.22620   5
   0   0 -10 91.7894 3.66450   5
   0   0  10 86.8045 3.65822   5
   0   0  10 83.9742 3.65440   8
   0   0 -10 78.1967 3.64559   8
   0   0 -10 82.1660 3.61794   6
   0   0 -10 81.6435 3.62069   7
   0   0  10 84.0560 3.61657   7
   0   0  10 80.3073 3.69708  10
   0   0 -10 76.7718 3.69809  10
   0   0  11 1.00484 0.37055  10
   0   0 -11-0.31901 0.29182  10
   0   0  11 0.15862 0.22133   8
   0   0 -11-0.24329 0.26044   8
   0   0 -11 0.29922 0.27151   5
   0   0  11 0.42987 0.19505   7
   0   0 -11 0.20699 0.18781   7
   0   0  11-0.43474 0.24386   5
   0   0 -11 0.04440 0.17528   6
   0   0  12 937.685 40.5109  10
   0   0 -12 950.738 40.4582   8
   0   0  12 990.780 40.4655   8
   0   0 -12 876.567 40.4144   7
   0   0  12 954.121 40.4140   7
   0   0  12 958.788 40.4596   5
   0   0 -12 976.222 40.4593   5
   0   0 -12 953.421 40.4202   6
   0   0 -13 3.72755 0.33772   7
   0   0  13 3.64014 0.39224   5
   0   0 -13 4.48085 0.41179   8
   0   0  13 3.81141 0.37197   8
   0   0 -13 3.34170 0.43182   5
   0   0  13 3.25361 0.32497   7
   0   0  13 4.93345 0.55050  10
   0   0 -13 3.46189 0.31876   6
   0   0  14 5386.25 236.765   7
   0   0  14 5694.78 236.823   8
   0   0 -14 6056.18 236.829   8
   0   0  14 5644.73 236.877  10
   0   0 -14 5461.51 236.772   7
   0   0 -14 5224.19 236.806   5
   0   0  14 5593.43 236.813   5
   0   0 -14 5578.70 236.773   6
   0   0 -15 2.78240 0.49175  13
   0   0 -15 2.90172 0.31809   6
   0   0 -15 2.61990 0.41493   5
   0   0  15 3.92090 0.55436  10
   0   0  15 2.36826 0.35276   8
   0   0 -15 3.19136 0.40387   8
   0   0  15 1.80894 0.37389   5
   0   0  15 1.96368 0.31988   7
   0   0 -15 2.19150 0.32359   7
   0   0  16 282.935 11.9885   5
   0   0  16 278.733 11.9900   8
   0   0 -16 285.471 11.9866   8
   0   0 -16 280.320 11.9361   6
   0   0  16 279.643 12.0595  10
   0   0 -16 251.892 11.9698   5
   0   0 -16 288.990 11.9416   7
   0   0  16 279.478 11.9265   7
   0   0 -16 257.486 12.0542  13
   0   0 -17 1.10695 0.44717  13
   0   0 -17 0.61427 0.26175   6
   0   0 -17 0.86081 0.39332   5
   0   0  17 1.22158 0.50697  10
   0   0  17 1.99685 0.34632   8
   0   0 -17 0.78203 0.34935   8
   0   0  17 1.51840 0.34958   5
   0   0  17 1.10632 0.27093   7
   0   0 -17 1.00083 0.27419   7
   0   0  18 41.3660 1.94082   5
   0   0  18 39.2635 1.92660   8
   0   0 -18 45.0585 1.95014   8
   0   0 -18 39.6187 1.86685   6
   0   0  18 39.4893 1.85572   7
   0   0 -18 37.8504 1.92851   5
   0   0  18 42.9648 2.05359  10
   0   0 -18 41.9484 1.88186   7
   0   0 -18 36.7409 1.86731  12
   0   0 -18 40.1155 2.03657  13
   0   0 -19-0.03859 0.28022  12
   0   0 -19 0.07800 0.44365  13
   0   0 -19 0.26717 0.26186   7
   0   0  19 0.10735 0.31161   5
   0   0 -19 0.81532 0.34071   8
   0   0  19 0.32579 0.28920   8
   0   0  19 0.03461 0.26451   7
   0   0  19 0.28710 0.51266  10
   0   0 -19 0.45530 0.26489   6
   0   0 -20 1.92471 0.40393   8
   0   0  20 1.65517 0.35772   8
   0   0  20 0.90990 0.35646   5
   0   0 -20 1.71255 0.32669   7
   0   0 -20 1.48358 0.54952  13
   0   0 -20 0.56506 0.31064  12
   0   0 -20 0.83522 0.30625   6
   0   0  20 1.83895 0.32261   7
   0   0  21 0.05974 0.33471   8
   0   0 -21 0.33324 0.39035   8
   0   0  21-0.05989 0.39447   5
   0   0 -21 0.87440 0.30912   7
   0   0 -21 1.30493 0.52695  13
   0   0 -21 0.12624 0.29790  12
   0   0 -21 0.33276 0.29642   6
   0   0  21 0.22320 0.29561   7
   0   0 -22 0.21755 0.29466   6
   0   0 -22 0.23112 0.42893   8
   0   0  22 0.37684 0.38933   5
   0   0 -22 1.28237 0.55998  13
   0   0 -22 0.74165 0.33376  12
   0   0 -22 0.38914 0.30122   7
   0   0  22 0.26874 0.28795   7
   0   0  22 0.81114 0.37831   8
   0   0 -23-0.22651 0.31604   6
   0   0 -23-0.13540 0.32546  12
   0   0 -23-0.67397 0.58564  13
   0   0 -23 0.60034 0.47396   8
   0   0  23 0.43375 0.32035   7
   0   0 -23 0.22422 0.31498   7
   0   0  23-0.06566 0.42889   5
   0   0  23 0.32530 0.40629   8
   0   0 -24 32.1444 1.75579  13
   0   0 -24 26.4061 1.46585  12
   0   0 -24 31.5515 1.58679   8
   0   0  24 27.0704 1.55916   8
   0   0  24 32.1657 1.60386   5
   0   0  24 30.1958 1.46140   7
   0   0 -24 32.5009 1.50049   7
   0   0 -24 28.8372 1.47792   6
   0   0 -25 0.25823 0.48495   8
   0   0  25 0.70200 0.48338   8
   0   0 -25 0.10606 0.65406  13
   0   0 -25 1.09221 0.37546  12
   0   0  25 0.20607 0.33711   7
   0   0 -25 0.34257 0.37218   6
   0   0  25 0.49872 0.49742   5
   0   0 -26 24.6951 1.33304  12
   0   0 -26 26.0409 1.65598  13
   0   0 -26 25.7252 1.44616   8
   0   0  26 25.6637 1.30902   7
   0   0 -26 27.0445 1.35361   6
   0   0  26 26.5476 1.47125   5
   0   0  26 26.6567 1.44898   8
   0   0  27 0.14994 0.50128   8
   0   0 -27 0.92592 0.71673  13
   0   0  27-0.25592 0.36643   7
   0   0 -27 0.47069 0.40202   6
   0   0  27 1.06722 0.55691   5
   0   0 -27 0.78848 0.41553  12
   0   0 -28 13.0340 1.20011  13
   0   0 -28 14.1517 0.86579  12
   0   0  28 14.1975 0.83472   7
   0   0  28 13.9737 0.97680   8
   0   0 -28 14.3263 0.87975   6
   0   0  28 11.5514 0.97867   5
   0   0 -28 13.2944 0.87511  11
   0   0  29 0.87099 0.56792   8
   0   0 -29 1.50726 0.80793  13
   0   0  29 0.04394 0.38482   7
   0   0 -29 1.31937 0.45521   6
   0   0  29 1.12882 0.61638   5
   0   0 -29 0.17622 0.42443  11
   0   0 -29 0.61139 0.41892  12
   0   0 -30 56.2059 2.86793  13
   0   0 -30 51.6832 2.49547  12
   0   0  30 52.1232 2.46609   7
   0   0 -30 50.8429 2.52471  11
   0   0  30 53.0567 2.64242   5
   0   0 -30 56.2619 2.53231   6
   0   0  30 54.1441 2.63260   8
   0   0 -31 0.40058 0.45190   6
   0   0  31 0.24973 0.57879   8
   0   0 -31 0.13585 0.87340  13
   0   0 -31 0.49230 0.46739  11
   0   0  31-0.42531 0.59550   5
   0   0  32 3.56925 0.72232   5
   0   0 -32 5.21014 1.00741  13
   0   0  32 5.03602 0.69539   8
   0   0  33 0.44384 0.61927   5
   0   0  33 0.17469 0.59244   8
   0   0 -33-0.43681 0.95476  13
   0   0  34 64.4419 3.01046   5
   0   0 -34 57.1328 3.28474  10
   0   0  34 56.8566 2.96569   8
   0   0 -34 63.8417 3.31775  13
   0   0 -35-0.80823 1.06830  10
   0   0  35 1.26966 0.67488   8
   0   0  35 0.36628 0.68143   5
   0   0 -35 0.15537 1.00708  13
   0   0 -36 16.1503 1.54814  10
   0   0  36 9.75961 0.99748   8
   0   0  36 13.6826 1.10399   5
   0   0 -36 12.3342 1.45858  13
   0   0 -37 0.16503 1.09062  13
   0   0  37-0.74652 0.71291   8
   0   0 -37-0.17131 1.11031  10
   0   0 -38 0.84775 1.20734  13
   0  -1   2-0.01016 0.08874   6
   0   1  -2 0.11584 0.09221   6
   0   1   2-0.02278 0.07613   8
   0  -1  -2 0.16438 0.05429  10
   0  -1  -2 0.01161 0.10908   9
   0  -1  -2 0.13553 0.10989   8
   0  -1  -2 0.01400 0.06197   1
   0   1   2 0.04904 0.08699   7
   0  -1  -2-0.13007 0.08372   7
   0   1  -2-0.01445 0.04377   3
   0  -1  -2 0.04275 0.06822   3
   0  -1  -2 0.01146 0.06750  13
   0   1   2-0.06658 0.11116  13
   0  -1  -3 0.04265 0.07190   3
   0   1  -3-0.01443 0.07006   3
   0  -1   3 0.04246 0.11450  10
   0  -1  -3-0.00701 0.06386   1
   0   1  -3 0.00690 0.06965   1
   0  -1  -3 0.10711 0.09886   7
   0   1  -3-0.05833 0.11128   6
   0  -1  -3 0.12397 0.10653   5
   0  -1  -3 0.01581 0.16582   9
   0   1   3 0.01413 0.12260   8
   0  -1  -3 0.06959 0.13661   8
   0  -1  -3 0.03967 0.10851  10
   0  -1  -3 0.06013 0.13667  13
   0   1   3-0.01450 0.16427  13
   0  -1  -4 0.02768 0.12908   7
   0  -1   4 0.01446 0.16233  10
   0  -1  -4 0.09620 0.14074   5
   0  -1  -4 0.00710 0.08213   3
   0   1  -4 0.04319 0.08354   3
   0   1  -4-0.18371 0.13122   6
   0  -1  -4-0.15598 0.17815  10
   0   1  -4-0.00688 0.07914   1
   0  -1  -4-0.10508 0.07458   1
   0  -1  -4-0.32683 0.22126   9
   0  -1  -4 0.14957 0.17203  13
   0   1   4 0.05428 0.19542  13
   0  -1  -4-0.01658 0.18312   8
   0  -1  -5-0.04181 0.08813   1
   0   1   5-0.12552 0.09895   1
   0   1  -5-0.08855 0.09197   1
   0  -1   5-0.04784 0.08980   1
   0  -1   5 0.11553 0.14852  12
   0  -1   5-0.04883 0.10117   3
   0   1   5-0.06614 0.10157   3
   0  -1  -5 0.03541 0.09599   3
   0   1  -5 0.01444 0.09533   3
   0  -1   5-0.12786 0.24000  10
   0  -1  -5 0.09466 0.16191   7
   0   1  -5 0.41566 0.17543   6
   0  -1  -5-0.12881 0.22886  10
   0  -1  -5 0.36641 0.21675   8
   0  -1  -5 0.15008 0.29911   9
   0  -1   5-0.06457 0.14031   8
   0  -1  -5-0.22490 0.24601  13
   0  -1  -5 0.02878 0.16963   5
   0   1  -6 0.40752 0.16910   8
   0  -1  -6 0.04431 0.26184   8
   0  -1   6-0.17451 0.16997   8
   0   1  -6-0.21743 0.16503  12
   0   1  -6 0.01357 0.10609   1
   0   1   6-0.15264 0.11028   1
   0  -1  -6 0.03463 0.09973   1
   0   1   6-0.11796 0.21315   5
   0  -1  -6 0.03365 0.23772   5
   0  -1   6 0.20391 0.14621   7
   0  -1  -6-0.01776 0.18627   7
   0  -1   6-0.12455 0.11687   3
   0   1   6 0.18960 0.11147   3
   0   1  -6 0.02849 0.11253   3
   0  -1  -6-0.08485 0.10630   3
   0   1  -6-0.06672 0.19091   6
   0  -1   6 0.07904 0.20850   6
   0  -1   6 0.06778 0.10113   1
   0  -1  -6-0.63993 0.30822  10
   0  -1   6 0.28695 0.31370  10
   0  -1   6 0.21760 0.18505  12
   0  -1  -6-0.02640 0.27769  13
   0  -1  -7 0.02980 0.30340  10
   0   1  -7 0.09252 0.17805   8
   0  -1   7 0.11320 0.18056   8
   0  -1  -7-0.29842 0.26395   8
   0   1  -7 0.15151 0.17221  12
   0   1   7 0.14432 0.09919   1
   0  -1   7-0.02357 0.15589   7
   0  -1  -7 0.25700 0.20733   7
   0  -1  -7-0.00699 0.10087   3
   0   1   7 0.22556 0.19014   7
   0   1   7-0.01957 0.21591   5
   0  -1  -7 0.22577 0.22313   5
   0   1   7-0.05047 0.10042   3
   0  -1   7-0.22820 0.18213   6
   0   1  -7 0.44238 0.18947   6
   0  -1   7-0.09591 0.24176   5
   0  -1  -7-0.11013 0.09562   1
   0  -1   7-0.05172 0.31172  10
   0  -1   7-0.21913 0.18186  12
   0  -1  -7-0.33367 0.28776  13
   0  -1   8 0.01361 0.15232   7
   0  -1  -8 0.34873 0.20251   7
   0   1  -8-0.01554 0.17237  12
   0   1   8 0.10323 0.20714   7
   0   1   8 0.02224 0.21564   5
   0  -1  -8-0.12291 0.21680   5
   0  -1  -8-0.30919 0.30339  13
   0  -1  -8 0.27162 0.28875  10
   0   1  -8 0.19803 0.18359   8
   0  -1   8 0.15967 0.24725   5
   0  -1   8 0.01868 0.17919   8
   0  -1  -8 0.13760 0.26443   8
   0  -1   8-0.35520 0.32244  10
   0   1   8 0.15819 0.34656  10
   0   1  -8 0.12176 0.20326   6
   0  -1   8-0.21185 0.19130   6
   0  -1   9-0.04597 0.15702   7
   0  -1  -9-0.19173 0.19763   7
   0   1  -9 0.08645 0.16763  12
   0   1   9-0.04488 0.19087   7
   0  -1  -9 0.04770 0.21682   5
   0   1   9 0.09973 0.21829   5
   0  -1  -9-0.07679 0.27596  13
   0  -1  -9-0.03822 0.26661  10
   0   1  -9 0.55689 0.21268   8
   0  -1   9 0.08808 0.24623   5
   0  -1  -9 0.60324 0.25474   8
   0   1   9-0.21796 0.23713   8
   0  -1   9 0.27872 0.18567   8
   0  -1   9-0.26680 0.30986  10
   0   1   9-0.07075 0.34295  10
   0  -1   9-0.04188 0.18847   6
   0   1  -9-0.04434 0.18770   6
   0  -1 -10 0.26022 0.20709   7
   0  -1  10-0.11906 0.16608   7
   0   1 -10 0.09537 0.16555  12
   0   1  10-0.07271 0.19740   7
   0   1  10-0.27774 0.21810   5
   0  -1 -10 0.21250 0.24823   5
   0  -1 -10 0.12743 0.29733  13
   0  -1 -10-0.08482 0.26256  10
   0   1 -10 0.44202 0.20237   8
   0  -1  10-0.03233 0.25389   5
   0  -1  10 0.09695 0.19490   8
   0   1  10 0.30626 0.24381   8
   0  -1 -10-0.03274 0.25573   8
   0  -1  10-0.18578 0.33232  10
   0   1  10-0.19560 0.33953  10
   0  -1  10 0.04534 0.19765   6
   0   1 -10 0.04825 0.19697   6
   0   1  11 0.15608 0.22021   7
   0   1 -11 0.04187 0.17723  12
   0  -1  11-0.04898 0.20293   6
   0   1 -11 0.18229 0.19661   6
   0  -1 -11 0.16963 0.16697   6
   0  -1 -11 0.18699 0.31008  10
   0   1  11-0.30581 0.25463   5
   0  -1 -11-0.17465 0.24354   5
   0   1 -11 0.25871 0.21748   8
   0  -1  11-0.10567 0.23628   5
   0  -1  11 0.13589 0.20399   8
   0  -1 -11 0.03521 0.25549   8
   0   1  11 0.03694 0.24032   8
   0  -1  11 0.04090 0.33724  10
   0   1  11-0.47072 0.37141  10
   0  -1 -11 0.28029 0.21346   7
   0  -1  11 0.07487 0.17724   7
   0   1  12 0.22240 0.25077   7
   0   1 -12 0.38689 0.20616  12
   0   1 -12-0.08400 0.19808   6
   0  -1  12-0.02622 0.22508   6
   0  -1 -12 0.04603 0.19080   6
   0  -1 -12 0.15308 0.36323  10
   0   1  12 0.40042 0.24527   5
   0  -1 -12-0.03178 0.27775   5
   0   1 -12 0.14225 0.24645   8
   0  -1  12 0.41945 0.28962   5
   0  -1  12 0.54161 0.23379   8
   0   1  12 0.51700 0.29048   8
   0  -1 -12 0.18901 0.29850   8
   0   1  12-0.18635 0.38795  10
   0  -1  12-0.26785 0.36179  10
   0  -1 -12-0.03005 0.22025   7
   0  -1  12 0.04074 0.19189   7
   0   1  13 0.20620 0.25624   7
   0   1 -13 0.34442 0.22593  12
   0  -1  13-0.16753 0.24235   6
   0   1 -13 0.15013 0.25596   6
   0  -1 -13-0.07439 0.20094   6
   0  -1 -13-0.33331 0.35858  10
   0   1  13-0.07235 0.30835   5
   0   1 -13 0.03102 0.27222   8
   0  -1  13 0.41086 0.32523   5
   0  -1 -13-0.31041 0.30913   5
   0  -1  13-0.09888 0.26505   8
   0   1  13 0.46966 0.30887   8
   0  -1 -13 0.16154 0.34662   8
   0  -1  13-0.04841 0.41644  10
   0   1  13-0.80499 0.45279  10
   0  -1  13 0.28705 0.21635   7
   0  -1 -13 0.12845 0.24455   7
   0   1  14-0.12468 0.27528   7
   0   1 -14-0.02643 0.23928  12
   0   1 -14-0.03199 0.23649   6
   0  -1 -14-0.21310 0.24461   6
   0  -1  14 0.26719 0.27370   6
   0  -1 -14 0.18008 0.40562  10
   0   1  14-0.31177 0.33523   5
   0  -1  14-0.30553 0.30551   5
   0   1 -14 0.03355 0.28138   8
   0  -1 -14-0.14755 0.32366   5
   0  -1  14 0.35827 0.26889   8
   0   1  14 0.40999 0.31449   8
   0  -1 -14-0.25775 0.33641   8
   0   1  14 0.16211 0.44229  10
   0  -1  14 0.05214 0.45056  10
   0  -1 -14 0.10277 0.26162   7
   0  -1  14 0.02379 0.22482   7
   0   1  15 0.22919 0.27588   7
   0   1 -15 0.28219 0.23155  12
   0   1 -15-0.03394 0.25474   6
   0  -1  15-0.47069 0.28357   6
   0  -1 -15 0.17095 0.22971   6
   0  -1 -15 0.64633 0.45853  10
   0   1  15-0.29238 0.32263   5
   0  -1  15 0.27735 0.35304   5
   0   1 -15 0.83002 0.31871   8
   0  -1 -15 0.11783 0.34166   5
   0  -1 -15-0.27211 0.34439   8
   0   1  15 0.48494 0.34517   8
   0  -1  15-0.30879 0.29311   8
   0   1  15 0.52019 0.50053  10
   0  -1  15-0.67068 0.47641  10
   0  -1 -15 0.03627 0.26732   7
   0  -1  15-0.02529 0.23224   7
   0   1  16 0.37698 0.28609   7
   0   1 -16 0.08991 0.23348  12
   0  -1 -16 0.24190 0.23750   6
   0   1 -16 0.03600 0.25711   6
   0  -1  16-0.29755 0.26796   6
   0  -1 -16 0.41543 0.43609  10
   0   1  16 0.44561 0.31826   5
   0  -1  16 0.04906 0.31796   5
   0   1 -16 0.07719 0.29227   8
   0  -1 -16 0.29154 0.35096   5
   0  -1  16 0.53689 0.28716   8
   0   1  16-0.15383 0.31751   8
   0  -1 -16 0.14446 0.34166   8
   0   1  16-0.18449 0.45332  10
   0  -1  16-0.17894 0.45557  10
   0  -1  16 0.05340 0.22452   7
   0  -1 -16 0.30656 0.27637   7
   0   1  17 0.28706 0.27720   7
   0   1 -17-0.06344 0.24709  12
   0   1 -17 0.26544 0.27523   6
   0  -1 -17-0.09607 0.24040   6
   0  -1 -17 0.14775 0.45339  10
   0  -1  17 0.20742 0.36547   5
   0   1  17-0.28373 0.32307   5
   0   1 -17 0.90171 0.34700   8
   0  -1 -17-0.04398 0.33305   5
   0   1  17 0.54227 0.32838   8
   0  -1  17-0.26284 0.29929   8
   0  -1 -17-0.05083 0.37005   8
   0  -1  17 0.88691 0.51466  10
   0   1  17 0.06520 0.49800  10
   0  -1  17 0.19747 0.23607   7
   0  -1 -17 0.08067 0.26453   7
   0   1  18 0.07471 0.26849   7
   0   1 -18 0.13369 0.24935  12
   0  -1 -18-0.10165 0.25579   6
   0   1 -18 0.51960 0.29279   6
   0  -1 -18 0.15739 0.51602  10
   0  -1 -18 0.25387 0.30314   7
   0  -1  18-0.17788 0.23343   7
   0   1 -18 0.43449 0.32705   8
   0  -1 -18-0.32258 0.38737   5
   0  -1  18-0.27908 0.31316   8
   0   1  18-0.05701 0.32911   8
   0  -1 -18-0.21381 0.37160   8
   0   1  18 0.34482 0.49409  10
   0  -1  18 0.06712 0.46661  10
   0   1  18 0.05006 0.32699   5
   0  -1  18-0.38125 0.34872   5
   0  -1 -19-0.08867 0.30610   7
   0   1 -19 0.13998 0.26036  12
   0   1  19 0.34914 0.29291   7
   0  -1  19 0.27919 0.26447   7
   0  -1  19 0.11411 0.35019   5
   0   1  19-0.26388 0.33658   5
   0   1 -19 0.52619 0.46943  13
   0  -1 -19 0.49999 0.49999  10
   0   1 -19 0.36610 0.33422   8
   0  -1 -19-0.29007 0.36180   5
   0  -1 -19-0.33705 0.39723   8
   0  -1  19 0.19658 0.31342   8
   0   1  19 0.05981 0.34533   8
   0  -1  19 0.70856 0.53962  10
   0   1  19 0.43634 0.50558  10
   0  -1 -19 0.14332 0.25424   6
   0   1 -19-0.08419 0.27714   6
   0  -1  20-0.09703 0.24989   7
   0   1  20 0.24068 0.29299   7
   0   1 -20 0.14649 0.27572  12
   0  -1 -20 0.18495 0.30206   7
   0   1 -20 0.47779 0.49517  13
   0   1 -20 0.22060 0.29600   6
   0  -1 -20-0.11296 0.26361   6
   0  -1  20 0.29612 0.39286   5
   0   1  20 0.05533 0.35429   5
   0  -1 -20 0.40649 0.38475   5
   0  -1  20-0.31127 0.30695   8
   0  -1 -20 0.46788 0.41631   8
   0   1  20 0.75125 0.41686   8
   0   1 -20 0.93954 0.54244  10
   0  -1 -20 0.08811 0.50360  10
   0   1 -20-0.09635 0.33263   8
   0   1 -21 0.25239 0.38219   8
   0  -1  21 0.13436 0.27081   7
   0   1  21 0.08277 0.30598   7
   0   1 -21 0.03817 0.27965  12
   0  -1 -21-0.28728 0.32118   7
   0   1 -21-0.27555 0.30231   6
   0  -1 -21-0.23650 0.28331   6
   0   1  21-0.23207 0.37148   5
   0  -1  21 0.30678 0.38804   5
   0  -1 -21-0.09260 0.57829  10
   0   1 -21-0.44940 0.55646  10
   0  -1  21 0.27259 0.34479   8
   0  -1 -21 0.06086 0.44860   8
   0   1  21-0.06549 0.33817   8
   0  -1 -21 0.05315 0.40596   5
   0   1 -21-0.50430 0.48037  13
   0  -1 -21-0.27168 0.54833  13
   0   1 -22-0.10557 0.38669   8
   0   1  22 0.38289 0.32955   7
   0  -1  22-0.27755 0.28116   7
   0   1 -22 0.19801 0.29371  12
   0   1 -22 0.34512 0.27918  11
   0  -1 -22 0.04942 0.33397   7
   0   1 -22 0.62090 0.32277   6
   0  -1 -22 0.12356 0.29510   6
   0   1  22 0.72848 0.43353   5
   0  -1  22 0.18709 0.41210   5
   0   1 -22 0.09434 0.53921  10
   0  -1 -22-0.77686 0.56899  10
   0   1  22-0.06818 0.39952   8
   0  -1 -22 0.25312 0.43994   8
   0  -1  22-0.05699 0.36193   8
   0  -1 -22 0.44218 0.45243   5
   0   1 -22-0.44261 0.55281  13
   0  -1 -22-0.66786 0.55631  13
   0   1 -23 0.54795 0.40891   8
   0  -1 -23 0.51014 0.34485   7
   0   1 -23 0.20444 0.33313  12
   0   1 -23 0.12031 0.29663  11
   0   1  23 0.49578 0.42306   8
   0  -1 -23-0.26241 0.48511   8
   0  -1  23 1.31058 0.41137   8
   0  -1  23-0.14308 0.29293   7
   0   1  23 0.30596 0.34612   7
   0   1 -23 0.54568 0.37571   6
   0  -1 -23-0.42831 0.29063   6
   0   1  23 0.19000 0.42018   5
   0  -1  23-0.19710 0.45048   5
   0   1 -23 0.19841 0.60889  10
   0  -1 -23-0.30606 0.65856  10
   0  -1 -23 0.74822 0.49181   5
   0   1 -23 0.18592 0.58798  13
   0  -1 -23 1.00090 0.61432  13
   0   1 -24 0.17014 0.43928   8
   0  -1 -24 0.20980 0.36837   7
   0   1 -24 0.37679 0.30573  11
   0   1 -24 0.08408 0.33099  12
   0   1  24 0.44035 0.46026   8
   0  -1  24-0.37221 0.39069   8
   0  -1 -24 0.54304 0.53302   8
   0   1  24 0.08917 0.35197   7
   0  -1  24-0.07340 0.29963   7
   0   1 -24 0.35897 0.36500   6
   0  -1 -24-0.35520 0.32220   6
   0   1  24 0.26365 0.44214   5
   0  -1  24 0.06883 0.43713   5
   0   1 -24 0.20809 0.64972  10
   0  -1 -24-0.64144 0.65899  10
   0  -1 -24-0.65288 0.47603   5
   0  -1 -24-1.04974 0.66664  13
   0   1 -24 0.29286 0.61737  13
   0  -1  25 0.06435 0.41200   8
   0  -1 -25 0.63203 0.53171   8
   0   1  25-0.54813 0.37941   7
   0  -1  25-0.37391 0.31799   7
   0   1 -25 0.04355 0.31701  11
   0   1 -25 0.08623 0.33672  12
   0  -1 -25 0.43235 0.40199   7
   0   1 -25 0.05297 0.36057   6
   0  -1 -25 0.50564 0.36387   6
   0   1  25 0.34204 0.45887   5
   0  -1  25-0.87180 0.50679   5
   0  -1 -25 0.22383 0.71071  10
   0   1 -25-0.21800 0.71194  10
   0   1  25 0.30341 0.47165   8
   0   1 -25 0.11780 0.46500   8
   0  -1 -25 0.42283 0.40250  12
   0  -1 -25-0.10987 0.70632  13
   0   1 -25-0.81800 0.64395  13
   0  -1  26-0.26703 0.43433   8
   0   1  26 0.04668 0.36358   7
   0  -1  26-0.15217 0.32871   7
   0   1 -26 0.13223 0.36255  12
   0   1 -26-0.18071 0.34601  11
   0  -1 -26-0.11040 0.39930   7
   0   1 -26 0.16388 0.38236   6
   0  -1 -26 0.04740 0.35041   6
   0   1  26-0.28299 0.47980   5
   0  -1  26 0.75756 0.54975   5
   0   1 -26-1.36792 0.78698  10
   0  -1 -26-0.23365 0.80653  10
   0   1  26-0.15672 0.49350   8
   0   1 -26 0.36504 0.50290   8
   0  -1 -26 0.68795 0.73414  13
   0   1 -26 0.10699 0.63895  13
   0  -1 -26-0.05425 0.39989  12
   0  -1  27 0.55235 0.47666   8
   0   1  27-0.08081 0.49813   8
   0   1 -27-0.11239 0.41548   6
   0  -1 -27 0.34235 0.37458   6
   0   1  27-0.51064 0.49831   5
   0  -1  27 0.63387 0.56023   5
   0  -1 -27 0.24373 0.80218  10
   0   1 -27-0.47542 0.74222  10
   0  -1 -27-0.22605 0.41268   7
   0   1 -27 0.13990 0.36420  11
   0   1 -27-0.04457 0.37196  12
   0   1  27-0.04764 0.39381   7
   0  -1  27-0.34657 0.34512   7
   0   1 -27 0.43873 0.52435   8
   0  -1 -27 0.59821 0.79056  13
   0  -1 -27-0.44384 0.42006  12
   0   1 -27 0.11184 0.74744  13
   0  -1  28 0.07125 0.47981   8
   0   1  28-0.24948 0.50819   8
   0   1 -28 0.17322 0.41108   6
   0  -1 -28-0.85577 0.42525   6
   0  -1  28-0.08193 0.55771   5
   0   1  28 0.22502 0.56301   5
   0   1 -28-1.35934 0.84721  10
   0  -1 -28-0.50651 0.84946  10
   0  -1 -28-0.05787 0.42924   7
   0   1 -28-0.04803 0.37628  11
   0  -1  28-0.03883 0.32805   7
   0   1  28-0.24191 0.41723   7
   0   1 -28 0.06454 0.51101   8
   0  -1 -28-0.79075 0.44362  12
   0   1 -28-0.46725 0.74188  13
   0  -1 -28 0.49989 0.80348  13
   0  -1 -29-0.59042 0.45731   7
   0  -1  29 0.31216 0.35044   7
   0   1  29-0.29474 0.39297   7
   0   1 -29-0.24685 0.40006  11
   0   1 -29 0.89971 0.81623  10
   0  -1  29-0.25365 0.58372   5
   0   1  29-0.07727 0.53900   5
   0   1 -29 0.76926 0.47827   6
   0  -1 -29-0.62145 0.43119   6
   0  -1 -29-0.38968 0.79363  13
   0   1 -29-0.24354 0.76366  13
   0  -1 -29-0.17208 0.45162  12
   0  -1  29 0.65712 0.50933   8
   0   1  29 0.68273 0.54642   8
   0  -1  30-0.31371 0.38620   7
   0   1  30 0.14878 0.40389   7
   0   1 -30 0.45513 0.40243  11
   0  -1  30 0.26172 0.61273   5
   0   1  30-0.15883 0.55778   5
   0  -1 -30-0.42451 0.44500   6
   0   1  30 0.61521 0.54648   8
   0  -1 -30-0.35912 0.45581   7
   0  -1  30-0.75001 0.53734   8
   0   1 -30 0.18238 0.45896   6
   0  -1 -30-0.46170 0.47472  12
   0   1 -30 0.63328 0.79430  13
   0  -1 -30-0.67465 0.84976  13
   0   1 -31-0.13902 0.89009  10
   0   1  31-0.63119 0.57263   8
   0  -1  31-0.69265 0.56026   8
   0   1 -31 0.55816 0.48831   6
   0  -1 -31 0.35438 0.48242  11
   0   1 -31-0.13150 0.82470  13
   0  -1 -31 1.67806 0.88068  13
   0   1  31 0.08150 0.59702   5
   0  -1  31 0.35784 0.62832   5
   0  -1  32-0.73189 0.67240   5
   0   1  32 0.08353 0.59078   5
   0  -1 -32 0.21654 0.51396  11
   0  -1  32-0.39176 0.52187   8
   0   1  32-1.38347 0.64134   8
   0   1 -32-0.72151 0.94263  10
   0   1 -32 0.54485 0.83975  13
   0  -1 -32 0.43460 0.94263  13
   0   1  33 0.18874 0.64248   8
   0  -1  33 0.72171 0.54991   8
   0   1 -33 0.89765 0.96577  10
   0  -1 -33-0.29956 0.93545  13
   0   1 -33 0.28317 0.91398  13
   0   1  33-0.51209 0.61952   5
   0  -1  33 1.12043 0.64700   5
   0   1  34-0.48131 0.65057   8
   0  -1  34 0.32770 0.55169   8
   0   1 -34 1.54741 1.03419  10
   0   1 -34 0.73200 0.98209  13
   0  -1 -34-1.70311 1.01134  13
   0   1  34 0.52033 0.64903   5
   0  -1  34 1.04295 0.69031   5
   0  -1  35-0.16676 0.59159   8
   0   1  35 0.39168 0.66894   8
   0   1 -35 0.95951 1.09243  10
   0   1 -35-1.66209 1.07197  13
   0  -1 -35 0.31962 1.05197  13
   0   1  35-0.97252 0.69430   5
   0  -1  35 0.19323 0.70118   5
   0  -1  36 0.67696 0.61236   8
   0   1  36 0.39783 0.67473   8
   0   1 -36 0.65861 1.12084  10
   0  -1 -36-0.65806 1.06626  13
   0   1 -36 2.65027 1.12427  13
   0  -1  36-0.29412 0.69572   5
   0   1  36 0.27059 0.67313   5
   0   1 -37 0.32124 1.08932  13
   0  -1 -37-0.84605 1.17632  13
   0   1 -37-0.67770 1.13227  10
   0   1  37 0.40381 0.69939   8
   0   1 -38-1.98350 1.23689  13
   0   1  38 0.71527 0.74156   8
   0  -2   0 3940.13 166.070   6
   0   2   0 4035.84 166.054   7
   0   2   0 4024.58 166.076   6
   0   2   0 3990.86 166.050   1
   0  -2   0 4097.59 166.053   1
   0   2   0 4070.10 166.051   8
   0  -2   0 3803.19 166.049   3
   0   2   0 4072.43 166.055   3
   0   2   1 14.9130 0.67132   3
   0   2  -1 13.9811 0.67044   3
   0  -2  -1 14.4470 0.67444   3
   0  -2   1 14.5475 0.67345   3
   0   2  -1 13.3264 0.66641   1
   0   2   1 13.4116 0.66746   1
   0  -2  -1 13.8115 0.66702   1
   0  -2   1 13.9407 0.66698   1
   0   2  -1 14.0819 0.70062   6
   0  -2  -1 13.9394 0.67695   7
   0  -2  -1 13.3477 0.69636   6
   0   2   1 14.4768 0.67695   7
   0  -2   1 14.6346 0.69704   6
   0   2   1 14.7598 0.67818   8
   0   2  -1 14.0983 0.65538   8
   0   2   2 103.785 4.51224   7
   0  -2  -2 102.938 4.51284   7
   0   2  -2 104.162 4.50027   1
   0  -2  -2 97.8829 4.51190   8
   0   2   2 110.341 4.52136   8
   0  -2  -2 114.437 4.51636  13
   0  -2  -2 101.566 4.48410  10
   0  -2  -2 101.455 4.50993   9
   0  -2   2 102.487 4.52090   6
   0   2  -2 105.642 4.52695   6
   0  -2  -2 104.519 4.50081   1
   0   2  -2 104.208 4.50305   3
   0  -2  -2 105.327 4.50153   3
   0   2   3 1316.04 59.2521   7
   0  -2  -3 1398.11 59.2587   7
   0   2  -3 1345.06 59.2370   1
   0   2   3 1387.11 59.2643   8
   0  -2  -3 1409.84 59.2653   8
   0  -2  -3 1573.59 59.2733  13
   0  -2   3 1443.95 59.2232  10
   0   2  -3 1370.54 59.2217  10
   0  -2  -3 1428.19 59.2421  10
   0  -2  -3 1328.03 59.2595   9
   0   2  -3 1387.77 59.2655   6
   0  -2  -3 1332.89 59.2376   1
   0  -2  -3 1390.33 59.2390   3
   0   2  -3 1377.31 59.2415   3
   0  -2  -4 4023.82 171.946   7
   0   2  -4 4059.48 171.953   6
   0  -2  -4 4437.16 171.969  13
   0   2  -4 3786.22 171.917  10
   0  -2  -4 4130.24 171.942  10
   0  -2   4 4128.87 171.921  10
   0  -2  -4 4183.47 171.960   9
   0   2   4 3948.47 171.956   8
   0  -2  -4 3921.30 171.954   8
   0   2  -4 3986.06 171.920   1
   0  -2  -4 3987.93 171.922   1
   0  -2  -4 3985.04 171.921   3
   0   2  -4 4096.80 171.925   3
   0   2  -5 47.2924 2.07901   6
   0  -2  -5 51.2059 2.11363  13
   0  -2   5 48.8536 2.05955  10
   0  -2  -5 47.8522 2.08130  10
   0   2  -5 49.7096 2.06540  10
   0  -2  -5 48.5715 2.11011   9
   0   2   5 46.3541 2.03513   1
   0   2  -5 45.9829 2.03691   1
   0   2  -5 46.1630 2.03937   3
   0  -2   5 41.1540 2.03494   3
   0   2   5 46.3308 2.03869   3
   0  -2  -5 48.1532 2.04091   3
   0  -2  -5 45.4718 2.07246   7
   0   2   5 44.1525 2.08504   8
   0  -2  -5 46.4760 2.09386   8
   0  -2  -5 47.2036 2.03786   1
   0  -2   5 42.7044 2.03338   1
   0  -2  -6 980.944 42.1164   8
   0   2  -6 997.576 42.0624   3
   0  -2   6 947.405 42.0583   3
   0  -2  -6 988.747 42.0596   3
   0   2   6 989.687 42.0617   3
   0  -2  -6 994.606 42.1016   7
   0   2  -6 994.455 42.1006   6
   0  -2  -6 1133.82 42.1000   5
   0  -2  -6 943.070 42.0587   1
   0  -2   6 965.789 42.0581   1
   0  -2  -6 973.653 42.1285   9
   0   2   6 1002.38 42.0588   1
   0   2  -6 985.275 42.0579   1
   0  -2  -6 958.905 42.1251  13
   0  -2   6 986.706 42.0898  10
   0   2  -6 949.280 42.0890  10
   0  -2  -6 1022.80 42.1160  10
   0  -2  -7 17.3838 0.90591   8
   0   2   7 16.5169 0.86373   7
   0   2  -7 17.0276 0.81114   3
   0  -2   7 15.8875 0.80689   3
   0   2   7 18.2424 0.81328   3
   0  -2  -7 17.4198 0.81005   3
   0  -2  -7 17.6174 0.86923   7
   0   2  -7 19.2728 0.86890   6
   0  -2   7 16.6532 0.85864   6
   0  -2  -7 17.7851 0.85642   5
   0  -2   7 17.4516 0.80729   1
   0  -2  -7 17.6870 0.80910   1
   0  -2  -7 16.6990 0.94388   9
   0  -2   7 18.1261 0.81468   8
   0   2  -7 17.7470 0.80883   1
   0   2   7 17.1056 0.80744   1
   0  -2  -7 19.8381 0.92773  13
   0  -2  -7 16.0908 0.88684  10
   0  -2   7 17.9052 0.88610  10
   0   2  -7 16.2903 0.87153  10
   0  -2  -8 110.833 5.07697   8
   0  -2  -8 112.595 5.05701   7
   0  -2  -8 115.063 4.99931   3
   0  -2   8 117.044 5.00123   3
   0   2  -8 115.169 5.00239   3
   0   2   8 125.252 5.00595   3
   0   2   8 114.611 4.99793   1
   0   2  -8 118.472 4.99891   1
   0   2   8 115.421 5.04950   7
   0  -2   8 112.200 5.04350   6
   0   2  -8 118.015 5.05506   6
   0  -2  -8 107.521 5.03598   5
   0  -2   8 114.107 4.99817   1
   0  -2  -8 112.545 4.99842   1
   0  -2   8 125.612 5.01617   8
   0  -2  -8 118.705 5.11740   9
   0  -2  -8 118.812 5.10692  13
   0  -2   8 111.758 5.01629  12
   0  -2  -8 118.731 5.09202  10
   0   2  -8 112.685 5.06663  10
   0  -2   8 119.716 5.06734  10
   0  -2  -9 320.304 13.8142   8
   0  -2  -9 331.027 13.7780   5
   0   2   9 335.504 13.7219   1
   0   2  -9 320.824 13.7195   1
   0  -2  -9 314.845 13.7864   7
   0   2  -9 318.889 13.7235   3
   0   2   9 330.964 13.7247   3
   0  -2  -9 321.727 13.7209   3
   0  -2   9 314.989 13.7197   3
   0   2   9 321.073 13.7781   7
   0   2  -9 325.674 13.7818   6
   0  -2   9 331.710 13.7754   6
   0   2   9 295.801 13.7675   5
   0  -2   9 321.418 13.7203   1
   0  -2  -9 324.880 13.7211   1
   0  -2  -9 332.515 13.8443  13
   0  -2   9 311.120 13.7413  12
   0  -2   9 320.520 13.7415   8
   0  -2  -9 302.377 13.8400   9
   0  -2  -9 304.214 13.8175  10
   0  -2   9 326.097 13.8009  10
   0   2  -9 307.695 13.7984  10
   0  -2  10 75.8557 3.46399   5
   0  -2 -10 80.9819 3.53050   9
   0  -2  10 78.5122 3.39720   8
   0   2  10 64.2977 3.44659   8
   0  -2 -10 79.4210 3.47713   8
   0   2  10 79.2746 3.36261   1
   0   2 -10 78.4650 3.36199   1
   0   2 -10 75.8489 3.34095  11
   0  -2  10 78.8017 3.37850   7
   0  -2 -10 81.1774 3.44404   7
   0   2  10 77.4154 3.42851   7
   0  -2  10 77.8609 3.36192   3
   0   2  10 79.2706 3.36560   3
   0   2 -10 76.4128 3.36427   3
   0  -2 -10 77.7101 3.36227   3
   0   2 -10 79.6449 3.43575   6
   0  -2  10 79.9401 3.42567   6
   0   2  10 72.4075 3.42284   5
   0  -2 -10 76.6778 3.36148   1
   0  -2  10 78.6071 3.36261   1
   0  -2 -10 78.6087 3.50154  13
   0  -2  10 76.2345 3.39281  12
   0  -2 -10 77.4739 3.42984   5
   0   2 -10 79.2710 3.47219  10
   0  -2 -10 78.2663 3.49185  10
   0  -2  10 80.5941 3.46794  10
   0  -2  11 1.23739 0.23044  12
   0  -2 -11 1.61259 0.34535  13
   0   2 -11 1.36951 0.14741  11
   0  -2  11 1.68018 0.39208  10
   0   2 -11 1.68498 0.35214  10
   0  -2 -11 1.00628 0.32418  10
   0  -2 -11 2.10402 0.47072   9
   0  -2  11 1.47324 0.22656   8
   0   2  11 1.79471 0.30855   8
   0  -2 -11 1.80595 0.35928   8
   0  -2  11 0.76202 0.26189   6
   0  -2  11 1.16828 0.20375   7
   0  -2 -11 1.46749 0.26981   7
   0   2  11 0.55693 0.28038   7
   0  -2  11 1.44530 0.16610   3
   0  -2 -11 1.30443 0.15680   3
   0   2 -11 1.11855 0.27411   6
   0  -2  11 1.46012 0.16063   1
   0  -2 -11 1.44772 0.15607   1
   0  -2  11 1.46148 0.32562   5
   0   2  11 0.94936 0.26532   5
   0  -2 -11 1.70603 0.29309   5
   0   2  11 1.34280 0.16569   3
   0   2 -11 1.47379 0.16418   3
   0   2 -11 1.17560 0.16425   1
   0   2  11 1.37020 0.17123   1
   0  -2 -12 312.032 13.5483   1
   0  -2  12 316.127 13.5462   1
   0  -2 -12 346.261 13.7590   9
   0  -2  12 316.585 13.6013   8
   0   2  12 308.591 13.6726   8
   0  -2 -12 308.920 13.6715   8
   0  -2 -12 309.824 13.5461   3
   0  -2  12 317.216 13.5458   4
   0   2 -12 314.691 13.5450  11
   0  -2  12 324.131 13.5772   7
   0  -2 -12 314.629 13.6414   7
   0   2  12 319.528 13.6284   7
   0   2 -12 311.585 13.5495   3
   0   2  12 317.866 13.5515   3
   0   2 -12 323.569 13.6362   6
   0   2  12 321.326 13.6344   5
   0  -2  12 314.003 13.6221   6
   0  -2 -12 315.902 13.7169  13
   0   2  12 325.173 13.5504   1
   0   2 -12 314.094 13.5472   1
   0  -2 -12 331.190 13.6323   5
   0  -2  12 305.461 13.6663   5
   0   2 -12 315.558 13.6870  10
   0  -2 -12 320.631 13.7156  10
   0  -2  12 320.537 13.6785  10
   0  -2 -13 210.081 9.18652   9
   0   2  13 211.487 9.11851   8
   0  -2  13 213.534 9.04072   8
   0  -2 -13 212.661 9.11665   8
   0  -2 -13 204.970 9.16387  13
   0  -2 -13 207.115 8.96952   4
   0  -2  13 209.991 8.97035   4
   0  -2  13 207.004 9.05209   6
   0   2  13 206.182 9.06569   5
   0  -2  13 209.593 9.00741   7
   0  -2 -13 211.855 9.08212   7
   0   2  13 213.069 9.06243   7
   0   2  13 209.488 8.97534   3
   0   2 -13 201.968 8.97237   3
   0   2 -13 208.053 9.06778   6
   0  -2 -13 212.215 9.16209  10
   0  -2  13 217.369 9.12870  10
   0   2 -13 202.120 9.12599  10
   0   2  13 211.504 8.97402   1
   0   2 -13 208.237 8.97185   1
   0   2 -13 211.952 8.97835  11
   0  -2 -13 211.245 8.97240   1
   0  -2  13 209.175 8.97012   1
   0  -2  13 215.497 9.11837   5
   0  -2 -13 208.511 9.06184   5
   0  -2  14 455.616 18.9215   2
   0  -2 -14 464.821 18.9269   2
   0  -2 -14 449.934 19.0744   8
   0   2  14 453.638 19.0832   8
   0  -2  14 459.503 19.0031   8
   0  -2 -14 451.528 19.1283  13
   0  -2 -14 432.676 18.9162   4
   0  -2  14 437.034 18.9167   4
   0  -2  14 452.344 19.0109   6
   0   2  14 408.235 19.0150   5
   0  -2 -14 421.607 19.0265   7
   0  -2  14 436.056 18.9589   7
   0   2  14 460.772 19.0204   7
   0  -2  14 444.968 19.0848  10
   0  -2 -14 448.374 19.1233  10
   0   2 -14 444.820 19.1003  10
   0   2 -14 439.186 19.0228   6
   0  -2 -14 424.509 19.1391   9
   0   2  14 446.279 18.9226   3
   0   2 -14 432.403 18.9191   3
   0   2 -14 450.882 18.9354  11
   0  -2 -14 444.406 18.9192   1
   0  -2  14 437.542 18.9161   1
   0  -2 -14 445.731 19.0257   5
   0  -2  14 422.726 19.0613   5
   0  -2  15 361.796 15.1504   2
   0  -2 -15 355.386 15.1535   2
   0   2  15 362.735 15.3295   8
   0  -2  15 363.761 15.2482   8
   0  -2 -15 370.624 15.3239   8
   0  -2 -15 338.644 15.3729  13
   0  -2  15 355.846 15.1486   4
   0  -2 -15 346.562 15.1471   4
   0   2  15 338.432 15.2671   5
   0  -2  15 367.348 15.2543   6
   0  -2 -15 357.772 15.2796   7
   0  -2  15 361.931 15.2021   7
   0   2 -15 348.065 15.1750  11
   0   2  15 367.984 15.2608   7
   0   2 -15 353.238 15.2660   6
   0  -2  15 352.662 15.1466   1
   0  -2 -15 340.985 15.1487   1
   0  -2 -15 381.481 15.4227   9
   0  -2 -15 343.770 15.2619   5
   0  -2  15 352.016 15.3170   5
   0  -2  15 356.439 15.3368  10
   0   2 -15 361.114 15.3584  10
   0  -2 -15 361.123 15.3791  10
   0   2  15 368.453 15.1543   3
   0   2 -15 345.317 15.1500   3
   0  -2 -16 26.3201 1.45293   9
   0   2  16 23.9469 1.30967   8
   0  -2 -16 27.6213 1.33500   8
   0  -2  16 25.3156 1.23930   8
   0  -2  16 25.2078 1.24065   6
   0   2  16 26.4317 1.27383   5
   0  -2 -16 24.2387 1.19993   6
   0  -2  16 26.3329 1.11299   4
   0  -2 -16 24.3166 1.11252   4
   0  -2 -16 22.9636 1.25930   7
   0  -2  16 26.9140 1.19104   7
   0   2 -16 24.6675 1.15603  11
   0   2  16 24.4864 1.24937   7
   0   2 -16 24.6524 1.24983   6
   0  -2 -16 24.2286 1.11377   1
   0  -2 -16 24.9119 1.11800   2
   0  -2  16 27.2314 1.11411   2
   0  -2 -16 26.3999 1.27780   5
   0  -2  16 23.8974 1.30859   5
   0  -2 -16 23.8985 1.39224  10
   0   2 -16 26.5629 1.38448  10
   0  -2  16 24.3286 1.35495  10
   0   2 -16 23.6772 1.11238   3
   0   2  16 23.9244 1.11554   3
   0  -2  17 659.052 27.4647  10
   0  -2 -17 643.970 27.5054  10
   0   2 -17 664.854 27.4880  10
   0  -2 -17 692.933 27.5529   9
   0  -2  17 615.791 27.3520   8
   0   2  17 632.902 27.4359   8
   0  -2 -17 660.896 27.4305   8
   0  -2  17 640.203 27.3526   6
   0   2  17 596.798 27.3719   5
   0  -2 -17 664.764 27.3297   6
   0  -2 -17 634.931 27.2299   4
   0  -2  17 667.144 27.3052   7
   0  -2 -17 632.077 27.3808   7
   0   2 -17 602.514 27.2274   3
   0   2  17 614.946 27.2311   3
   0   2  17 656.173 27.3647   7
   0   2 -17 654.507 27.2829  11
   0   2 -17 664.863 27.3773   6
   0  -2 -17 640.933 27.2315   1
   0  -2  17 651.947 27.2260   4
   0  -2 -17 622.600 27.2302   2
   0  -2  17 669.392 27.2265   2
   0  -2 -17 636.474 27.2298   2
   0  -2  17 633.423 27.2257   2
   0  -2  17 626.011 27.4253   5
   0  -2 -17 659.592 27.3844   5
   0   2  18 948.180 40.8849   7
   0   2 -18 947.586 40.8088  11
   0   2 -18 948.510 40.8984   6
   0  -2 -18 927.313 40.8523   6
   0   2  18 961.802 40.9140   5
   0  -2  18 975.755 40.8826   6
   0  -2 -18 943.777 40.9101   7
   0  -2  18 977.844 40.8306   7
   0   2  18 936.488 40.9663   8
   0  -2  18 948.864 40.8876   8
   0  -2 -18 916.383 40.9429   8
   0  -2 -18 999.426 41.0813   9
   0   2 -18 946.544 41.0194  10
   0  -2  18 966.130 40.9925  10
   0  -2 -18 935.054 41.0336  10
   0  -2  18 1052.24 40.9890   5
   0  -2 -18 950.183 40.9053   5
   0   2  19 4.20874 0.48592   8
   0  -2 -19 3.83233 0.45529   7
   0  -2  19 3.31286 0.34672   7
   0   2 -19 3.19315 0.30587  11
   0   2  19 4.15922 0.41534   7
   0   2  19 4.23311 0.43525   5
   0  -2  19 3.95060 0.51770   5
   0   2 -19 3.01396 0.41123   6
   0  -2  19 3.50641 0.41999   6
   0  -2 -19 3.30945 0.34951   6
   0  -2  19 4.26951 0.64885  10
   0  -2 -19 4.63914 0.48544   5
   0  -2  19 3.67831 0.42721   8
   0  -2 -19 4.59740 0.53408   8
   0   2 -19 3.56957 0.56563  10
   0  -2 -19 3.04741 0.59080  10
   0  -2 -19 3.45688 0.71138   9
   0   2 -20 74.0132 3.20906   6
   0  -2 -20 71.2124 3.14518   6
   0  -2  20 71.1594 3.17763   6
   0   2  20 64.5769 3.20442   5
   0  -2 -20 73.6059 3.22031   5
   0  -2  20 66.8551 3.25738   5
   0  -2  20 68.4703 3.32102  10
   0  -2 -20 71.0297 3.37550  10
   0   2 -20 70.9221 3.35168  10
   0  -2  20 66.5120 3.17914   8
   0   2  20 72.4243 3.27859   8
   0   2  20 71.1937 3.18073   7
   0   2 -20 71.5000 3.10233  11
   0  -2 -20 73.3738 3.27713   8
   0  -2 -20 68.7101 3.20215   7
   0  -2  20 67.4719 3.11030   7
   0   2 -21 153.149 6.81297   6
   0  -2  21 157.888 6.79305   6
   0   2  21 152.425 6.83545   5
   0  -2 -21 154.013 6.76040   6
   0  -2  21 174.869 6.91452   5
   0  -2 -21 154.127 6.82411   5
   0  -2 -21 161.554 7.01192  10
   0   2 -21 151.276 6.96193  10
   0  -2  21 156.605 6.81493   8
   0   2  21 150.017 6.88661   8
   0   2  21 158.901 6.79740   7
   0   2 -21 150.022 6.71646  11
   0  -2 -21 154.842 6.88223   8
   0  -2  21 153.107 6.72709   7
   0  -2 -21 152.460 6.82228   7
   0  -2  22 28.6756 1.38934   7
   0  -2 -22 30.3279 1.50196   7
   0   2 -22 28.1454 1.37439  11
   0  -2  22 31.0531 1.48850   8
   0   2  22 28.5538 1.56392   8
   0   2  22 30.6330 1.47383   7
   0   2 -22 29.4653 1.48472   6
   0  -2 -22 29.4729 1.42035   6
   0   2  22 28.8991 1.51182   5
   0  -2  22 27.2199 1.53972   5
   0  -2 -22 27.5106 1.49988   5
   0   2 -22 26.6701 1.65210  10
   0  -2 -22 29.2483 1.69991  10
   0  -2 -22 31.6888 1.57919   8
   0   2 -22 28.0390 1.63375  13
   0  -2 -23 8.24914 0.77812   8
   0  -2  23 7.49718 0.61760   8
   0   2  23 10.0134 0.66502   7
   0   2 -23 7.65617 0.53531  11
   0  -2 -23 9.14256 0.66986   7
   0  -2  23 8.22974 0.53939   7
   0   2 -23 8.51493 0.64240   6
   0  -2 -23 7.20758 0.56070   6
   0   2  23 9.27563 0.70095   5
   0  -2 -23 6.51230 0.89154  10
   0   2 -23 9.38141 0.89781  10
   0  -2 -23 7.87560 0.69372   5
   0   2  23 8.27459 0.73380   8
   0  -2  23 8.46078 0.75285   5
   0   2 -23 7.48649 0.84432  13
   0  -2  24 3.40424 0.46401   8
   0  -2  24 2.24297 0.34297   7
   0   2  24 2.08973 0.43399   7
   0   2 -24 2.65850 0.34654  11
   0  -2 -24 1.49199 0.40888   7
   0   2 -24 3.21991 0.46551   6
   0  -2 -24 1.90253 0.36426   6
   0  -2 -24 3.46548 0.78184  10
   0   2 -24 2.87266 0.73658  10
   0  -2 -24 1.76132 0.50171   5
   0   2  24 2.06108 0.53261   8
   0   2  24 1.35088 0.47231   5
   0  -2  24 1.20556 0.54490   5
   0   2 -24 3.78650 0.72936  13
   0   2  25 57.4224 2.66853   7
   0   2 -25 55.3626 2.58780  11
   0  -2  25 55.3303 2.58871   7
   0  -2 -25 59.0251 2.72100   7
   0   2 -25 60.4925 2.71272   6
   0   2  25 57.7874 2.74461   5
   0  -2 -25 58.9437 2.63832   6
   0  -2 -25 55.7433 2.94187  10
   0   2 -25 59.0092 2.93838  10
   0  -2  25 56.6983 2.78160   5
   0  -2 -25 61.1070 2.73248   5
   0  -2  25 59.6911 2.70370   8
   0   2  25 53.7789 2.77914   8
   0   2 -25 50.9431 2.85592  13
   0  -2  26 0.48941 0.44332   8
   0   2  26 0.15580 0.42272   7
   0  -2  26 0.89971 0.32074   7
   0   2 -26 0.43231 0.31721  11
   0  -2 -26 0.06258 0.45347   7
   0   2 -26 1.01969 0.47047   6
   0  -2 -26 0.92218 0.38757   6
   0  -2 -26 0.70937 0.78760  10
   0   2 -26 0.67393 0.70490  10
   0  -2 -26-0.37602 0.53486   5
   0   2  26 1.01526 0.52218   8
   0   2  26 1.10272 0.52552   5
   0  -2  26 1.97345 0.57886   5
   0  -2 -26 0.59602 0.76370  13
   0   2 -26 0.10370 0.67518  13
   0   2  27 56.6496 2.95680   8
   0  -2  27 60.5370 2.87229   8
   0   2  27 58.4216 2.84096   7
   0   2 -27 63.5284 2.77083  11
   0  -2  27 58.6693 2.74873   7
   0   2 -27 62.9463 2.88074   6
   0  -2 -27 63.2738 2.81444   6
   0   2  27 55.1185 2.89215   5
   0  -2 -27 63.4767 3.17455  10
   0   2 -27 63.6254 3.14993  10
   0  -2 -27 67.0392 2.92949   5
   0  -2 -27 62.6922 2.88703   7
   0  -2  27 54.5512 2.92024   5
   0  -2 -27 62.4234 3.16604  13
   0   2 -27 67.5420 3.12870  13
   0  -2  28 33.1870 1.86701   8
   0   2  28 38.6319 2.00274   8
   0   2  28 38.6255 1.84971   7
   0   2 -28 35.1541 1.75191  11
   0  -2  28 36.1834 1.74354   7
   0  -2 -28 36.7887 1.80712   6
   0   2 -28 38.0807 1.88232   6
   0   2  28 37.3808 1.94478   5
   0   2 -28 39.7795 2.18127  10
   0  -2 -28 38.9484 2.21421  10
   0  -2 -28 37.7071 1.92487   5
   0  -2 -28 38.6203 1.89260   7
   0  -2  28 37.9882 1.97452   5
   0  -2 -28 38.3127 2.20792  13
   0   2 -28 36.7206 2.10178  13
   0  -2 -29 209.270 9.12494   7
   0   2 -29 211.215 9.12198   6
   0  -2 -29 217.796 9.06086   6
   0   2  29 217.469 9.17916   5
   0  -2 -29 212.772 9.42634  13
   0   2 -29 214.898 9.35861  13
   0   2  29 217.374 9.24088   8
   0  -2  29 201.132 9.11487   8
   0   2 -29 192.853 8.99721  11
   0  -2  29 206.446 8.98870   7
   0   2  29 213.882 9.08175   7
   0  -2  29 195.064 9.18985   5
   0   2 -29 204.773 9.37310  10
   0  -2 -29 207.062 9.41488  10
   0  -2 -30 9.14146 1.21450  10
   0   2 -30 9.51695 1.15983  10
   0  -2 -30 11.1210 1.22112  13
   0   2 -30 8.83825 1.08211  13
   0  -2 -30 8.81898 0.78542  12
   0   2  30 7.22875 0.72870   7
   0  -2  30 9.73143 0.91585   5
   0   2  30 10.5948 0.86889   5
   0  -2  30 9.23638 0.79152   8
   0   2  30 9.85560 0.92942   8
   0  -2 -30 8.18552 0.69704   6
   0   2 -30 10.4892 0.81222   6
   0  -2 -30 9.07629 0.78643   7
   0  -2  31 90.8177 4.66561   5
   0   2  31 103.189 4.73272   8
   0  -2  31 103.673 4.60849   8
   0   2  31 108.435 4.66609   5
   0   2 -31 105.513 4.60308   6
   0  -2 -31 97.4120 4.57157  12
   0  -2 -31 97.6029 4.91891  13
   0   2 -31 96.7152 4.85326  13
   0  -2 -31 96.8907 4.58420   7
   0  -2 -31 105.626 4.96117  10
   0   2 -31 105.309 4.92698  10
   0  -2 -32 2.53430 1.02331  10
   0   2 -32 0.99769 0.93275  10
   0   2  32 0.79531 0.63932   8
   0  -2  32 3.02319 0.59771   8
   0   2  32 3.46301 0.68567   5
   0  -2  32 2.58798 0.72218   5
   0   2 -32 2.51521 0.88382  13
   0  -2 -32 2.83300 1.01258  13
   0  -2 -33 13.4162 1.39669  13
   0   2 -33 13.9921 1.36669  13
   0  -2 -33 17.1361 1.49938  10
   0   2 -33 15.2238 1.42627  10
   0  -2  33 12.9387 0.98987   8
   0   2  33 15.9432 1.15773   8
   0  -2  33 14.1331 1.15123   5
   0   2  33 15.0493 1.10246   5
   0  -2 -34 19.7265 1.62619  13
   0   2 -34 18.6490 1.53549  13
   0   2 -34 17.1262 1.57008  10
   0  -2 -34 16.1174 1.58255  10
   0   2  34 17.8975 1.29721   8
   0  -2  34 19.3201 1.17915   8
   0  -2  34 17.0844 1.30212   5
   0   2  34 18.1493 1.24003   5
   0   2 -35 0.58823 0.94837  13
   0  -2 -35 0.98365 1.06505  13
   0   2 -35 2.52725 1.08541  10
   0  -2 -35 3.13154 1.10812  10
   0   2  35 1.68395 0.72539   8
   0  -2  35 2.19787 0.60142   8
   0  -2  35 1.22635 0.73600   5
   0   2  35 1.82986 0.69746   5
   0  -2  36 36.3930 1.95463   5
   0   2  36 34.0060 1.95000   8
   0   2 -36 31.3842 2.15028  13
   0  -2 -36 30.6982 2.21647  13
   0   2 -36 34.6596 2.28549  10
   0  -2 -36 30.5267 2.23867  10
   0  -2  37 45.6625 2.54044   5
   0   2  37 50.7726 2.58084   8
   0   2 -37 49.2150 2.84811  13
   0  -2 -37 45.6516 2.90237  13
   0   2 -37 48.0639 2.86264  10
   0   2  38 11.4257 1.11048   8
   0   2 -38 12.2189 1.52725  13
   0   2  39 1.66542 0.85572   8
   0   3   0 0.06075 0.31417   6
   0  -3   0-0.27535 0.32887   6
   0   3   0 0.37119 0.26219   1
   0  -3   0-0.19147 0.21060   1
   0   3   0-0.06070 0.20896   8
   0   3   0 0.33305 0.23357   3
   0  -3   0-0.06283 0.27171   3
   0   3   1 0.27958 0.24793  13
   0  -3  -1 0.08515 0.20892   1
   0  -3   1 0.14854 0.20093   1
   0   3  -1-0.14423 0.24379   1
   0   3   1-0.16511 0.23861   1
   0   3   1-0.22223 0.21082   3
   0   3  -1-0.33275 0.21772   3
   0  -3   1-0.18837 0.25144   3
   0  -3  -1 0.14669 0.27746   3
   0  -3  -1-0.13875 0.32754   6
   0  -3   1 0.49219 0.35122   6
   0   3  -1-0.15063 0.28419   6
   0   3   1 0.04431 0.23657   7
   0  -3  -1 0.06985 0.20955   7
   0   3   1-0.08950 0.22634   8
   0   3  -1-0.10961 0.19218   8
   0   3   2 0.03232 0.17569  10
   0   3   2-0.18206 0.27563  13
   0   3  -2-0.10294 0.24096   1
   0  -3  -2 0.04251 0.20898   1
   0  -3  -2-0.02096 0.24139   3
   0   3  -2 0.28811 0.21372   3
   0   3   2-0.35447 0.28389   9
   0  -3  -2-0.14512 0.16343  10
   0  -3   2-0.08217 0.33617   6
   0  -3  -2-0.45210 0.35962   6
   0   3  -2 0.99523 0.30754   6
   0  -3  -2-0.07384 0.21029   7
   0   3   2 0.18587 0.23310   7
   0   3   2-0.09877 0.21573   8
   0   3  -2 0.08291 0.18089   8
   0  -3   2 0.11580 0.21842   8
   0   3   3 0.19034 0.19772  10
   0   3   3-0.20802 0.30283  13
   0  -3  -3 0.16918 0.26513  13
   0   3  -3-0.10284 0.22782   1
   0  -3  -3 0.04253 0.19571   1
   0   3  -3 0.15498 0.21006   3
   0  -3  -3 0.20971 0.24186   3
   0  -3  -3 0.03057 0.20321  10
   0   3   3 0.23555 0.29726   9
   0  -3  -3-0.09757 0.30530   9
   0   3  -3 0.07742 0.13937  10
   0   3  -3 0.36466 0.28072   6
   0  -3  -3 0.33856 0.20563   7
   0   3   3 0.19612 0.24961   7
   0   3   3-0.16209 0.21893   8
   0  -3   3-0.06070 0.18254   8
   0   3   4-0.10379 0.25686   7
   0  -3  -4 0.02756 0.21108   7
   0   3  -4-0.05093 0.17002  10
   0  -3  -4 0.38349 0.28641   9
   0  -3  -4 0.01947 0.21857  10
   0   3  -4 0.18616 0.26387   6
   0  -3   4-0.06270 0.17346  10
   0   3   4 0.01848 0.21789  10
   0   3   4 0.26025 0.27785   9
   0  -3  -4-0.02801 0.27917  13
   0   3  -4 0.39086 0.22283   1
   0  -3  -4 0.14874 0.19590   1
   0  -3  -4 0.16777 0.22027   3
   0   3  -4 0.04430 0.20099   3
   0  -3  -4-0.25861 0.29630   8
   0  -3   4-0.17143 0.16309   8
   0   3   4 0.05906 0.24111   8
   0  -3  -5 0.02928 0.20978   7
   0  -3  -5-0.21512 0.30370   9
   0  -3  -5-0.07069 0.21978  10
   0   3  -5 0.08421 0.19495  10
   0   3  -5-0.03179 0.24415   6
   0   3   5-0.17841 0.24597  10
   0  -3   5-0.11474 0.18997  10
   0   3   5-0.22665 0.27217   9
   0  -3  -5-0.22190 0.25816  13
   0  -3  -5-0.21850 0.29336   8
   0  -3  -5-0.10616 0.17721   1
   0  -3   5-0.02109 0.17728   1
   0   3   5-0.12370 0.20651   1
   0   3  -5 0.16418 0.21654   1
   0  -3   5-0.02086 0.21268   3
   0   3   5 0.31528 0.20309   3
   0  -3  -5 0.06294 0.21801   3
   0   3  -5 0.13330 0.18938   3
   0   3   5 0.09634 0.23451   8
   0  -3  -6-0.03122 0.20552   7
   0   3  -6-0.04195 0.20266  10
   0  -3  -6-0.13860 0.24219  10
   0   3  -6 0.03274 0.22687   6
   0   3   6 0.13050 0.27744  10
   0  -3   6 0.06058 0.21468  10
   0   3   6 0.21802 0.28994   9
   0  -3  -6-0.03407 0.32082   9
   0  -3  -6-0.10608 0.26853  13
   0  -3  -6 0.30238 0.31158   8
   0  -3  -6 0.04242 0.17618   1
   0   3  -6 0.44954 0.19458   1
   0  -3   6 0.23184 0.18335   1
   0   3   6 0.02063 0.20429   1
   0   3   6 0.29232 0.19475   3
   0  -3  -6-0.18875 0.21627   3
   0  -3   6 0.08342 0.21574   3
   0   3  -6-0.20064 0.18295   3
   0   3   6 0.41654 0.23798   8
   0  -3  -7-0.16585 0.23841   7
   0   3  -7-0.27648 0.22197  10
   0  -3  -7-0.06385 0.24934  10
   0  -3   7-0.15224 0.28070   6
   0   3  -7 0.23765 0.23683   6
   0   3   7 0.26872 0.29556  10
   0  -3   7-0.02400 0.24552  10
   0  -3  -7-0.11435 0.33734   9
   0   3   7-0.32632 0.30341   9
   0  -3  -7 0.19606 0.28991  13
   0  -3  -7 0.10853 0.31813   8
   0   3   7-0.08275 0.20056   1
   0  -3   7-0.08408 0.17544   1
   0  -3  -7 0.06364 0.15922   1
   0   3  -7 0.08168 0.19726   1
   0   3   7 0.03737 0.23931   8
   0  -3   7-0.06256 0.19857   3
   0  -3  -7-0.08391 0.18996   3
   0   3  -7-0.13328 0.19237   3
   0   3   7 0.15700 0.18765   3
   0   3  -8-0.33168 0.18455   3
   0   3   8 0.26846 0.18402   3
   0  -3  -8-0.16814 0.18521   3
   0  -3   8 0.06252 0.20275   3
   0   3   8 0.36192 0.30234   9
   0  -3  -8-0.25317 0.34191   9
   0   3   8-0.06371 0.26007   7
   0  -3  -8-0.28094 0.24664   7
   0   3  -8 0.45770 0.25469   6
   0  -3   8 0.25282 0.28028   6
   0  -3  -8 0.11532 0.26734   5
   0  -3  -8 0.07740 0.31039   8
   0  -3  -8-0.03617 0.24882  10
   0   3  -8-0.23392 0.27115  10
   0  -3   8-0.02093 0.16962   1
   0   3   8 0.20696 0.19042   1
   0   3  -8-0.04091 0.18635   1
   0  -3  -8 0.12700 0.15979   1
   0  -3  -8 0.17225 0.28778  13
   0  -3   8 0.16672 0.27319  10
   0   3   8 0.23539 0.31900  10
   0  -3   9-0.04150 0.19687   3
   0   3   9-0.04456 0.18058   3
   0   3  -9 0.50623 0.18240   3
   0  -3  -9 0.25150 0.19847   3
   0  -3  -9-0.05968 0.24908   5
   0  -3  -9 1.20859 0.40789   9
   0  -3  -9 0.07405 0.24838   7
   0   3   9 0.13360 0.27340   7
   0   3  -9-0.21926 0.24875   6
   0  -3   9-0.09867 0.28103   6
   0  -3  -9 0.21067 0.16856   1
   0   3  -9 0.08163 0.17277   1
   0  -3   9 0.10452 0.15968   1
   0   3   9-0.12381 0.18535   1
   0  -3  -9-0.40455 0.29173  10
   0   3  -9 0.33445 0.27714  10
   0  -3  -9 0.32961 0.32788   8
   0  -3  -9 0.18765 0.33721  13
   0   3   9-0.11201 0.32763  10
   0  -3   9-0.12629 0.29166  10
   0  -3 -10-0.21885 0.35197   8
   0  -3 -10-0.49257 0.29702  10
   0   3 -10-0.03762 0.28728  10
   0  -3 -10 0.08417 0.15793   1
   0   3  10-0.10251 0.17111   1
   0   3 -10 0.12183 0.17894   1
   0  -3  10-0.37612 0.18767   1
   0   3 -10 0.15308 0.17079   3
   0  -3 -10-0.04173 0.18583   3
   0  -3  10 0.41154 0.19592   3
   0   3  10-0.11098 0.18122   3
   0  -3 -10-0.15608 0.24881   7
   0   3  10-0.13992 0.25223   7
   0  -3  10 0.32838 0.22020  12
   0   3 -10 0.07620 0.25271   6
   0  -3  10 0.30481 0.25792   6
   0  -3 -10-0.30556 0.34287  13
   0  -3  10 0.49488 0.33533  10
   0   3  10 0.28757 0.34938  10
   0  -3 -10-0.12609 0.27237   5
   0  -3 -10-0.66118 0.42651   9
   0  -3  10-0.08221 0.17317   8
   0  -3  11-0.03911 0.33575  10
   0   3  11-0.22425 0.39360  10
   0  -3 -11 0.93955 0.48394   9
   0  -3  11 0.40803 0.20702   8
   0  -3 -11 0.13951 0.35825   8
   0  -3 -11-0.29488 0.34640  10
   0   3 -11 0.41895 0.32002  10
   0   3 -11 0.06037 0.18085   1
   0   3  11 0.42911 0.19106   1
   0  -3  11-0.12206 0.18016   3
   0   3 -11 0.15192 0.18847   3
   0  -3 -11-0.06204 0.18078   3
   0  -3 -11-0.12285 0.27067   7
   0   3  11 0.10965 0.29017   7
   0  -3  11 0.47147 0.26718  12
   0   3 -11 0.07938 0.26828   6
   0  -3  11 0.73511 0.30050   6
   0  -3  11 0.12393 0.17292   1
   0  -3 -11 0.02103 0.17735   1
   0  -3 -11 0.27494 0.40659  13
   0   3  11 0.22048 0.19689   3
   0  -3 -11 0.67316 0.32171   5
   0  -3  12 0.30009 0.40366  10
   0   3  12 0.29158 0.40850  10
   0   3 -12 0.41664 0.35956  10
   0  -3 -12-0.26796 0.39380  10
   0  -3 -12-0.05969 0.48609   9
   0  -3  12 0.02490 0.20383   8
   0  -3 -12 0.14792 0.38509   8
   0   3 -12 0.22036 0.19525   1
   0   3  12 0.10203 0.18739   1
   0   3  12 0.30896 0.33237   8
   0  -3  12 0.04008 0.19326   3
   0  -3 -12 0.12239 0.18395   3
   0  -3  12 0.35004 0.25544  12
   0  -3 -12-0.17160 0.29720   7
   0   3  12-0.34271 0.30462   7
   0   3 -12 0.20641 0.30615   6
   0  -3  12 0.10914 0.30219   6
   0  -3 -12 0.64974 0.39914  13
   0  -3 -12-0.10732 0.30702   5
   0   3 -12-0.08594 0.18019   3
   0   3  12 0.24060 0.18815   3
   0  -3 -12-0.18686 0.17739   1
   0  -3  12-0.28486 0.17384   1
   0  -3 -13-0.03794 0.31817   5
   0   3 -13 0.15218 0.39510  10
   0  -3 -13 0.05806 0.37921  10
   0  -3 -13-0.25685 0.49182   9
   0  -3 -13 0.25965 0.39548   8
   0  -3  13 0.08114 0.22576   8
   0   3  13 0.08124 0.18945   1
   0   3 -13 0.19915 0.18362   1
   0   3  13-0.62792 0.43359  10
   0  -3  13-0.32638 0.40468  10
   0   3  13 0.05433 0.32899   8
   0  -3  13 0.26810 0.22342   7
   0  -3 -13-0.35949 0.29694   7
   0   3  13 0.59412 0.32340   7
   0  -3  13 0.21718 0.18097   3
   0  -3 -13 0.04019 0.18012   3
   0   3 -13 0.38640 0.29642   6
   0  -3  13 0.03784 0.30272   6
   0  -3  13 0.26180 0.38476   5
   0  -3 -13 0.31634 0.41487  13
   0  -3  13-0.11206 0.26675  12
   0   3  13-0.02167 0.19258   3
   0   3 -13-0.08499 0.18645   3
   0  -3 -13 0.02049 0.16440   1
   0  -3  13 0.10019 0.17812   1
   0  -3 -14 0.07921 0.35053   5
   0  -3  14 0.35258 0.41738  10
   0   3  14 0.11216 0.46808  10
   0   3 -14 0.49620 0.39629  10
   0  -3 -14-0.43882 0.43882  10
   0  -3 -14 0.27425 0.52960   9
   0  -3 -14-0.10880 0.38338   8
   0  -3  14-0.02936 0.23308   8
   0   3  14-0.06047 0.18257   1
   0   3 -14 0.01979 0.18036   1
   0   3  14-0.28601 0.33518   8
   0  -3 -14 0.60998 0.30888   7
   0  -3  14 0.02321 0.21567   7
   0  -3  14 0.21190 0.19138   3
   0  -3 -14 0.03953 0.18648   3
   0   3  14 0.53544 0.30914   7
   0   3 -14 0.26848 0.28653   6
   0  -3  14 0.31452 0.32021   6
   0  -3  14 0.02911 0.25324  12
   0  -3 -14-0.54025 0.45635  13
   0  -3  14 0.23597 0.17555   1
   0  -3 -14-0.12096 0.17770   1
   0   3  14 0.19230 0.18914   3
   0   3 -14 0.22989 0.17982   3
   0  -3  14 0.22031 0.36948   5
   0  -3 -15-0.36783 0.31746   5
   0  -3  15 0.32472 0.44627  10
   0   3 -15 0.11808 0.11589  11
   0   3  15 0.05981 0.46839  10
   0   3 -15 0.17886 0.40142  10
   0  -3 -15-0.13452 0.44783  10
   0  -3 -15-0.51148 0.52350   9
   0  -3 -15-0.11375 0.40749   8
   0  -3  15 0.34362 0.24795   8
   0  -3 -15-0.11079 0.17841   4
   0  -3  15 0.07310 0.18001   4
   0   3 -15-0.11645 0.17754   1
   0   3  15 0.29741 0.18566   1
   0   3  15 0.06009 0.35380   8
   0  -3 -15 0.29350 0.29620   7
   0  -3  15 0.02425 0.21139   7
   0  -3 -15 0.05771 0.16992   3
   0   3  15 0.25634 0.31395   7
   0   3 -15 0.55899 0.30782   6
   0  -3  15 0.12210 0.31085   6
   0  -3  15-0.05793 0.38132   5
   0  -3 -15-0.03951 0.16646   1
   0  -3  15 0.07702 0.16678   1
   0  -3 -15-0.43108 0.48728  13
   0  -3  15 0.27098 0.27154  12
   0   3 -15 0.20352 0.18431   3
   0   3  15 0.06284 0.18181   3
   0  -3 -16-0.16719 0.32466   5
   0   3  16 0.31753 0.49869  10
   0   3 -16-0.04369 0.12880  11
   0  -3  16 0.17368 0.44843  10
   0   3 -16-0.70659 0.40625  10
   0  -3 -16 0.35885 0.43654  10
   0  -3 -16 0.07739 0.54718   9
   0  -3 -16 0.11841 0.41724   8
   0  -3  16 0.10068 0.24508   8
   0  -3  16 0.01778 0.17629   4
   0  -3 -16 0.21610 0.17828   4
   0  -3 -16 0.22871 0.47200  13
   0   3  16 0.69298 0.38146   8
   0  -3  16 0.07654 0.22678   7
   0  -3 -16 0.45942 0.33860   7
   0   3  16 0.04419 0.33168   7
   0   3 -16-0.28204 0.18068   1
   0   3  16 0.46151 0.18445   1
   0   3 -16 0.09650 0.30259   6
   0   3 -16 0.05919 0.17977   3
   0   3  16 0.04082 0.17987   3
   0  -3  16-0.03717 0.15918   1
   0  -3 -16-0.01937 0.16013   1
   0  -3  16 0.20094 0.18779   2
   0  -3  16 0.18109 0.40790   5
   0  -3  16-0.08429 0.31817   6
   0   3  16 0.13903 0.33632   5
   0   3  17-0.33631 0.48501  10
   0  -3  17 0.61605 0.46237  10
   0   3 -17 0.22846 0.14474  11
   0   3 -17 0.61911 0.45107  10
   0  -3 -17 0.07644 0.46285  10
   0  -3 -17 0.16359 0.58412   9
   0  -3  17-0.50280 0.27897   8
   0  -3 -17 0.24649 0.43862   8
   0  -3  17 0.17195 0.17053   4
   0  -3 -17 0.13980 0.17736   4
   0  -3 -17 0.84386 0.37686   5
   0   3  17 0.06591 0.36496   8
   0  -3 -17 0.47922 0.33394   7
   0  -3  17-0.05290 0.25095   7
   0  -3 -17 0.32270 0.47953  13
   0   3  17 0.27411 0.31761   7
   0   3 -17 0.25052 0.32982   6
   0   3  17-0.05912 0.17918   3
   0   3 -17-0.11353 0.17136   3
   0  -3 -17 0.18643 0.16396   1
   0  -3  17-0.03553 0.16090   1
   0  -3  17 0.11292 0.18537   2
   0  -3 -17 0.15891 0.19123   2
   0  -3  17-0.50416 0.36566   5
   0  -3  17 0.04341 0.34180   6
   0   3  17-0.29210 0.33138   5
   0  -3  18 0.91485 0.51035  10
   0   3  18-0.14192 0.53414  10
   0   3 -18-0.04326 0.14822  11
   0  -3 -18-0.24261 0.48743  10
   0   3 -18-0.58650 0.47321  10
   0  -3 -18 1.20426 0.63596   9
   0  -3  18-0.13202 0.43618   5
   0  -3  18 0.19238 0.27566   8
   0  -3 -18-0.31893 0.44800   8
   0  -3 -18 0.03351 0.16975   4
   0  -3  18 0.18130 0.17416   4
   0   3  18-0.27540 0.38742   8
   0  -3 -18-0.38580 0.33523   7
   0  -3  18-0.19104 0.23581   7
   0  -3 -18 0.08517 0.52038  13
   0   3  18 0.42474 0.35209   7
   0   3 -18 0.31164 0.34189   6
   0   3 -18-0.19636 0.16425   3
   0   3  18-0.05604 0.17222   3
   0  -3  18 0.03330 0.15855   1
   0  -3 -18 0.01779 0.16628   1
   0  -3 -18 0.56757 0.39096   5
   0  -3 -18 0.18509 0.17944   2
   0  -3  18 0.03466 0.17038   2
   0  -3  18 0.85118 0.36576   6
   0   3  18-0.05105 0.35610   5
   0  -3  19 0.30842 0.16297   1
   0  -3 -19 0.03325 0.15508   1
   0  -3  19-0.06903 0.50722  10
   0  -3 -19 0.17124 0.48433  10
   0   3 -19-0.46598 0.49117  10
   0  -3 -19 0.27076 0.61652   9
   0  -3 -19 0.33085 0.49071   8
   0  -3  19-0.49157 0.27984   8
   0  -3  19-0.10725 0.16479   4
   0  -3 -19 0.12726 0.15534   4
   0  -3 -19-0.04962 0.38432   5
   0   3  19-0.21478 0.41332   8
   0  -3 -19 0.28476 0.36318   7
   0  -3  19 0.31064 0.23402   7
   0   3 -19 0.09606 0.15932  11
   0   3  19-0.14576 0.36574   7
   0   3 -19 0.16132 0.32114   6
   0   3  19-0.26719 0.33085   5
   0  -3  19 0.09263 0.31977   6
   0  -3 -19 0.22140 0.17917   2
   0  -3  19-0.03120 0.16658   2
   0  -3 -19 0.26918 0.50756  13
   0   3 -19 0.09911 0.16437   3
   0   3  19 0.17555 0.17702   3
   0  -3  19 0.13772 0.41885   5
   0  -3 -20-0.18888 0.55334  13
   0  -3  20 0.07281 0.54323  10
   0   3 -20 0.57631 0.51633  10
   0  -3 -20-0.27022 0.52778  10
   0  -3  20 0.71647 0.42184   5
   0  -3 -20-0.20576 0.48658   8
   0  -3  20 0.43403 0.31399   8
   0  -3 -20 0.24577 0.15753   4
   0  -3  20 0.04051 0.14818   4
   0   3  20-0.22356 0.39899   8
   0  -3 -20-0.23541 0.36279   7
   0  -3  20 0.08681 0.24385   7
   0   3 -20-0.01753 0.17706  11
   0   3  20 0.64998 0.39474   7
   0   3 -20-0.27901 0.35876   6
   0   3  20 0.49122 0.17458   3
   0   3 -20 0.04453 0.16059   3
   0  -3  20-0.19112 0.38322   6
   0   3  20 0.05586 0.37474   5
   0  -3 -20-0.03870 0.27456   6
   0  -3 -20-0.30970 0.40092   5
   0  -3  20 0.34863 0.15174   2
   0  -3 -20-0.09169 0.14899   1
   0  -3  20 0.02685 0.15388   2
   0  -3 -20-0.01513 0.15849   2
   0  -3 -21-0.09491 0.57206  10
   0   3 -21-0.08672 0.56199  10
   0  -3  21 0.07457 0.42618   5
   0  -3 -21-0.07094 0.49321   8
   0  -3  21 0.13700 0.30635   8
   0  -3  21 0.30585 0.14454   4
   0  -3 -21 0.19882 0.15868   4
   0  -3 -21 0.64605 0.42162   5
   0   3  21 0.15436 0.42273   8
   0  -3  21-0.11918 0.25457   7
   0  -3 -21-0.12154 0.36797   7
   0   3  21 0.51280 0.39831   7
   0  -3 -21 0.07659 0.15054   2
   0  -3  21-0.11105 0.13665   2
   0   3 -21-0.34562 0.37626   6
   0  -3 -21-0.07990 0.29083   6
   0  -3  21-0.34429 0.35240   6
   0   3  21 0.23298 0.39646   5
   0   3 -21 0.39727 0.19479  11
   0  -3 -21 0.15185 0.15809   2
   0  -3  21-0.06358 0.13098   2
   0  -3 -21 0.59472 0.64995  13
   0   3 -21 0.18629 0.14803   3
   0   3  21 0.05357 0.15332   3
   0   3  22-0.08009 0.44107   8
   0  -3 -22 0.04539 0.12324   4
   0  -3 -22 0.56555 0.40071   7
   0  -3  22 0.15220 0.26825   7
   0   3  22 0.12127 0.42731   5
   0  -3  22 0.05049 0.38891   6
   0  -3 -22 0.04111 0.29831   6
   0  -3  22 0.15489 0.48363   5
   0  -3 -22 0.61704 0.47815   5
   0   3  22 0.05266 0.37969   7
   0   3 -22-0.05939 0.39541   6
   0   3 -22 0.16167 0.20275  11
   0  -3 -22-0.05655 0.12057   2
   0  -3 -22-0.19952 0.61761  10
   0   3 -22-1.00580 0.58067  10
   0  -3  22 0.14298 0.33474   8
   0  -3 -22-0.07534 0.12351   2
   0   3  23 0.26941 0.40680   7
   0  -3  23-0.07957 0.52178   5
   0   3  23 0.08265 0.45770   8
   0  -3  23 0.19863 0.34164   8
   0   3 -23-0.18410 0.42367   6
   0  -3  23-0.25954 0.42169   6
   0   3  23 0.31492 0.46140   5
   0  -3 -23 0.42422 0.31935   6
   0   3 -23 0.09622 0.61106  10
   0  -3 -23 0.20937 0.69173  10
   0  -3 -23 0.52063 0.46398   5
   0   3 -23 0.06415 0.21349  11
   0  -3  23-0.12325 0.28630   7
   0  -3 -23-0.06461 0.41368   7
   0  -3  24 0.06256 0.28164   7
   0  -3 -24-0.19935 0.42034   7
   0  -3  24 1.30778 0.56040   5
   0   3  24 0.77013 0.48411   8
   0  -3  24 0.10355 0.36005   8
   0   3  24 0.49582 0.44079   7
   0   3 -24 0.31541 0.45640   6
   0  -3  24-0.47866 0.42995   6
   0  -3 -24-0.26134 0.31621   6
   0   3  24-0.39206 0.46670   5
   0   3 -24-0.70721 0.62008  10
   0  -3 -24 0.10965 0.70779  10
   0  -3 -24 0.29791 0.50445   5
   0   3 -24 0.78483 0.23887  11
   0   3 -24 0.82737 0.61213  13
   0  -3 -25 0.34119 0.45265   7
   0  -3  25 0.33732 0.61005   5
   0   3  25-0.26489 0.52733   8
   0  -3  25-0.10759 0.37916   8
   0   3  25 0.05613 0.42622   7
   0  -3  25 0.15812 0.29949   7
   0   3 -25 0.65007 0.45039   6
   0   3  25 0.74412 0.51371   5
   0  -3  25 0.21774 0.42979   6
   0  -3 -25-0.04462 0.33983   6
   0   3 -25 0.84664 0.75822  10
   0  -3 -25 0.22907 0.77115  10
   0   3 -25 0.04664 0.23747  11
   0   3 -25-0.67424 0.61424  13
   0  -3 -25 0.36746 0.50256   5
   0   3  26 0.18236 0.51309   8
   0   3 -26 0.30225 0.62647  13
   0  -3  26-0.06378 0.29801   7
   0   3  26-0.62982 0.45204   7
   0   3 -26 0.11074 0.73730  10
   0  -3 -26-0.35787 0.77306  10
   0   3 -26-0.26649 0.45348   6
   0  -3  26 0.26053 0.56724   5
   0  -3 -26-0.56382 0.53156   5
   0   3 -26 0.09611 0.24029  11
   0  -3  26-0.05574 0.40195   8
   0  -3 -26-0.09146 0.35620   6
   0   3  26-0.62843 0.50832   5
   0  -3 -26 0.48971 0.48970   7
   0   3  27 0.09390 0.53666   8
   0   3 -27 1.99732 0.71295  13
   0  -3  27-0.12781 0.29863   7
   0   3  27-0.35018 0.46448   7
   0   3 -27-0.34605 0.73557  10
   0  -3 -27 0.37305 0.80905  10
   0   3 -27-0.41059 0.50750   6
   0  -3  27-0.26720 0.58631   5
   0  -3 -27-0.44969 0.56615   5
   0   3  27 0.28816 0.51109   5
   0  -3 -27 0.65871 0.38129   6
   0   3 -27 0.07366 0.25795  11
   0  -3  27 0.86387 0.42841   8
   0  -3 -27 0.21454 0.47258   7
   0  -3 -28 0.14625 0.51535   7
   0  -3 -28-0.33633 0.38739   6
   0   3  28 0.44451 0.54943   5
   0  -3 -28 0.12933 0.81450  10
   0   3 -28 0.72105 0.78496  10
   0  -3  28 0.41626 0.43564   8
   0   3 -28-0.21941 0.71656  13
   0   3 -28-0.07013 0.49916   6
   0  -3  28-0.22241 0.30972   7
   0   3  28 0.88868 0.47766   7
   0   3  28 0.48217 0.59446   8
   0  -3  28 0.72664 0.62489   5
   0  -3 -29-0.37098 0.50505   7
   0   3  29-1.14129 0.58772   5
   0  -3 -29-0.29419 0.41990   6
   0  -3  29 0.30576 0.44521   8
   0   3 -29-0.34291 0.73780  13
   0   3  29-0.99173 0.59504   8
   0  -3  29 0.18506 0.61609   5
   0   3 -29-0.43050 0.54643   6
   0   3 -29 0.50153 0.82852  10
   0  -3 -29 0.26942 0.88334  10
   0  -3  29 0.43774 0.30852   7
   0   3 -30 0.80687 0.52218   6
   0   3  30 0.40697 0.60481   8
   0   3 -30 1.42852 0.79858  13
   0  -3  30-0.68873 0.48907   8
   0  -3  30 0.92748 0.67524   5
   0  -3 -30-0.13987 0.88093  10
   0   3 -30-0.13039 0.83492  10
   0  -3 -30 0.22517 0.52544   7
   0   3 -31-0.37434 0.55019   6
   0  -3  31 0.37920 0.66586   5
   0   3 -31-0.24770 0.81212  13
   0  -3 -31 0.59345 0.94608  13
   0  -3 -31 0.43580 0.87961  10
   0   3 -31 0.40686 0.89275  10
   0  -3 -31-0.22744 0.54321   7
   0   3  31-0.93704 0.66667   8
   0  -3  31-0.25630 0.47379   8
   0  -3  32-0.19517 0.67370   5
   0   3 -32-1.28583 0.90309  13
   0  -3 -32 0.30671 0.94530  13
   0   3 -32 0.84466 0.92666  10
   0  -3 -32-1.35547 0.98372  10
   0  -3 -32 0.38399 0.58987   7
   0   3  32-0.53139 0.67492   8
   0  -3  32 1.04270 0.49056   8
   0  -3 -33 0.63310 0.98842  13
   0   3 -33-0.53308 0.94861  13
   0  -3  33-0.66189 0.50558   8
   0   3  33-0.10838 0.70795   8
   0  -3  33-0.60776 0.69446   5
   0   3 -33 0.29169 0.94518  10
   0  -3 -33 1.40267 0.98568  10
   0   3 -34 0.13791 0.95206  13
   0  -3 -34 0.32650 1.04099  13
   0  -3  34-0.53776 0.51337   8
   0   3  34-0.11070 0.68829   8
   0  -3  34-0.72774 0.76863   5
   0  -3 -34 1.60971 1.09170  10
   0   3 -34 3.01775 1.04532  10
   0   3 -35 0.85750 0.96928  13
   0  -3 -35 2.52369 1.10322  13
   0   3  35-0.11267 0.68221   8
   0  -3  35-0.96322 0.77913   5
   0  -3 -35-0.49743 1.08302  10
   0   3 -35 0.93405 1.00885  10
   0   3 -36-2.21175 1.06329  13
   0  -3 -36 1.03967 1.20467  13
   0   3  36-0.57210 0.76476   8
   0  -3  36-0.10928 0.80800   5
   0   3 -36 0.80168 1.07158  10
   0  -3 -36 0.17071 1.10194  10
   0   3 -37-2.42910 1.08088  13
   0   3  37-0.11601 0.78433   8
   0  -3  37-0.66601 0.80078   5
   0   3 -37 1.48487 1.22004  10
   0   3  38-0.93955 0.84141   8
   0   3 -38 1.71874 1.04810  13
   0   3  39 0.59398 0.81439   8
   0   3 -39-0.96282 1.09224  13
   0   3  40 2.39397 0.89082   8
   0  -4   0 6104.39 252.405   6
   0   4   0 5840.40 252.362   1
   0  -4   0 5884.85 252.364   3
   0   4   0 5960.88 252.373   3
   0   4   0 5989.03 252.364   8
   0  -4   0 6008.70 252.362   8
   0  -4   0 5714.89 252.364   1
   0   4  -1 4497.09 185.159   6
   0   4   1 4398.80 185.110   7
   0  -4  -1 4524.03 185.142   6
   0   4   1 4326.38 185.098   1
   0   4  -1 4322.58 185.097   1
   0   4  -1 4454.60 185.091   8
   0   4   1 4407.34 185.107   8
   0  -4   1 4489.56 185.091   8
   0   4   1 4226.22 185.106   3
   0  -4   1 3958.82 185.089   3
   0   4  -1 4385.71 185.108   3
   0  -4  -1 4314.88 185.098   3
   0  -4   1 4475.75 185.139   6
   0   4   1 4351.32 185.078  13
   0  -4  -1 4263.20 185.099   1
   0  -4   1 4239.85 185.101   1
   0   4   2 12299.3 507.966   7
   0  -4  -2 11922.0 507.992   6
   0   4  -2 12099.6 508.009   6
   0  -4  -2 11405.0 507.964   7
   0   4  -2 11839.0 507.951   1
   0  -4  -2 11969.4 507.957   1
   0   4   2 11547.4 507.886  10
   0   4   2 11948.5 507.968   8
   0  -4   2 11940.4 507.935   8
   0   4  -2 11727.3 507.934   8
   0   4  -2 11798.3 507.959   3
   0  -4  -2 11865.2 507.953   3
   0  -4   2 12272.3 507.990   6
   0  -4  -2 12077.4 507.890  10
   0   4   2 12188.2 507.966   9
   0   4   2 12365.0 507.947  13
   0   4  -3 11631.0 485.743   6
   0  -4  -3 11114.5 485.726   6
   0   4   3 11472.7 485.703   7
   0  -4  -3 11267.2 485.712   7
   0  -4   3 11071.5 485.681   7
   0   4  -3 11523.5 485.687   1
   0  -4  -3 11973.7 485.697   1
   0   4   3 11401.6 485.638  10
   0   4   3 11234.9 485.711   8
   0  -4   3 11213.8 485.663   8
   0   4  -3 11538.2 485.698   3
   0  -4  -3 10840.1 485.683   3
   0  -4   3 11067.2 485.719   6
   0  -4  -3 11803.0 485.644  10
   0   4   3 11980.5 485.715   9
   0   4   3 11148.1 485.686  13
   0  -4  -4 3537.93 157.872  13
   0   4   4 3587.16 157.868  13
   0  -4  -4 3812.00 157.865   1
   0   4   4 3789.19 157.825  10
   0   4  -4 3940.93 157.792  10
   0  -4  -4 3561.28 157.824  10
   0  -4  -4 3640.21 157.874   9
   0   4   4 3489.05 157.879   9
   0   4  -4 3666.65 157.865   3
   0  -4  -4 3648.08 157.856   3
   0   4  -4 3585.14 157.854   1
   0   4   4 3722.56 157.892   8
   0  -4   4 3749.19 157.828   8
   0  -4  -4 3807.13 157.889   7
   0  -4  -4 3590.09 157.896   6
   0   4   4 3729.78 157.879   7
   0   4  -4 3729.00 157.911   6
   0   4   5 1765.40 75.5809   8
   0  -4  -5 1827.02 75.5764  13
   0   4   5 1688.19 75.5557  13
   0  -4   5 1606.51 75.5342   1
   0  -4  -5 1817.54 75.5444   1
   0  -4   5 1775.05 75.4864  10
   0   4   5 1827.34 75.5223  10
   0   4  -5 1815.11 75.4869  10
   0  -4  -5 1721.89 75.5657   9
   0  -4  -5 1845.65 75.5278  10
   0   4   5 1794.47 75.5824   9
   0  -4  -5 1812.20 75.5402   3
   0   4   5 1702.24 75.5414   3
   0   4  -5 1709.08 75.5423   3
   0  -4   5 1727.09 75.5410   3
   0   4  -5 1738.51 75.5352   1
   0   4   5 1828.22 75.5391   1
   0  -4   5 1765.59 75.5033   8
   0   4  -5 1764.71 75.5962   6
   0  -4  -5 1845.53 75.5762   7
   0  -4  -6 410.993 17.0167   7
   0   4  -6 391.870 16.9668   1
   0   4   6 409.185 16.9724   1
   0   4  -6 395.089 17.0294   6
   0  -4   6 387.452 16.9701   1
   0  -4  -6 389.414 16.9729   1
   0  -4  -6 374.066 16.9688  10
   0   4  -6 420.430 16.9399  10
   0  -4   6 395.080 16.9349  10
   0   4   6 414.921 16.9717  10
   0  -4   6 395.935 16.9325   8
   0   4   6 392.926 17.0238   9
   0  -4  -6 398.530 17.0180   9
   0   4   6 400.081 17.0261   8
   0  -4  -6 404.511 17.0255   8
   0  -4  -6 387.462 16.9688   3
   0   4  -6 402.598 16.9813   3
   0   4   6 392.206 16.9781   3
   0  -4   6 376.776 16.9678   3
   0   4   6 377.617 17.0017  13
   0  -4  -6 386.966 17.0166  13
   0  -4   7 24.6189 1.17475   3
   0   4   7 24.2259 1.17401   3
   0  -4  -7 23.7859 1.16668   3
   0   4  -7 25.6764 1.17495   3
   0   4   7 25.8584 1.24274   8
   0  -4  -7 23.8068 1.24449   8
   0   4   7 22.3778 1.23630   9
   0  -4  -7 23.9570 1.21437   7
   0  -4  -7 24.7038 1.16768   1
   0  -4   7 23.2283 1.16058   1
   0  -4  -7 27.1018 1.20543  10
   0   4   7 22.8714 1.18583  10
   0  -4   7 23.3970 1.14648  10
   0   4  -7 25.1056 1.15513  10
   0  -4  -7 25.1075 1.24914   9
   0   4   7 25.5240 1.16833   1
   0   4  -7 25.3530 1.16760   1
   0  -4   7 20.7464 1.21028   6
   0   4  -7 25.8943 1.23826   6
   0  -4  -7 25.6377 1.24496  13
   0   4   7 23.2145 1.22723  13
   0  -4  -8 9.87178 0.59745   7
   0   4   8 10.1576 0.61895   8
   0  -4  -8 7.79103 0.61777   8
   0   4   8 9.51642 0.64655   9
   0   4   8 8.80731 0.52462   3
   0  -4  -8 9.65229 0.53945   3
   0   4  -8 8.66156 0.53153   3
   0  -4   8 8.05831 0.52545   3
   0   4  -8 8.61933 0.60293   6
   0  -4   8 8.47533 0.59524   6
   0  -4   8 8.44541 0.51621   1
   0  -4  -8 9.14511 0.52755   1
   0   4   8 8.54425 0.58205  10
   0  -4  -8 9.29144 0.59078  10
   0   4  -8 8.63413 0.53529  10
   0  -4   8 8.41441 0.53524  10
   0  -4  -8 10.1947 0.65620   9
   0  -4  -8 11.3008 0.66216  13
   0   4   8 8.90366 0.63373  13
   0   4  -8 8.69116 0.53017   1
   0   4   8 9.32486 0.53216   1
   0   4   9 270.256 11.8316  13
   0  -4  -9 269.797 11.8489  13
   0  -4  -9 274.719 11.8271   7
   0  -4  -9 272.024 11.7534   3
   0   4  -9 271.628 11.7604   3
   0  -4   9 273.834 11.7544   3
   0   4   9 271.260 11.7592   3
   0  -4  -9 263.457 11.8342   8
   0   4   9 270.886 11.8585   9
   0   4   9 274.087 11.8016   7
   0  -4   9 270.453 11.8027   6
   0   4  -9 273.309 11.8278   6
   0  -4   9 273.105 11.7539   1
   0  -4  -9 270.108 11.7541   1
   0  -4  -9 272.429 11.8124  10
   0   4  -9 284.642 11.7751  10
   0   4   9 270.457 11.8003  10
   0  -4   9 269.580 11.7670  10
   0  -4  -9 273.211 11.8433   9
   0  -4  -9 282.379 11.7952   5
   0   4   9 281.393 11.7555   1
   0   4  -9 272.362 11.7496   1
   0  -4 -10 564.403 23.7886  13
   0  -4 -10 550.707 23.7420   7
   0   4 -10 543.358 23.6739   3
   0   4  10 536.641 23.6720   3
   0  -4 -10 557.923 23.6687   3
   0  -4  10 549.368 23.6689   3
   0  -4 -10 547.580 23.7613   8
   0   4  10 550.202 23.7882   9
   0   4  10 564.746 23.7277   7
   0   4 -10 559.305 23.7478   6
   0  -4  10 563.392 23.7272   6
   0  -4 -10 555.399 23.6700   1
   0  -4  10 545.697 23.6704   1
   0   4 -10 548.690 23.7054  10
   0  -4  10 547.023 23.6974  10
   0  -4 -10 553.260 23.7458  10
   0   4  10 579.700 23.7372  10
   0  -4 -10 542.521 23.7703   9
   0  -4 -10 544.297 23.7067   5
   0   4  10 557.501 23.6675   1
   0   4 -10 560.903 23.6671   1
   0  -4 -11 1324.22 57.5742   7
   0  -4  11 1345.33 57.4917   3
   0   4 -11 1314.28 57.4962   3
   0   4  11 1338.84 57.4988   3
   0  -4 -11 1306.66 57.4892   3
   0  -4 -11 1353.00 57.5926   8
   0   4 -11 1332.48 57.4881   1
   0   4  11 1354.61 57.4897   1
   0   4  11 1356.65 57.5518   7
   0   4 -11 1368.90 57.5787   6
   0  -4  11 1374.85 57.5555   6
   0  -4 -11 1485.54 57.5529   5
   0   4  11 1361.94 57.5697  10
   0   4 -11 1347.97 57.5448  10
   0  -4  11 1349.97 57.5370  10
   0  -4 -11 1294.58 57.5789  10
   0  -4 -11 1361.90 57.6237  13
   0  -4 -11 1336.09 57.6139   9
   0  -4 -11 1331.61 57.4930   1
   0  -4  11 1350.00 57.4930   1
   0  -4 -12 900.995 41.2135  13
   0  -4 -12 983.686 41.1755   7
   0   4  12 954.679 41.0858   3
   0  -4  12 964.751 41.0769   3
   0  -4 -12 977.145 41.0785   3
   0   4 -12 953.249 41.0859   3
   0  -4 -12 986.322 41.2006   8
   0  -4  12 953.998 41.0636   8
   0   4  12 1019.96 41.1535   7
   0  -4  12 986.234 41.1464   6
   0   4 -12 987.511 41.1758   6
   0  -4  12 915.085 41.0737   1
   0  -4 -12 997.292 41.0840   1
   0  -4  12 995.100 41.1461  10
   0   4 -12 911.284 41.1400  10
   0   4  12 930.594 41.1653  10
   0  -4 -12 921.384 41.1830  10
   0  -4 -12 1023.05 41.2369   9
   0  -4 -12 908.627 41.1207   5
   0   4  12 966.584 41.0767   1
   0   4 -12 977.988 41.0768   1
   0  -4 -13 171.990 7.21412  13
   0  -4  13 168.657 7.05508  12
   0  -4 -13 163.792 7.12669   7
   0  -4 -13 159.609 7.02156   3
   0   4 -13 156.275 7.02923   3
   0   4  13 155.691 7.03189   3
   0  -4  13 154.525 7.01830   3
   0  -4 -13 165.201 7.15599   8
   0  -4  13 171.347 7.02693   8
   0   4  13 162.699 7.10266   7
   0   4 -13 161.452 7.12721   6
   0  -4  13 165.144 7.09853   6
   0  -4 -13 162.922 7.02781   1
   0  -4  13 167.600 7.02902   1
   0  -4 -13 159.724 7.18999   9
   0  -4  13 160.988 7.10681  10
   0  -4 -13 173.008 7.17789  10
   0   4  13 158.826 7.13921  10
   0   4 -13 170.481 7.12698  10
   0  -4 -13 148.284 7.07207   5
   0   4 -13 162.476 7.02455   1
   0   4  13 161.860 7.02340   1
   0  -4  14 38.1361 1.69827   8
   0  -4 -14 36.6368 1.89076  13
   0  -4  14 33.6367 1.71448  12
   0   4  14 38.2681 1.85032   8
   0  -4 -14 37.1366 1.84593   8
   0  -4 -14 36.2161 1.80204   7
   0  -4 -14 35.2121 1.68445   3
   0   4 -14 35.8898 1.69294   3
   0  -4  14 40.7145 1.69998   3
   0   4  14 37.5008 1.70301   3
   0   4  14 35.6932 1.78097   7
   0  -4  14 36.6349 1.77978   6
   0   4 -14 34.6409 1.79362   6
   0  -4 -14 39.2318 1.78108   5
   0   4 -14 36.3281 1.68846   1
   0   4  14 35.4610 1.68700   1
   0  -4 -14 38.3751 1.91171   9
   0   4 -14 36.2315 1.80485  10
   0   4  14 38.8229 1.85701  10
   0  -4 -14 34.9492 1.84137  10
   0  -4  14 37.6990 1.81505  10
   0  -4  14 38.0626 1.69635   1
   0  -4 -14 37.0635 1.69044   1
   0  -4  15 74.9234 3.19959   8
   0  -4 -15 67.9662 3.33020   8
   0   4  15 71.0744 3.33771   8
   0  -4 -15 69.1598 3.38605  13
   0  -4  15 68.7943 3.21076  12
   0  -4  15 71.4266 3.17748   3
   0  -4 -15 68.9859 3.29907   7
   0   4  15 73.1421 3.19363   3
   0   4 -15 72.8094 3.19194   3
   0  -4 -15 73.0712 3.18161   3
   0   4  15 74.1156 3.28598   7
   0  -4  15 72.9920 3.27333   6
   0   4 -15 72.2943 3.30424   6
   0  -4 -15 79.6810 3.28280   5
   0   4  15 73.3293 3.18403   1
   0   4 -15 71.8694 3.18111   1
   0  -4 -15 73.4412 3.40478   9
   0   4 -15 74.8211 3.32696  10
   0   4  15 74.2003 3.35174  10
   0  -4 -15 66.7556 3.34166  10
   0  -4  15 69.8679 3.30200  10
   0  -4 -15 68.2418 3.18250   1
   0  -4  15 71.3861 3.17953   1
   0  -4 -16 874.831 36.9906  10
   0  -4 -16 895.520 37.0271   9
   0  -4  16 835.703 36.8109   8
   0   4  16 867.511 36.9660   8
   0  -4 -16 888.217 36.9606   8
   0  -4 -16 857.535 36.7871   4
   0  -4  16 853.498 36.7838   4
   0  -4 -16 835.952 36.7865   3
   0  -4 -16 888.735 37.0249  13
   0  -4  16 837.744 36.8265  12
   0  -4  16 801.303 36.7898   7
   0  -4 -16 864.100 36.9240   7
   0   4  16 863.747 36.8023   3
   0   4 -16 841.144 36.7978   3
   0   4  16 874.901 36.8938   7
   0   4 -16 885.572 36.9219   6
   0  -4  16 862.118 36.8852   6
   0  -4 -16 914.574 36.8892   5
   0   4 -16 873.256 36.7935   1
   0   4  16 891.029 36.7965   1
   0   4 -16 841.702 36.9324  10
   0  -4  16 862.868 36.9237  10
   0   4  16 893.036 36.9584  10
   0  -4  16 877.275 36.7935   1
   0  -4 -16 878.828 36.7951   1
   0  -4  16 837.927 36.9622   5
   0   4  17 228.311 9.60818  10
   0  -4  17 223.636 9.57076  10
   0   4 -17 229.625 9.60301  10
   0  -4 -17 209.764 9.61591  10
   0  -4  17 210.517 9.44457   8
   0  -4 -17 212.165 9.65523   9
   0  -4 -17 241.453 9.61895   8
   0   4  17 211.872 9.59904   8
   0  -4  17 221.839 9.41197   4
   0  -4 -17 211.927 9.40964   4
   0  -4 -17 214.701 9.66140  13
   0  -4  17 222.880 9.46270  12
   0  -4  17 224.201 9.43005   7
   0  -4 -17 212.946 9.55236   7
   0   4  17 214.900 9.52128   7
   0   4  17 216.680 9.42548   3
   0   4 -17 210.910 9.42096   3
   0   4 -17 221.206 9.55592   6
   0  -4  17 208.992 9.58716   5
   0   4  17 226.587 9.42190   1
   0   4 -17 216.042 9.41704   1
   0  -4 -17 232.639 9.52833   5
   0  -4  17 218.420 9.41620   1
   0  -4 -17 221.008 9.42009   1
   0  -4  17 207.939 9.50859   6
   0  -4 -18 51.7424 2.73620   5
   0  -4  18 53.7385 2.82834   5
   0  -4  18 57.9385 2.82277  10
   0   4  18 62.1820 2.87986  10
   0   4 -18 56.5143 2.84196  10
   0  -4 -18 59.4665 2.89062  10
   0  -4 -18 65.5235 2.97384   9
   0  -4 -18 61.4937 2.65171   1
   0  -4  18 58.6062 2.64242   1
   0  -4 -18 65.0832 2.86926   8
   0   4  18 63.4043 2.87096   8
   0  -4  18 60.5038 2.69570   8
   0  -4 -18 61.8298 2.64611   4
   0  -4  18 57.3344 2.63905   4
   0  -4  18 57.5698 2.66081   7
   0  -4 -18 61.4187 2.81169   7
   0   4  18 61.2274 2.78157   7
   0   4 -18 55.7572 2.64808   3
   0   4 -18 61.2202 2.80105   6
   0  -4  18 61.0962 2.76907   6
   0  -4 -18 60.8626 2.66231   2
   0  -4  18 60.2731 2.65949   2
   0  -4  18 61.6955 2.70298  12
   0  -4 -18 60.5364 2.93249  13
   0   4  18 60.3607 2.65814   3
   0   4 -18 59.2644 2.64775   1
   0   4  18 59.5245 2.64807   1
   0  -4  19 138.052 5.74930   1
   0  -4 -19 131.118 5.74907   1
   0  -4 -19 134.800 5.74405   4
   0  -4  19 134.454 5.74299   4
   0  -4 -19 136.673 6.02099  10
   0   4 -19 132.967 5.96680  10
   0  -4  19 123.398 5.76154   7
   0  -4 -19 138.535 5.92443   7
   0  -4  19 132.090 5.93814  10
   0   4  19 134.707 5.87393   7
   0  -4  19 134.102 5.75527   2
   0  -4 -19 125.951 5.75428   2
   0   4 -19 136.401 5.91330   6
   0  -4  19 126.833 5.85790   6
   0  -4 -19 139.500 5.86780   5
   0  -4  19 134.682 5.96914   5
   0  -4 -19 133.808 6.04490  13
   0   4  19 127.963 5.75386   3
   0   4 -19 129.361 5.75111   3
   0   4  19 137.891 5.97602   8
   0  -4  19 132.785 5.80281   8
   0  -4 -19 139.277 5.96533   8
   0  -4  20 41.2147 1.88410   1
   0  -4 -20 40.6662 1.88760   1
   0   4  20 43.6827 2.14634   8
   0  -4  20 43.0545 1.96327   8
   0   4 -20 42.7676 2.14345  10
   0  -4 -20 41.0822 2.18578  10
   0  -4 -20 41.6278 1.88771   4
   0  -4  20 43.8298 1.89004   4
   0  -4  20 43.3396 1.92382   7
   0  -4 -20 42.3057 2.08369   7
   0   4  20 39.0569 2.03433   7
   0  -4  20 47.7854 2.16571  10
   0   4 -20 41.5908 2.06970   6
   0  -4  20 43.3720 2.03627   6
   0  -4 -20 43.8885 2.25149  13
   0  -4  20 42.8119 2.13723   5
   0  -4 -20 41.4659 2.02562   5
   0   4 -20 39.7005 1.89158   3
   0   4  20 42.1139 1.89776   3
   0  -4  20 40.7814 1.89215   2
   0  -4 -20 40.9874 1.90100   2
   0  -4  21 3.70074 0.32031   2
   0  -4 -21 3.89825 0.34329   2
   0  -4  21 3.85434 0.41963   8
   0  -4 -21 4.05610 0.32575   4
   0  -4  21 4.19625 0.32333   4
   0  -4  21 4.12607 0.65900   5
   0   4  21 5.19866 0.61276   8
   0  -4  21 3.25476 0.36577   7
   0  -4 -21 4.22601 0.54384   7
   0   4  21 3.29607 0.51296   7
   0  -4 -21 3.45978 0.66707  10
   0   4 -21 3.49261 0.67231  10
   0   4 -21 5.02529 0.55827   6
   0  -4  21 4.70783 0.51140   6
   0  -4  21 4.22668 0.31405   1
   0  -4 -21 3.61082 0.31464   1
   0  -4 -21 3.69426 0.52786   5
   0  -4 -21 3.72570 0.75900  13
   0   4 -21 3.24045 0.31631   3
   0   4  21 3.19086 0.31947   3
   0  -4  22 4.31904 0.33156   2
   0  -4 -22 4.07148 0.33785   2
   0  -4  22 3.76593 0.66604   5
   0  -4  22 3.34114 0.43361   8
   0  -4  22 4.34581 0.33209   4
   0  -4 -22 4.47754 0.33477   4
   0   4  22 3.98675 0.62911   8
   0  -4  22 4.25678 0.38632   7
   0  -4 -22 3.42611 0.54174   7
   0  -4  22 4.94597 0.32815   1
   0  -4 -22 4.34281 0.32871   1
   0   4  22 3.89820 0.55504   7
   0   4 -22 5.29473 0.59929   6
   0  -4  22 3.88288 0.55278   6
   0   4 -22 5.03421 0.74519  10
   0  -4 -22 4.04039 0.77722  10
   0  -4 -22 3.89663 0.80606  13
   0   4 -22 4.08235 0.32365   3
   0   4  22 4.28769 0.34108   3
   0  -4 -22 3.72237 0.57262   5
   0  -4 -23 36.6907 1.75483   2
   0  -4  23 38.2901 1.74875   2
   0  -4  23 40.5565 1.75109   4
   0  -4  23 42.4673 1.89050   8
   0   4  23 39.0757 2.06423   8
   0   4 -23 44.3910 2.14654  10
   0  -4 -23 40.1180 2.16342  10
   0  -4 -23 40.5486 1.75754   4
   0  -4  23 39.4234 1.81260   7
   0  -4 -23 41.7761 2.01304   7
   0   4  23 36.9300 1.95462   7
   0  -4  23 39.8005 1.75395   2
   0   4 -23 39.3066 1.99123   6
   0  -4 -23 38.6445 1.86933   6
   0  -4  23 37.8499 1.93258   6
   0  -4 -23 39.1679 1.75824   1
   0  -4 -23 41.5873 2.22674  13
   0   4 -23 36.9011 1.75363   3
   0   4  23 36.9158 1.75970   3
   0  -4  23 43.6253 2.10176   5
   0  -4 -23 44.9979 1.98644   5
   0  -4 -24 0.22166 0.70704  10
   0   4 -24-0.09934 0.65174  10
   0  -4  24 0.61484 0.36999   8
   0  -4 -24 0.27383 0.20231   4
   0  -4  24 0.67107 0.20001   4
   0   4  24 1.20039 0.54667   8
   0  -4 -24 1.03235 0.51659   7
   0  -4  24 0.80206 0.30972   7
   0  -4  24-0.08926 0.60353   5
   0   4  24 0.48469 0.47751   7
   0   4 -24 0.56628 0.49085   6
   0  -4 -24 0.63797 0.34469   6
   0  -4  24 0.69742 0.45316   6
   0  -4 -24 0.97544 0.50561   5
   0  -4  24 0.73857 0.19175   2
   0  -4 -24 0.37929 0.20152   2
   0  -4  24 0.45677 0.19217   2
   0  -4 -24 0.54731 0.20780   2
   0  -4 -24-0.23587 0.74304  13
   0   4 -24 0.36170 0.19707   3
   0   4  24 0.27981 0.21262   3
   0  -4 -25 38.8082 1.64607   4
   0  -4  25 35.3754 1.62422   4
   0  -4  25 42.8815 1.74665   7
   0  -4 -25 44.3931 1.97789   7
   0  -4 -25 35.1244 1.64215   2
   0  -4  25 33.5407 1.62218   2
   0  -4 -25 42.6216 2.20566  13
   0   4 -25 42.9565 2.07723  13
   0   4 -25 43.7364 2.13537  10
   0  -4 -25 42.1772 2.19387  10
   0  -4 -25 36.8305 1.64563   2
   0   4 -25 43.3762 1.95371   6
   0  -4  25 40.9570 2.04303   5
   0  -4 -25 44.3302 1.94696   5
   0  -4 -25 41.6456 1.81328   6
   0  -4  25 39.7997 1.89131   6
   0  -4  25 39.1667 1.82174   8
   0   4  25 43.9972 2.07001   8
   0  -4 -26 30.3594 1.49961   6
   0  -4  26 28.0560 1.56112   6
   0  -4 -26 30.8301 1.85491  10
   0   4 -26 26.5344 1.76799  10
   0   4  26 26.5720 1.68310   8
   0  -4  26 30.1081 1.51681   8
   0  -4 -26 32.0424 1.65610   7
   0  -4  26 30.4782 1.42580   7
   0  -4  26 28.7423 1.72048   5
   0  -4 -26 28.8176 1.60481   5
   0   4 -26 31.9944 1.63924   6
   0  -4 -26 32.4419 1.92766  13
   0   4 -26 32.9005 1.79070  13
   0   4  27 4.64228 0.76994   8
   0   4 -27 5.33530 0.67621   6
   0  -4 -27 5.71373 0.54565   6
   0  -4 -27 5.13200 0.67644   5
   0  -4  27 4.97166 0.53781   8
   0  -4  27 5.75361 0.78766   5
   0  -4  27 5.83265 0.45960   7
   0   4 -27 5.62213 0.85563  13
   0  -4 -27 5.20953 0.65909   7
   0  -4 -27 7.28233 0.98791  10
   0   4 -27 7.83132 0.95888  10
   0  -4 -28-0.56343 0.53204   7
   0   4 -28 0.63893 0.71444  13
   0   4 -28 1.66118 0.83349  10
   0  -4 -28-0.26180 0.83138  10
   0  -4  28 0.43077 0.40197   8
   0  -4  28-0.19658 0.64962   5
   0  -4  28 0.41242 0.28846   7
   0  -4 -28 0.82649 0.41654   6
   0   4 -28 0.07772 0.55697   6
   0   4  28 0.20697 0.62677   8
   0  -4 -29 8.44128 0.80298   7
   0  -4  29 7.06154 0.62699   8
   0  -4  29 8.65047 0.90007   5
   0   4 -29 7.07405 0.78361   6
   0   4 -29 9.65420 0.99119  13
   0  -4 -29 5.67205 0.57676   6
   0   4  29 6.80210 0.85330   8
   0  -4 -29 5.44012 1.02944  10
   0   4 -29 8.16436 1.03493  10
   0   4 -30 1.03915 0.76249  13
   0  -4  30 1.33369 0.69847   5
   0   4 -30 1.80103 0.86510  10
   0  -4 -30 1.41354 0.89976  10
   0   4 -30 2.02617 0.64955   6
   0   4  30 0.43460 0.66073   8
   0  -4  30 0.95961 0.44270   8
   0  -4 -30 2.91920 0.62155   7
   0   4 -31 6.00252 0.94916  13
   0  -4  31 3.12021 0.78533   5
   0   4 -31 6.01960 1.04780  10
   0  -4 -31 6.16266 1.09160  10
   0   4 -31 3.28678 0.70221   6
   0   4  31 4.21509 0.80456   8
   0  -4  31 4.54614 0.57242   8
   0  -4 -31 4.65774 0.71718   7
   0  -4 -32 41.4526 2.39204  10
   0   4 -32 32.8842 2.25331  10
   0   4 -32 43.2842 2.31350  13
   0   4  32 43.9397 2.21414   8
   0  -4  32 37.7176 1.91311   8
   0   4 -32 35.6509 2.01968   6
   0  -4  32 37.4903 2.13368   5
   0  -4 -32 38.3420 2.05883   7
   0   4 -33-0.71890 0.94290  10
   0  -4 -33 0.62837 1.03814  10
   0   4 -33 0.12936 0.94181  13
   0  -4  33 0.10498 0.71731   5
   0   4  33 1.38879 0.75015   8
   0  -4 -34 1.29513 1.06170  10
   0   4 -34 2.37534 1.09441  10
   0   4 -34-0.13387 0.98686  13
   0  -4  34 0.42660 0.76431   5
   0   4  34-0.47117 0.73582   8
   0   4 -35 5.20642 1.12226  10
   0  -4 -35 4.66948 1.14248  10
   0   4 -35 2.62710 1.07583  13
   0  -4 -35 2.94042 1.22578  13
   0  -4  35 0.98248 0.79025   5
   0   4  35 3.59140 0.82508   8
   0   4 -36 15.7721 1.58204  10
   0  -4 -36 19.5888 1.71769  10
   0   4 -36 16.8911 1.56481  13
   0  -4 -36 19.1971 1.70881  13
   0  -4  36 16.3305 1.33927   5
   0   4  36 16.2925 1.39416   8
   0   4 -37 18.5819 1.70879  13
   0  -4  37 21.4321 1.51314   5
   0   4  37 20.8438 1.54508   8
   0   4 -38 19.3954 1.75142  13
   0   4  38 21.5272 1.57115   8
   0   4 -39 15.4084 1.70554  13
   0   4  39 22.6064 1.54758   8
   0   4  40 17.5717 1.46596   8
   0   4  41 1.66658 0.95907   8
   0  -5   0 0.44502 0.36346   6
   0  -5   0 0.14352 0.22426   1
   0   5   0 0.03398 0.26629   1
   0   5   0 0.03817 0.22707   3
   0  -5   0 0.65554 0.28880   3
   0  -5   0 0.39878 0.29984   8
   0   5   0 0.16973 0.23780   8
   0   5  -1 0.12739 0.23331   8
   0   5   1 0.10828 0.23485   8
   0  -5   1-0.03140 0.27669   8
   0  -5  -1-0.24601 0.27449   8
   0   5   1 0.16265 0.27778  13
   0  -5   1 0.53242 0.35862   6
   0   5  -1-0.52081 0.33075   6
   0  -5  -1-0.04451 0.33893   6
   0  -5   1 0.28692 0.21619   1
   0  -5  -1 0.25126 0.23628   1
   0   5  -1 0.03396 0.26525   1
   0   5   1 0.37405 0.27274   1
   0  -5  -1 0.06900 0.29204   3
   0   5   1-0.15278 0.23853   3
   0  -5   1-0.10347 0.29198   3
   0   5  -1 0.11443 0.23617   3
   0  -5  -2-0.17256 0.26658   3
   0   5  -2 0.38117 0.23496   3
   0   5  -2-0.03394 0.25921   1
   0  -5  -2-0.46679 0.22708   1
   0   5   2 0.29728 0.27513  13
   0   5   2-0.02419 0.14343  10
   0   5   2 0.03733 0.28670   9
   0  -5   2-0.17747 0.36584   6
   0  -5  -2 0.40443 0.36962   6
   0   5  -2-0.26003 0.32614   6
   0  -5  -2 0.51968 0.29694   8
   0   5  -2-0.11990 0.21821   8
   0  -5   2 0.02967 0.24995   8
   0   5   2-0.19162 0.25419   8
   0   5   2 0.18515 0.28443   7
   0  -5   2 0.03524 0.24747   7
   0  -5  -3 0.03453 0.28263   3
   0   5  -3 0.22853 0.25076   3
   0  -5  -3 0.10776 0.22435   1
   0   5  -3 0.23743 0.28040   1
   0   5   3-0.03226 0.28491  13
   0   5   3 0.30751 0.18903  10
   0   5   3 0.07885 0.27598   9
   0  -5   3-0.22253 0.32706   6
   0  -5  -3-0.18215 0.35567   6
   0   5  -3 0.20863 0.31728   6
   0   5   3 0.40681 0.25945   8
   0  -5   3 0.05589 0.22648   8
   0   5  -3 0.34020 0.21093   8
   0  -5   3-0.10296 0.24026   7
   0  -5  -3 0.04147 0.24300   7
   0   5   3-0.26623 0.29050   7
   0  -5  -4 0.03454 0.27705   3
   0   5  -4-0.11418 0.25055   3
   0  -5  -4-0.25173 0.24302   1
   0   5  -4-0.06779 0.26762   1
   0   5   4-0.13991 0.32374  13
   0   5   4 0.32223 0.21692  10
   0   5   4-0.04178 0.28440   9
   0  -5  -4 0.06353 0.20750  10
   0   5  -4 0.07092 0.11952  10
   0   5  -4 0.57683 0.32748   6
   0  -5  -4 0.59702 0.40123   6
   0   5   4 0.21571 0.25766   8
   0  -5   4 0.05313 0.21032   8
   0  -5   4-0.06709 0.23481   7
   0   5   4 0.11729 0.28192   7
   0  -5  -4 0.47218 0.28149   7
   0  -5   5-0.13167 0.23363   7
   0  -5  -5 0.13328 0.26166   7
   0   5   5-0.04028 0.30772   7
   0  -5   5 0.35839 0.22488   1
   0   5  -5-0.13566 0.26929   1
   0   5   5 0.03411 0.27858   1
   0  -5  -5 0.21593 0.22772   1
   0   5   5 0.26369 0.32202   9
   0   5   5 0.03777 0.34348  13
   0   5   5 0.26436 0.24282  10
   0   5  -5 0.37408 0.16378  10
   0  -5  -5 0.30331 0.22143  10
   0   5  -5 0.05248 0.34820   6
   0  -5  -5-0.18589 0.38887   6
   0  -5   5 0.22695 0.22845   8
   0   5   5 0.13712 0.26000   8
   0  -5  -5 0.10380 0.28401   3
   0   5   5 0.07644 0.25552   3
   0   5  -5 0.30385 0.24231   3
   0  -5   5 0.37920 0.27658   3
   0  -5  -6 0.41503 0.27283   7
   0  -5  -6-0.04684 0.37761   6
   0  -5   6 0.39385 0.23481   1
   0  -5  -6 0.21587 0.24314   1
   0   5   6-0.23962 0.27951   1
   0   5  -6 0.03401 0.26921   1
   0  -5  -6 0.25676 0.38514   9
   0   5  -6 0.21268 0.18788  10
   0  -5  -6-0.02957 0.26058  10
   0   5  -6 0.10660 0.35088   6
   0   5   6 0.37708 0.34531   9
   0   5   6-0.04054 0.33917  13
   0  -5  -6 0.35781 0.32356  13
   0   5   6-0.05579 0.25820  10
   0  -5   6 0.14492 0.21785   8
   0   5   6 0.04828 0.28967   8
   0   5   6-0.15263 0.25313   3
   0   5  -6 0.03788 0.24254   3
   0  -5  -6-0.17295 0.28524   3
   0  -5   6-0.03452 0.27543   3
   0  -5  -7-0.14381 0.29807   7
   0   5   7-0.13700 0.26822   1
   0  -5   7 0.14298 0.24506   1
   0   5  -7-0.10193 0.26463   1
   0  -5  -7 0.03596 0.24036   1
   0   5  -7 0.28567 0.21642  10
   0  -5  -7 0.13525 0.27744  10
   0  -5  -7-0.09201 0.38670   9
   0   5  -7 0.10794 0.33702   6
   0   5   7 0.45340 0.36443   9
   0   5   7 0.08698 0.38324  13
   0  -5  -7-0.53277 0.35809  13
   0  -5  -7 0.33933 0.38779   8
   0   5   7 0.79283 0.31606  10
   0  -5   7-0.14007 0.20794   8
   0   5   7 0.30510 0.31069   8
   0   5   7-0.34331 0.27241   3
   0   5  -7 0.37831 0.25936   3
   0  -5   7 0.31094 0.28974   3
   0  -5  -7-0.24255 0.29604   3
   0  -5  -8-0.04993 0.32233   7
   0   5  -8 0.33965 0.28150   1
   0   5   8 0.03427 0.26844   1
   0  -5  -8 0.07184 0.25824   1
   0  -5   8-0.03568 0.23850   1
   0  -5  -8-0.09860 0.39234   9
   0  -5  -8 0.41879 0.32974  10
   0   5  -8 0.13152 0.24114  10
   0   5  -8 0.10939 0.31741   6
   0  -5   8 0.46646 0.36929   6
   0   5   8 0.37844 0.38484   9
   0  -5  -8 0.37008 0.33440  13
   0   5   8 0.04640 0.39194  13
   0  -5  -8 0.15264 0.36927   8
   0  -5   8 0.38238 0.28046  10
   0   5   8 0.21317 0.34266  10
   0   5   8 0.21404 0.31661   8
   0  -5   8 0.04536 0.19692   8
   0  -5   8-0.44885 0.29638   3
   0   5   8 0.49538 0.26588   3
   0  -5  -8 0.06940 0.29582   3
   0   5  -8 0.22665 0.27677   3
   0  -5  -9 0.05189 0.29048   7
   0   5   9 0.18329 0.34494   7
   0  -5  -9-0.07171 0.25182   1
   0  -5   9 0.10680 0.27421   1
   0   5   9 0.17139 0.29354   1
   0   5  -9-0.03396 0.28545   1
   0  -5  -9-0.33880 0.34317  10
   0  -5  -9-0.21152 0.45996   9
   0   5  -9-0.21467 0.27026  10
   0   5  -9-0.22339 0.37739   6
   0  -5   9 0.61544 0.38361   6
   0   5   9 0.52357 0.39881   9
   0   5   9 0.19832 0.42167  13
   0  -5  -9-0.22711 0.38923  13
   0  -5  -9 0.15992 0.37567   8
   0   5   9 0.15727 0.33591  10
   0  -5   9-0.20521 0.29607  10
   0   5   9-0.28111 0.31969   8
   0  -5   9 0.20184 0.20878   8
   0  -5   9 0.41345 0.29837   3
   0   5  -9 0.15078 0.27006   3
   0   5   9 0.22816 0.25224   3
   0  -5  -9-0.10407 0.28953   3
   0  -5 -10 0.10780 0.31738   7
   0   5  10-0.04714 0.35800   7
   0  -5 -10 0.10740 0.25737   1
   0  -5  10 0.14242 0.22988   1
   0   5  10 0.10254 0.25885   1
   0   5 -10 0.30538 0.26793   1
   0   5 -10 0.06988 0.28460  10
   0  -5 -10 0.11293 0.44341   9
   0  -5 -10-0.37349 0.33776  10
   0  -5  10 0.04810 0.37875   6
   0   5 -10 0.51315 0.36953   6
   0   5  10 0.37475 0.41432   9
   0  -5 -10 0.54622 0.41609  13
   0   5  10-0.37000 0.43050  13
   0  -5 -10 0.22328 0.40766   8
   0   5  10 0.04308 0.40644  10
   0  -5  10 0.03314 0.29950  10
   0   5  10 0.11810 0.35921   8
   0  -5  10 0.03437 0.29169   3
   0   5 -10 0.60098 0.26740   3
   0  -5 -10 0.13841 0.28397   3
   0   5  10-0.07590 0.28401   3
   0  -5 -11-0.06904 0.29024   3
   0   5  11 0.26514 0.28437   3
   0   5 -11 0.33761 0.27489   3
   0  -5  11 0.10259 0.29359   3
   0  -5 -11 0.07186 0.24815   1
   0   5  11 0.27222 0.27583   1
   0   5 -11 0.13513 0.27385   1
   0   5  11-0.26714 0.42067   9
   0  -5 -11-0.17946 0.44635   9
   0  -5 -11 0.44754 0.33727   7
   0   5  11 0.53511 0.37477   7
   0  -5  11 0.63834 0.38565   6
   0   5 -11-0.11644 0.36827   6
   0  -5 -11 0.08959 0.34413   5
   0  -5  11 0.21420 0.24914   1
   0  -5 -11 0.51762 0.44675  13
   0  -5 -11 0.25532 0.37760  10
   0   5 -11-0.11775 0.31325  10
   0  -5  11 0.33248 0.33999  10
   0   5  11 0.04686 0.39488  10
   0  -5 -11 0.17456 0.42499   8
   0  -5  12 0.03399 0.27126   3
   0  -5 -12 0.27483 0.28746   3
   0   5 -12 0.37332 0.27773   3
   0   5  12 0.11314 0.28142   3
   0   5 -12-0.06723 0.26188   1
   0   5  12 0.67865 0.29843   1
   0   5  12 0.49784 0.42475   9
   0  -5 -12-0.63818 0.47615   9
   0   5  12 0.25073 0.36623   7
   0  -5 -12 0.34690 0.32020   7
   0   5 -12-0.11905 0.36047   6
   0  -5  12-0.05015 0.36165   6
   0  -5  12-0.36634 0.35175  10
   0   5  12 0.35428 0.40806  10
   0  -5 -12 0.18174 0.42981   8
   0   5 -12 0.04343 0.32115  10
   0  -5 -12 0.05547 0.38300  10
   0  -5 -12-0.13677 0.32878   5
   0  -5 -12 0.20639 0.44230  13
   0  -5  12 0.21250 0.24199   1
   0  -5 -12 0.07185 0.23379   1
   0  -5 -13 0.12644 0.42092   8
   0  -5 -13 0.17979 0.37583  10
   0   5 -13-0.52553 0.35106  10
   0  -5  13 0.71136 0.36300  10
   0   5  13 0.21749 0.43381  10
   0  -5 -13-0.34094 0.28524   3
   0  -5  13 0.06737 0.24979   3
   0   5 -13-0.30203 0.25336   1
   0   5  13-0.20355 0.25983   1
   0  -5 -13-0.54316 0.50502   9
   0  -5 -13 0.05978 0.34687   7
   0   5  13-0.30928 0.35463   7
   0   5 -13 0.48645 0.38134   6
   0  -5  13 1.01902 0.38689   6
   0  -5 -13-0.04596 0.33142   5
   0  -5 -13-0.50992 0.44308  13
   0   5  13 0.15014 0.25456   3
   0   5 -13 0.03713 0.24629   3
   0  -5 -13-0.28534 0.23388   1
   0  -5  13 0.17582 0.24361   1
   0  -5  14 0.35071 0.31346  12
   0  -5  14 0.39676 0.23327   8
   0  -5 -14 0.21662 0.50378   9
   0  -5 -14 0.19731 0.45255   8
   0   5 -14-0.05215 0.37858  10
   0  -5 -14-0.06441 0.39362  10
   0   5  14 0.11620 0.47323  10
   0  -5  14 0.43393 0.40633  10
   0  -5 -14 0.06764 0.26354   3
   0  -5  14-0.13348 0.26218   3
   0  -5 -14 0.18541 0.35151   7
   0   5  14 0.15881 0.38787   7
   0   5 -14 0.16754 0.26112   1
   0   5  14 0.27115 0.25900   1
   0   5 -14 0.87134 0.41447   6
   0  -5  14 0.67356 0.38316   6
   0  -5 -14 0.66017 0.38606   5
   0  -5  14-0.03484 0.23214   1
   0  -5 -14 0.10617 0.25287   1
   0  -5 -14 0.23077 0.46585  13
   0   5 -14 0.25829 0.27543   3
   0   5  14 0.14941 0.26160   3
   0  -5  15 0.43693 0.34405  12
   0  -5 -15 0.15289 0.54416   9
   0  -5  15-0.02994 0.23397   8
   0  -5 -15 0.06863 0.46040   8
   0  -5  15 0.36372 0.40807  10
   0   5  15 0.37133 0.46864  10
   0   5  15-0.07332 0.38339   8
   0  -5 -15-0.39100 0.36141   5
   0  -5  15 0.09917 0.26794   3
   0  -5 -15 0.40206 0.27973   3
   0  -5 -15 0.19134 0.35325   7
   0   5  15 0.70667 0.36335   7
   0   5 -15 0.36689 0.26967   1
   0   5  15 0.20281 0.25972   1
   0   5 -15 0.63928 0.41761   6
   0  -5  15 0.26400 0.37711   6
   0  -5  15 0.27683 0.23900   1
   0  -5 -15 0.03510 0.24160   1
   0  -5 -15-0.48704 0.47566  13
   0   5  15 0.11140 0.26525   3
   0   5 -15 0.14648 0.25290   3
   0  -5 -15-0.13790 0.41375  10
   0   5 -15 0.05638 0.40529  10
   0  -5  16 0.08023 0.31671  12
   0   5  16-0.26244 0.50394  10
   0  -5  16 0.66813 0.44887  10
   0   5 -16 0.12163 0.38302  10
   0  -5 -16 0.58848 0.43929  10
   0  -5  16-0.06275 0.23826   8
   0  -5 -16 0.08073 0.52522   9
   0  -5 -16 0.56998 0.47615   8
   0   5  16-0.07619 0.38349   8
   0  -5 -16-0.03316 0.25757   3
   0  -5  16 0.68587 0.28597   3
   0   5  16-0.10088 0.26832   1
   0   5 -16 0.03321 0.25654   1
   0   5  16 0.27934 0.41306   7
   0  -5 -16 0.52632 0.37021   7
   0   5 -16 0.39239 0.38504   6
   0  -5  16-0.16167 0.35609   6
   0  -5 -16 0.17081 0.54906  13
   0  -5 -16-0.60655 0.38604   5
   0   5  16-0.40543 0.26663   3
   0   5 -16 0.10905 0.25532   3
   0  -5 -16-0.03492 0.24692   1
   0  -5  16 0.13617 0.24311   1
   0  -5  17-0.08077 0.33301  12
   0   5  17 0.06934 0.51736  10
   0  -5  17 0.23767 0.47780  10
   0  -5 -17-0.07820 0.46922  10
   0   5 -17 0.06530 0.42490  10
   0  -5 -17-0.16982 0.57168   9
   0  -5  17-0.29604 0.26453   8
   0  -5 -17 0.07356 0.50605   8
   0  -5  17-0.15502 0.26126   4
   0  -5 -17 0.12444 0.26277   4
   0  -5 -17 0.08977 0.51829  13
   0   5  17 0.71185 0.42838   8
   0  -5 -17-0.27110 0.37327   7
   0   5  17 0.62963 0.40743   7
   0  -5  17 0.48164 0.27121   3
   0  -5 -17 0.22924 0.27402   3
   0   5 -17 0.06713 0.38170   6
   0   5  17 0.29101 0.26733   3
   0   5 -17 0.07180 0.26464   3
   0   5 -17-0.09915 0.26647   1
   0   5  17 0.23415 0.28253   1
   0  -5 -17 0.23985 0.26395   1
   0  -5  17 0.30349 0.22790   1
   0  -5 -17-0.31434 0.40918   5
   0  -5  17-0.05519 0.40430   6
   0  -5  18-0.12629 0.48639  10
   0   5  18 0.73047 0.57823  10
   0   5 -18-0.06980 0.44142  10
   0  -5 -18 0.16581 0.53083  10
   0  -5 -18 0.80158 0.65446   9
   0  -5  18 0.03446 0.25635   8
   0  -5  18-0.15323 0.26004   4
   0  -5 -18-0.06178 0.26511   4
   0   5 -18-0.03270 0.25884   1
   0   5  18-0.16554 0.27032   1
   0   5  18 0.49203 0.44413   8
   0  -5  18 0.15704 0.26957   7
   0  -5 -18 0.13954 0.41077   7
   0  -5 -18-0.32475 0.40501   5
   0   5  18 0.64383 0.42609   7
   0   5 -18 0.34433 0.42264   6
   0  -5  18-0.33842 0.40541   6
   0  -5 -18-0.23736 0.25070   1
   0  -5  18 0.03332 0.24412   1
   0  -5 -18 1.88421 0.59332  13
   0  -5  18-0.04107 0.32766  12
   0   5  18 0.14336 0.27058   3
   0   5 -18 0.35235 0.25971   3
   0  -5  18-0.56173 0.48810   5
   0   5 -19-0.74335 0.50959  10
   0  -5 -19 0.08766 0.53317  10
   0  -5  19 0.16557 0.51474   5
   0  -5  19-0.17795 0.26392   8
   0  -5  19-0.18104 0.27544   4
   0  -5 -19-0.03038 0.26423   4
   0  -5  19-0.53479 0.52916  10
   0   5  19 0.42479 0.46531   8
   0  -5  19-0.28307 0.27418   7
   0  -5 -19-0.14350 0.40797   7
   0  -5 -19 0.94134 0.45096   5
   0   5  19 0.35940 0.43192   7
   0   5 -19-0.70624 0.44478   6
   0  -5  19-0.17300 0.43279   6
   0   5 -19 0.12847 0.27751   1
   0   5  19 0.22749 0.28392   1
   0  -5 -19 0.29618 0.58959  13
   0  -5  19-0.08341 0.33706  12
   0   5  19 0.28181 0.26671   3
   0   5 -19 0.41460 0.27639   3
   0  -5 -19 0.20099 0.25656   1
   0  -5  19-0.03246 0.24647   1
   0  -5  20 0.29483 0.35825  12
   0  -5 -20 0.41324 0.66952  13
   0  -5 -20 0.64651 0.57183  10
   0   5 -20 0.15786 0.51355  10
   0  -5  20-0.08558 0.53447   5
   0  -5  20-0.25924 0.29087   8
   0  -5  20 0.17764 0.26487   4
   0  -5 -20 0.20916 0.27391   4
   0  -5  20-0.49378 0.58026  10
   0   5  20 0.17577 0.48405   8
   0  -5 -20 1.18009 0.43219   7
   0  -5  20 0.25330 0.28148   7
   0   5  20-0.24499 0.42582   7
   0  -5  20-0.03328 0.29332   2
   0  -5 -20 0.34602 0.32031   2
   0   5 -20 0.43427 0.45395   6
   0   5  20 0.03447 0.28362   3
   0   5 -20 0.26943 0.26808   3
   0  -5 -20 0.19547 0.25728   1
   0  -5  20-0.03173 0.25129   1
   0  -5  20 0.58843 0.43109   6
   0  -5 -20 0.89943 0.45439   5
   0   5 -20-0.24923 0.28217   1
   0  -5 -21 0.29863 0.31652   2
   0  -5  21 0.19001 0.28676   2
   0  -5  21 0.03864 0.28743   8
   0  -5  21 0.11536 0.26273   4
   0  -5 -21-0.11682 0.28113   4
   0  -5  21-0.43881 0.55271   5
   0   5  21 0.36345 0.48928   8
   0  -5  21-0.32053 0.28003   7
   0  -5 -21 0.07600 0.45808   7
   0   5  21-0.06256 0.46531   7
   0  -5 -21-0.10797 0.65970  13
   0   5 -21-0.66698 0.52748   6
   0   5 -21-0.03262 0.26832   3
   0   5  21 0.20115 0.26888   3
   0   5 -21 0.25037 0.58814  10
   0  -5 -21-0.19439 0.63731  10
   0  -5 -21 0.28209 0.44301   5
   0  -5 -21 0.15930 0.25685   1
   0  -5  21 0.03062 0.25680   1
   0  -5  21 0.24003 0.46090   6
   0   5 -22 1.41055 0.64379  10
   0  -5 -22-0.30552 0.66258  10
   0   5  22-0.37531 0.52238   8
   0  -5  22-0.33523 0.28120   4
   0  -5 -22-0.42470 0.28217   4
   0  -5  22-0.16187 0.32708   8
   0  -5  22 0.19264 0.29888   7
   0  -5 -22 0.15608 0.49763   7
   0  -5  22 0.09029 0.60117   5
   0  -5  22-0.02987 0.29316   2
   0  -5 -22-0.47400 0.30581   2
   0   5 -22 0.91008 0.54334   6
   0  -5  22-0.06103 0.46210   6
   0  -5 -22 0.70591 0.27564   1
   0  -5  22 0.02926 0.26706   1
   0  -5 -22-0.28806 0.47853   5
   0  -5 -22 0.22532 0.74157  13
   0   5  22 0.06460 0.28887   3
   0   5 -22 0.25002 0.27541   3
   0   5 -23-0.46318 0.61909  10
   0  -5 -23 0.32029 0.67520  10
   0   5  23-0.48270 0.54037   8
   0  -5 -23 0.27481 0.27800   4
   0  -5  23 0.02692 0.29493   4
   0  -5  23-0.04209 0.31966   8
   0  -5 -23 0.31877 0.48473   7
   0  -5  23 0.28672 0.29829   7
   0  -5  23-0.18669 0.61206   5
   0  -5  23-0.11176 0.28631   2
   0  -5 -23 0.02983 0.29127   2
   0   5 -23 0.07753 0.51622   6
   0  -5  23-0.12410 0.47794   6
   0  -5 -23-0.23482 0.70769  13
   0  -5  23 0.13890 0.24848   1
   0  -5 -23-0.02939 0.26666   1
   0  -5 -23 0.48661 0.51850   5
   0   5  23-0.03080 0.26906   3
   0   5 -23 0.41520 0.28239   3
   0   5  24 0.99460 0.58838   8
   0  -5 -24-0.05207 0.27713   4
   0  -5  24-0.02522 0.26929   4
   0  -5  24-0.17507 0.33427   8
   0  -5  24-0.15779 0.29715   7
   0  -5 -24-0.40678 0.52722   7
   0  -5  24-0.09607 0.59218   5
   0  -5  24-0.17919 0.26520   2
   0  -5 -24 0.44197 0.29276   2
   0   5 -24 0.55449 0.55635   6
   0   5 -24-0.27877 0.26397   3
   0   5  24 0.08750 0.27098   3
   0  -5 -24-0.22320 0.74302  10
   0   5 -24 0.09737 0.64337  10
   0  -5 -24 0.06270 0.52829   5
   0  -5 -24 0.05544 0.25905   1
   0  -5  24-0.28641 0.25064   1
   0  -5 -24-0.12224 0.77946  13
   0  -5 -25 0.93301 0.75588  10
   0   5 -25 1.22444 0.69211  10
   0  -5  25 0.31324 0.37008   8
   0  -5  25 0.04571 0.24678   4
   0   5  25 0.92176 0.60310   8
   0  -5  25 0.09310 0.31361   7
   0  -5 -25 0.58204 0.54534   7
   0  -5  25 1.08630 0.65761   5
   0  -5  25 0.63829 0.26446   2
   0   5 -25 0.32465 0.55256   6
   0  -5 -25 0.29664 0.36683   6
   0  -5 -25 0.25831 0.25899   1
   0  -5  25 0.38423 0.25890   2
   0  -5 -25-0.90208 0.54810   5
   0  -5 -25 0.63608 0.81793  13
   0   5  25 0.18738 0.27366   3
   0   5 -25 0.02551 0.25197   3
   0   5 -26 0.53499 0.73870  10
   0  -5 -26 0.97466 0.80197  10
   0  -5  26-0.09162 0.35876   8
   0  -5  26 0.35732 0.23685   4
   0  -5  26 2.02856 0.71956   5
   0   5  26 1.46969 0.64710   8
   0  -5  26-0.42773 0.31554   7
   0  -5 -26 0.93381 0.57783   7
   0  -5  26 0.41026 0.23836   2
   0  -5  26-0.11600 0.23122   2
   0   5 -26 0.66170 0.56903   6
   0  -5 -26 0.05001 0.35945   6
   0  -5 -26-0.31279 0.25213   2
   0  -5 -26-1.05689 0.82852  13
   0   5 -26-0.38054 0.61162  13
   0   5  26 0.09474 0.25104   3
   0  -5 -26-0.52809 0.57293   5
   0   5  27 0.86297 0.64419   8
   0  -5  27-0.34778 0.21929   4
   0  -5  27-0.02940 0.30121   7
   0  -5 -27 0.52086 0.59087   7
   0  -5  27 0.61353 0.37556   8
   0  -5  27 0.21328 0.20739   2
   0   5 -27-0.42133 0.57767   6
   0  -5 -27 0.40383 0.40276   6
   0  -5 -27 0.63463 0.79599  10
   0   5 -27-0.22369 0.79081  10
   0   5 -27-0.39728 0.67114  13
   0  -5 -27-1.09655 0.91260  13
   0  -5  27-0.31220 0.62726   5
   0  -5  27 0.05897 0.21294   2
   0   5  27-0.28322 0.24203   3
   0  -5 -28-0.44151 0.57450   7
   0  -5 -28-0.15261 0.38179   6
   0  -5  28 1.06370 0.71615   5
   0  -5 -28 0.26443 0.87029  10
   0   5 -28-1.05159 0.76317  10
   0  -5  28 0.81912 0.39536   8
   0  -5 -28 0.85313 0.93234  13
   0   5 -28-0.72475 0.70977  13
   0   5 -28-0.17214 0.57519   6
   0   5  28-0.44127 0.63049   8
   0   5 -29-0.35180 0.59652   6
   0   5  29-0.11319 0.64032   8
   0  -5  29 0.10790 0.72652   5
   0   5 -29-0.43058 0.74060  13
   0  -5 -29 1.17753 0.93477  13
   0  -5  29 0.14756 0.38840   8
   0  -5 -29 1.23721 0.89792  10
   0   5 -29 1.70551 0.86997  10
   0  -5 -29 0.08977 0.59322   7
   0   5 -30-0.08924 0.62939   6
   0   5  30 1.84992 0.71626   8
   0  -5  30-0.65884 0.77940   5
   0  -5 -30 1.52166 0.99033  13
   0   5 -30 1.23210 0.78443  13
   0  -5  30 0.70117 0.44491   8
   0  -5 -30 1.14130 0.95374  10
   0   5 -30 0.88711 0.88440  10
   0  -5 -30-0.09128 0.60599   7
   0   5 -31 0.09078 0.63547   6
   0   5  31 0.47199 0.71452   8
   0  -5  31 0.78428 0.73184   5
   0  -5 -31-0.47211 0.93543  13
   0   5 -31 0.11633 0.76281  13
   0  -5  31-0.20325 0.39581   8
   0  -5 -31 0.73905 0.91114  10
   0   5 -31-0.13168 0.93113  10
   0  -5 -31 0.83360 0.66792   7
   0  -5  32-0.11393 0.77265   5
   0  -5 -32 0.65617 0.64260   7
   0  -5 -32 0.64941 1.08094  13
   0   5 -32-0.96631 0.82215  13
   0   5  32 0.36193 0.72717   8
   0   5 -32-0.55421 0.65311   6
   0   5 -32 0.13632 0.92454  10
   0  -5 -32 0.45900 0.97162  10
   0  -5 -33-0.66380 0.66386   7
   0   5  33-0.98231 0.75363   8
   0   5 -33 0.62738 0.91350  13
   0  -5  33 0.23038 0.76413   5
   0  -5 -33-0.63140 1.01074  10
   0   5 -33 0.56476 0.98160  10
   0   5  34-0.74941 0.81262   8
   0   5 -34-0.51928 0.93909  13
   0  -5  34 0.23159 0.77672   5
   0  -5 -34 1.13877 1.05424  10
   0   5 -34 0.87487 1.08131  10
   0   5  35 1.90858 0.86657   8
   0   5 -35 0.13416 0.98627  13
   0  -5  35-0.69838 0.83173   5
   0  -5 -35 2.85259 1.21032  10
   0   5 -35 0.60145 1.06004  10
   0  -5  36-0.34448 0.83592   5
   0   5 -36-0.13875 1.05059  13
   0   5  36 0.90407 0.84360   8
   0  -5  37 1.30368 0.88955   5
   0   5  37-0.26136 0.81264   8
   0   5  38 0.66068 0.90702   8
   0   5 -38 1.76177 1.13494  13
   0   5  39 0.26685 0.91492   8
   0   5 -39 0.90459 1.17442  13
   0  -6   0 250.820 10.6332   8
   0   6   0 248.464 10.6344   1
   0   6   0 241.140 10.6279   8
   0  -6   0 243.686 10.6380   1
   0   6   0 242.418 10.6507   3
   0  -6   0 244.666 10.6317   3
   0  -6   0 248.496 10.6907   6
   0  -6  -1 1552.35 63.4068   8
   0  -6   1 1508.54 63.3859   8
   0   6   1 1501.52 63.3968   1
   0   6  -1 1537.29 63.4020   1
   0   6  -1 1508.62 63.3882   8
   0   6   1 1517.14 63.4054   8
   0  -6  -1 1516.88 63.4063   1
   0  -6   1 1462.35 63.4013   1
   0   6   1 1471.06 63.4136   3
   0  -6  -1 1529.83 63.3972   3
   0  -6   1 1346.12 63.3772   3
   0   6  -1 1517.59 63.4169   3
   0   6   1 1366.83 63.3498  13
   0  -6   1 1486.98 63.4119   7
   0  -6  -1 1512.64 63.4526   6
   0  -6   1 1490.30 63.4507   6
   0  -6   2 21.4449 1.15411   6
   0   6   2 22.3095 1.10849   9
   0  -6   2 18.3269 1.04612   8
   0   6  -2 20.7257 1.04855   8
   0   6   2 20.4128 1.07940   8
   0   6  -2 21.1796 1.07962   1
   0  -6  -2 21.3728 1.07477   1
   0   6  -2 21.0140 1.08378   3
   0  -6  -2 19.8877 1.07815   3
   0   6   2 19.5401 1.05953  13
   0  -6  -2 20.2319 1.14370   6
   0  -6   2 19.8455 1.06737   7
   0   6  -2 22.2094 1.18037   6
   0  -6  -2 20.1914 1.08863   8
   0  -6   3 214.419 9.15588   7
   0   6  -3 213.322 9.24606   6
   0  -6  -3 210.483 9.20818   6
   0   6   3 208.576 9.17023   7
   0   6   3 212.558 9.04813  10
   0  -6   3 223.037 9.21249   6
   0   6   3 199.995 9.16569   9
   0  -6   3 216.578 9.12783   8
   0   6   3 212.933 9.17590   8
   0   6  -3 212.806 9.12746   8
   0   6  -3 208.828 9.14825   1
   0  -6  -3 214.795 9.15990   1
   0  -6  -3 218.684 9.15655   3
   0   6  -3 205.918 9.16290   3
   0   6   3 199.938 9.13204  13
   0  -6  -3 199.460 9.16294   8
   0   6   4 166.112 6.88029   7
   0  -6  -4 153.983 6.87956   7
   0   6  -4 155.451 6.93944   6
   0  -6   4 152.011 6.84023   7
   0  -6  -4 160.325 6.91443   6
   0   6   4 153.825 6.76081  10
   0  -6   4 152.593 6.89855   6
   0   6   4 157.089 6.87995   9
   0  -6   4 155.640 6.81484   8
   0   6   4 156.518 6.88089   8
   0   6  -4 161.733 6.85246   1
   0  -6  -4 168.783 6.86635   1
   0   6  -4 159.674 6.86723   3
   0  -6  -4 162.720 6.85335   3
   0  -6   4 148.006 6.83978   3
   0  -6  -4 156.500 6.87889   8
   0   6   4 149.179 6.83778  13
   0  -6  -5 566.289 23.7045  10
   0   6   5 561.936 23.8093   9
   0   6   5 543.960 23.7719  13
   0  -6  -5 550.648 23.7702   1
   0  -6   5 536.942 23.7694   1
   0   6  -5 563.371 23.7878   3
   0  -6  -5 570.003 23.7666   3
   0  -6   5 577.527 23.7735   3
   0   6   5 532.111 23.7737   3
   0   6   5 530.733 23.6933  10
   0  -6   5 549.906 23.7603   7
   0  -6  -5 565.054 23.8110   7
   0  -6  -5 544.453 23.8204   6
   0   6  -5 548.383 23.8533   6
   0   6   5 564.965 23.7935   7
   0  -6   5 540.383 23.7223   8
   0   6   5 552.387 23.8075   8
   0   6   5 577.905 23.7672   1
   0   6  -5 562.669 23.7660   1
   0   6  -6 677.987 28.9622  10
   0   6   6 682.922 29.1213   9
   0  -6  -6 663.790 29.0234  10
   0   6   6 664.227 29.0841  13
   0  -6  -6 702.308 29.0838   1
   0  -6   6 685.206 29.0801   1
   0  -6   6 658.213 29.0685   3
   0   6  -6 680.195 29.0889   3
   0   6   6 688.287 29.0881   3
   0  -6  -6 706.511 29.0754   3
   0   6   6 658.388 29.0197  10
   0  -6  -6 683.238 29.1192   7
   0   6  -6 693.947 29.1699   6
   0   6   6 658.499 29.0950   7
   0  -6  -6 678.027 29.1296   6
   0  -6   6 678.351 29.0625   7
   0  -6   6 679.526 29.0275   8
   0   6   6 681.841 29.1255   8
   0   6   6 701.682 29.0742   1
   0   6  -6 669.571 29.0678   1
   0  -6   7 4.61567 0.39351   8
   0   6   7 5.96553 0.53322   8
   0   6  -7 5.28416 0.55261   6
   0  -6  -7 5.82067 0.59327   6
   0  -6  -7 4.22520 0.43544  10
   0  -6  -7 6.63412 0.59874   9
   0   6  -7 5.15352 0.36762  10
   0   6   7 5.56651 0.55962  13
   0   6   7 6.43957 0.58676   9
   0  -6  -7 5.48423 0.45907   1
   0  -6  -7 5.17950 0.48286   3
   0   6  -7 4.54534 0.46690   3
   0   6   7 6.93671 0.49388   3
   0  -6   7 5.36908 0.49041   3
   0   6   7 6.07734 0.46044  10
   0  -6  -7 5.41080 0.49157   7
   0  -6   7 5.37962 0.44922   7
   0  -6   7 4.58994 0.44694   1
   0   6   7 6.39859 0.49802   1
   0   6  -7 5.69527 0.47722   1
   0   6  -8 10.8290 0.78998   6
   0  -6  -8 10.5166 0.73607   7
   0  -6  -8 10.1549 0.76188   6
   0   6   8 10.1748 0.67586  10
   0  -6   8 11.0156 0.77406   6
   0  -6  -8 10.7082 0.76786   9
   0   6   8 8.70645 0.74763   9
   0  -6  -8 12.9963 0.69956  10
   0   6  -8 10.9206 0.60867  10
   0   6   8 11.6780 0.75746   8
   0  -6   8 11.9150 0.63087   8
   0  -6   8 11.8936 0.69084   1
   0  -6  -8 10.9584 0.68185   1
   0   6   8 10.0795 0.75818  13
   0  -6  -8 11.9689 0.78342  13
   0   6   8 10.9158 0.68796   1
   0   6  -8 11.6390 0.70638   1
   0  -6   8 11.7165 0.71135   3
   0   6  -8 9.71812 0.68356   3
   0   6   8 13.2116 0.72463   3
   0  -6  -8 10.7389 0.69422   3
   0  -6   9 0.82424 0.34291   3
   0   6  -9 2.28668 0.35425   3
   0  -6  -9 2.77572 0.37944   3
   0   6   9 0.23064 0.29046   3
   0   6   9 0.92410 0.37034  10
   0  -6  -9 0.77790 0.36521   7
   0  -6  -9 0.39347 0.40919   6
   0   6  -9 0.73289 0.41145   6
   0  -6   9 0.99205 0.40881   6
   0  -6  -9 0.81968 0.31345  10
   0  -6  -9 0.39699 0.45599   9
   0  -6   9 0.51768 0.23882   8
   0   6   9 0.50582 0.35122   8
   0  -6   9 0.86629 0.28552   1
   0   6  -9 2.03509 0.35310   1
   0  -6  -9 2.73754 0.34336   1
   0   6   9 1.02407 0.32919   1
   0   6   9 0.44317 0.40466   9
   0  -6  -9 0.30551 0.38106  13
   0   6   9 0.53307 0.42333  13
   0  -6  -9-0.05952 0.40917   8
   0   6  10 326.149 14.0413   8
   0  -6  10 319.836 13.8791   8
   0   6 -10 337.694 13.9428   1
   0   6  10 311.327 13.9297   1
   0   6  10 323.594 13.9521  10
   0  -6 -10 321.660 14.0182   7
   0   6  10 322.032 13.9840   7
   0   6 -10 320.560 14.0434   6
   0   6 -10 324.315 13.9548   3
   0  -6  10 321.127 13.9393   3
   0  -6 -10 328.813 13.9409   3
   0   6  10 330.225 13.9584   3
   0  -6  10 320.784 14.0034   6
   0  -6 -10 326.596 13.9660  10
   0   6 -10 316.711 13.9005  10
   0  -6 -10 319.855 14.0164   9
   0   6  10 336.924 14.0127  13
   0  -6 -10 305.820 14.0256  13
   0   6  10 336.179 14.0581   9
   0  -6 -10 316.599 13.9439   1
   0  -6  10 335.323 13.9518   1
   0  -6 -10 312.414 14.0232   8
   0  -6  11 378.976 16.3623   8
   0   6  11 393.657 16.4271   1
   0   6 -11 388.824 16.4257   1
   0   6  11 373.257 16.4504  10
   0  -6 -11 387.998 16.5188   7
   0   6  11 390.795 16.4826   7
   0  -6  11 375.578 16.4219   3
   0  -6 -11 391.412 16.4267   3
   0   6 -11 377.943 16.4390   3
   0   6  11 395.875 16.4472   3
   0  -6  11 386.144 16.4926   6
   0   6 -11 383.966 16.5376   6
   0  -6 -11 395.198 16.4762  10
   0  -6 -11 375.079 16.5174   9
   0   6 -11 370.788 16.4059  10
   0   6  11 377.926 16.5360   8
   0  -6 -11 393.649 16.5266   8
   0   6  11 362.454 16.5347   9
   0  -6 -11 385.689 16.4360   1
   0  -6  11 362.827 16.4250   1
   0  -6 -11 359.769 16.5293  13
   0   6  11 387.036 16.5057  13
   0   6  12 128.897 5.90367   9
   0  -6 -12 139.006 5.88241   8
   0   6  12 121.493 5.86792   8
   0   6  12 127.144 5.75665   1
   0   6 -12 132.332 5.76405   1
   0   6  12 137.835 5.82213  10
   0  -6  12 132.804 5.70005   8
   0  -6 -12 134.363 5.87365   7
   0   6  12 134.073 5.78229   3
   0  -6  12 130.632 5.76267   3
   0  -6 -12 134.029 5.76540   3
   0   6 -12 135.563 5.78642   3
   0   6  12 128.663 5.82213   7
   0   6 -12 134.418 5.88375   6
   0  -6  12 129.483 5.83083   6
   0  -6 -12 130.545 5.81603   5
   0  -6 -12 138.987 5.78173   1
   0  -6  12 136.533 5.77540   1
   0  -6  12 131.377 5.63113  11
   0  -6 -12 118.122 5.87478  13
   0  -6 -12 117.008 5.80256  10
   0  -6 -12 133.926 5.88622   9
   0   6 -12 125.946 5.75976  10
   0  -6 -13 116.745 5.31076   8
   0  -6  13 118.596 5.20908  10
   0   6  13 121.738 5.27077  10
   0  -6 -13 121.290 5.31187   7
   0  -6  13 118.393 5.19599   3
   0  -6 -13 121.826 5.20012   3
   0   6 -13 118.638 5.21490   3
   0   6  13 118.882 5.21372   3
   0   6 -13 119.085 5.19783   1
   0   6  13 116.953 5.19750   1
   0   6  13 120.103 5.27467   7
   0   6 -13 117.262 5.32130   6
   0  -6  13 117.659 5.27201   6
   0  -6 -13 126.296 5.26463   5
   0   6 -13 113.938 5.21241  10
   0  -6 -13 122.944 5.34399   9
   0  -6 -13 104.358 5.25440  10
   0  -6  13 119.070 5.20573   1
   0  -6 -13 114.070 5.19830   1
   0  -6 -13 113.997 5.34581  13
   0   6  13 114.443 5.35211   9
   0  -6 -14 388.028 16.6037   7
   0   6  14 384.751 16.4999   3
   0  -6  14 391.344 16.4825   3
   0  -6 -14 381.067 16.4780   3
   0   6 -14 386.521 16.4984   3
   0   6 -14 388.201 16.4824   1
   0   6  14 384.774 16.4842   1
   0   6  14 414.352 16.5768  10
   0  -6  14 385.624 16.5093  10
   0   6  14 389.976 16.5651   7
   0   6 -14 385.778 16.6159   6
   0  -6  14 379.743 16.5577   6
   0  -6 -14 351.499 16.5183   5
   0  -6 -14 400.740 16.6206   8
   0  -6  14 381.213 16.4891   1
   0  -6 -14 382.281 16.4911   1
   0  -6 -14 389.494 16.6630  13
   0  -6 -14 378.459 16.6272   9
   0   6 -14 373.222 16.5154  10
   0  -6 -14 349.870 16.5630  10
   0  -6  15 48.0361 2.27422  10
   0   6  15 52.4413 2.34743  10
   0   6  15 47.7640 2.31199   7
   0  -6  15 46.9808 2.21432   3
   0  -6 -15 49.7527 2.21671   3
   0   6 -15 49.0518 2.23533   3
   0   6  15 46.9234 2.22680   3
   0  -6 -15 50.3071 2.35926   7
   0   6 -15 47.1424 2.35431   6
   0  -6  15 50.3612 2.32059   6
   0  -6 -15 44.1656 2.26559   5
   0  -6  15 46.9869 2.17113   8
   0  -6 -15 48.0876 2.22256   1
   0  -6  15 45.9606 2.21235   1
   0  -6 -15 43.6226 2.32316  10
   0  -6 -15 52.1541 2.42666   9
   0   6 -15 46.6931 2.27633  10
   0  -6 -15 48.6416 2.42604  13
   0   6  15 49.9185 2.22532   1
   0   6 -15 45.0052 2.20658   1
   0  -6  16 90.8051 3.96382  10
   0   6  16 86.9740 4.00402  10
   0  -6 -16 89.6524 4.02824   7
   0   6  16 88.3222 3.98560   7
   0   6 -16 88.1861 3.88574   1
   0   6  16 92.1059 3.89607   1
   0  -6  16 84.9769 3.84626   8
   0  -6  16 85.6092 3.96694   6
   0   6 -16 86.5101 4.03270   6
   0  -6 -16 73.7031 3.91746   5
   0  -6 -16 83.4460 4.06278   9
   0   6 -16 93.1300 3.97922  10
   0  -6 -16 78.6944 4.00443  10
   0  -6  16 81.5507 3.90107  12
   0  -6 -16 82.9202 4.08293  13
   0   6 -16 93.0649 3.91026   3
   0   6  16 92.0630 3.91138   3
   0  -6 -16 88.2015 3.88129   3
   0  -6  16 87.5798 3.88196   3
   0  -6  16 88.1163 3.88911   1
   0  -6 -16 89.4164 3.89310   1
   0  -6  17 4.98059 0.52219  12
   0  -6  17 5.86769 0.63394  10
   0   6  17 7.66263 0.72571  10
   0  -6 -17 6.31700 0.66984  10
   0   6 -17 5.64687 0.60002  10
   0  -6 -17 6.49232 0.78524   9
   0  -6  17 6.05253 0.44555   8
   0   6  17 6.52825 0.68585   8
   0  -6 -17 5.59480 0.47857   3
   0   6 -17 6.31929 0.50479   3
   0  -6  17 5.23913 0.48253   3
   0  -6 -17 4.41592 0.55485   5
   0   6  17 6.23488 0.61812   7
   0  -6 -17 4.99702 0.60176   7
   0   6 -17 6.21889 0.65839   6
   0  -6  17 4.85733 0.60691   6
   0  -6 -17 6.07068 0.77585  13
   0  -6 -17 5.68798 0.47793   1
   0  -6  17 5.57388 0.45999   1
   0   6  17 6.57240 0.50732   3
   0   6 -17 6.10527 0.49416   1
   0   6  17 6.86972 0.50481   1
   0   6  18 20.0487 1.20221   8
   0  -6 -18 16.4278 0.93355   4
   0  -6  18 17.5911 0.94612   3
   0  -6  18 18.3548 0.95007   4
   0  -6 -18 16.1411 0.93608   3
   0  -6 -18 19.2017 1.12235   7
   0  -6 -18 17.1715 1.22981  13
   0  -6  18 17.5795 0.99129  12
   0   6 -18 17.3006 0.95641   3
   0   6  18 17.5329 0.96207   3
   0   6 -18 18.8284 0.96662   1
   0   6  18 18.2600 0.96136   1
   0  -6  18 15.6011 1.06333   6
   0   6 -18 16.7129 1.10421   6
   0   6 -18 19.3024 1.12368  10
   0  -6 -18 21.5817 1.19860  10
   0  -6 -18 16.1932 0.94074   1
   0  -6  18 19.0189 0.95921   1
   0  -6  18 16.6105 0.91719   8
   0  -6 -18 17.7352 1.05769   5
   0  -6  18 19.4673 1.11419  10
   0  -6  19 8.46866 0.60521   4
   0  -6 -19 9.76085 0.60917   4
   0  -6  19 9.76262 0.82293  10
   0   6  19 8.74102 0.82959   8
   0  -6 -19 9.49320 0.79997   7
   0   6 -19 10.5822 0.64312   3
   0   6  19 9.38138 0.62961   3
   0  -6 -19 9.02903 0.93662  13
   0  -6  19 8.77058 0.66000  12
   0  -6  19 10.5923 0.76662   6
   0   6 -19 11.2214 0.84065   6
   0  -6 -19 9.37010 0.85456  10
   0   6 -19 6.86797 0.76655  10
   0  -6  19 9.74434 0.61742   1
   0  -6 -19 7.59200 0.59363   1
   0  -6  19 9.67534 0.59672   8
   0  -6 -19 9.60123 0.74346   5
   0   6  19 8.78439 0.61824   1
   0   6 -19 8.14976 0.61429   1
   0  -6  20 405.055 17.3614   8
   0   6  20 410.629 17.6087   8
   0  -6 -20 411.284 17.3669   4
   0  -6  20 401.061 17.3644   4
   0  -6  20 410.782 17.5092  10
   0  -6  20 385.388 17.3528   7
   0  -6 -20 411.504 17.5598   7
   0   6 -20 405.570 17.3888   3
   0   6  20 397.902 17.3886   3
   0   6 -20 417.025 17.5651   6
   0  -6 -20 427.290 17.6921  13
   0  -6  20 406.391 17.4096  12
   0   6 -20 418.815 17.5451  10
   0  -6 -20 415.116 17.6125  10
   0   6  20 392.685 17.3727   1
   0   6 -20 399.331 17.3731   1
   0  -6  20 386.078 17.5893   5
   0  -6  20 414.750 17.3800   1
   0  -6 -20 407.778 17.3832   1
   0  -6 -20 394.694 17.4624   5
   0  -6 -21 35.4384 1.83682  10
   0   6 -21 32.2193 1.74351  10
   0   6  21 30.2550 1.77792   8
   0  -6 -21 32.1686 1.51927   4
   0  -6  21 29.8984 1.50315   4
   0  -6  21 29.1181 1.49819   8
   0  -6  21 29.5722 1.49748   7
   0  -6 -21 33.7176 1.73951   7
   0  -6  21 32.1360 1.51687   1
   0  -6 -21 30.8806 1.51830   1
   0  -6 -21 32.8352 1.54810   2
   0  -6  21 32.4890 1.54468   2
   0   6 -21 31.5895 1.74203   6
   0   6 -21 31.1077 1.52712   3
   0   6  21 34.3257 1.54850   3
   0  -6 -21 32.9756 1.90500  13
   0  -6  21 32.1408 1.57005  12
   0  -6  21 30.2594 1.76336   5
   0   6 -21 29.1808 1.50850   1
   0   6  21 31.0877 1.51930   1
   0  -6 -21 30.4424 1.64546   5
   0  -6  22 83.8571 3.79131   7
   0  -6  22 85.3580 3.79526   4
   0  -6 -22 85.4897 3.79894   4
   0   6 -22 83.5853 4.02191  10
   0  -6 -22 89.3400 4.11586  10
   0   6 -22 91.2335 4.03956   6
   0   6 -22 85.3102 3.81613   3
   0   6  22 84.1149 3.81848   3
   0  -6  22 83.3266 3.84530  12
   0  -6 -22 91.1353 4.19793  13
   0  -6  22 87.1885 3.81894   2
   0  -6 -22 84.0117 3.81868   2
   0  -6 -22 82.4332 4.00401   7
   0  -6 -22 85.0043 3.81029   1
   0  -6  22 88.8633 3.80959   1
   0  -6 -22 76.9039 3.89885   5
   0  -6  22 92.9294 4.10119   5
   0   6  22 85.6726 4.07169   8
   0  -6  22 87.3791 3.80733   8
   0  -6  23 26.7785 1.41703   7
   0  -6  23 30.9317 1.43340   4
   0  -6 -23 28.5725 1.42813   4
   0  -6 -23 29.3341 1.43599   1
   0  -6  23 29.5825 1.43206   1
   0   6 -23 27.0340 1.66006   6
   0   6 -23 28.5067 1.43886   3
   0   6  23 29.1966 1.44892   3
   0  -6 -23 32.7881 1.89939  13
   0  -6  23 29.4338 1.44296   2
   0  -6 -23 32.4125 1.46818   2
   0   6 -23 32.6861 1.74705  10
   0  -6 -23 31.5028 1.79749  10
   0  -6 -23 29.1597 1.66341   7
   0  -6 -23 29.8558 1.57544   5
   0  -6  23 33.3911 1.77766   5
   0   6  23 30.1268 1.74246   8
   0  -6  23 28.5513 1.43923   8
   0  -6  24 90.3230 3.83004   4
   0  -6  24 89.1655 3.83430   1
   0  -6 -24 81.5555 3.82800   1
   0   6 -24 95.1101 4.09445   6
   0   6 -24 86.0419 3.83776   3
   0   6  24 83.0789 3.83904   3
   0  -6 -24 86.5930 4.25142  13
   0  -6  24 85.5952 3.83258   2
   0  -6 -24 89.5153 4.19436  10
   0   6 -24 78.7880 4.07965  10
   0  -6 -24 88.3647 4.07676   7
   0  -6  24 86.1480 3.82574   7
   0  -6 -24 83.9406 3.95370   5
   0  -6  24 80.3532 4.10630   5
   0   6  24 88.8887 4.14251   8
   0  -6  24 89.2741 3.85566   8
   0  -6  25 124.623 5.24578   4
   0  -6  25 126.415 5.25029   1
   0  -6 -25 118.605 5.25013   1
   0   6 -25 122.081 5.49629   6
   0   6 -25 116.407 5.24872   3
   0   6  25 118.489 5.25960   3
   0  -6 -25 123.147 5.69523  13
   0  -6  25 121.009 5.24719   2
   0  -6 -25 109.625 5.58498  10
   0   6 -25 120.207 5.54549  10
   0  -6 -25 123.182 5.50187   7
   0  -6  25 119.365 5.24405   7
   0  -6  25 114.625 5.54621   5
   0  -6 -25 109.592 5.37621   5
   0  -6  25 120.022 5.28188   8
   0   6  25 120.205 5.56786   8
   0  -6  26 60.5924 2.71448   4
   0  -6  26 57.7947 2.71756   7
   0  -6 -26 63.2579 2.99884   7
   0  -6  26 61.1985 2.71788   1
   0  -6 -26 60.3465 2.73012   1
   0  -6 -26 67.8722 3.26329  13
   0  -6  26 59.1370 2.76262   8
   0   6  26 60.9474 3.06924   8
   0  -6  26 59.1093 3.04740   5
   0  -6  26 62.0762 2.71916   2
   0   6  26 60.3318 2.73645   3
   0   6 -26 61.7242 3.00001   6
   0  -6 -26 56.7426 3.12134  10
   0   6 -26 61.3002 3.06090  10
   0   6 -27 59.8407 3.01154   6
   0   6  27 59.7413 2.74012   3
   0   6 -27 64.4786 3.10861  10
   0  -6 -27 61.1985 3.17839  10
   0  -6  27 62.2764 3.10940   5
   0  -6 -27 62.8357 3.03100   7
   0  -6  27 61.6006 2.73206   2
   0   6  27 67.6471 3.13951   8
   0  -6  27 58.2240 2.77898   8
   0   6 -27 59.7612 3.02744  13
   0  -6 -27 61.1178 3.23983  13
   0   6 -28-0.40192 0.73154  13
   0  -6 -28 0.14675 0.93201  13
   0   6 -28 0.47610 0.59216   6
   0   6  28 0.25775 0.30592   3
   0   6 -28-0.22963 0.79547  10
   0  -6 -28 0.13338 0.83653  10
   0  -6  28 0.90920 0.77917   5
   0  -6  28 0.45047 0.27394   2
   0  -6  28-0.17097 0.34911   8
   0  -6 -28 1.34844 0.61175   7
   0   6  28 0.23495 0.67488   8
   0  -6 -28-0.05425 0.39506   6
   0  -6  29 15.8454 0.96890   8
   0   6  29 21.9002 1.39076   8
   0   6 -29 17.2465 1.30420  13
   0  -6 -29 18.2026 1.55457  13
   0   6 -29 18.9401 1.25610   6
   0  -6  29 17.4370 1.36091   5
   0   6 -29 19.1422 1.43585  10
   0  -6 -29 17.8677 1.48075  10
   0  -6 -29 17.6664 1.25562   7
   0  -6  30-1.06530 0.82046   5
   0   6  30 0.98216 0.71281   8
   0   6 -30 0.74533 0.81813  10
   0  -6 -30 1.57978 0.94936  10
   0  -6 -30-0.15668 0.94040  13
   0   6 -30 2.06237 0.81750  13
   0  -6 -30 0.39784 0.65774   7
   0   6 -30 0.78736 0.69176   6
   0   6 -31 45.4085 2.39639   6
   0   6  31 45.1930 2.49623   8
   0  -6 -31 43.3475 2.60840  10
   0   6 -31 42.5087 2.50848  10
   0  -6  31 47.9582 2.51080   5
   0   6 -31 45.0929 2.46481  13
   0  -6 -31 44.3079 2.66432  13
   0  -6 -31 45.7979 2.39884   7
   0   6 -32 12.7057 1.15948   6
   0   6 -32 16.0316 1.43262  10
   0  -6 -32 12.7308 1.47986  10
   0   6  32 15.3307 1.29383   8
   0  -6 -32 14.7993 1.16743   7
   0  -6  32 14.4373 1.30282   5
   0  -6 -32 14.1695 1.48217  13
   0   6 -32 13.3338 1.24621  13
   0   6 -33 24.7309 1.66250  10
   0  -6 -33 19.3295 1.69810  10
   0   6  33 17.5596 1.46516   8
   0  -6 -33 19.3900 1.35989   7
   0  -6  33 17.7413 1.44910   5
   0   6 -33 17.9563 1.47778  13
   0  -6 -33 17.8620 1.72006  13
   0  -6 -34 8.48654 1.28685  10
   0  -6  34 4.11738 0.98627   5
   0   6  34 3.97633 0.92901   8
   0   6 -34 6.52701 1.08301  13
   0  -6 -34 4.41564 1.23937  13
   0  -6  35 13.8214 1.33604   5
   0   6  35 15.1804 1.32571   8
   0   6 -35 14.3910 1.39395  13
   0  -6  36 10.2635 1.18095   5
   0   6  36 9.79840 1.19657   8
   0   6 -36 14.5687 1.38531  13
   0  -6  37 9.82399 1.22633   5
   0   6  37 11.3249 1.25977   8
   0   6 -37 11.6052 1.36205  13
   0  -6  38 76.6977 4.13149   5
   0   6  38 90.1823 4.26752   8
   0   6 -38 87.3942 4.29368  13
   0   6 -39 98.6791 4.91451  13
   0  -7   0-0.48403 0.32119   7
   0  -7   0 0.30715 0.31695   1
   0   7   0-0.04757 0.33071   1
   0   7   0 0.68697 0.34291  13
   0  -7   0 0.14422 0.37135   3
   0   7   0-0.05447 0.30167   3
   0  -7   0 0.66663 0.45619   6
   0  -7   0 0.13901 0.34261   8
   0   7   0-0.04773 0.30441   8
   0  -7   1-0.31472 0.30435   7
   0   7   1 0.47595 0.34321   1
   0  -7   1 0.30706 0.31270   1
   0  -7  -1-0.10242 0.30295   1
   0   7  -1 0.33280 0.34612   1
   0  -7  -1 0.19225 0.37126   3
   0  -7   1-0.14419 0.35859   3
   0   7   1 0.81759 0.32855   3
   0   7  -1-0.16332 0.31900   3
   0   7   1 0.07336 0.32532  13
   0   7   1-0.09996 0.30946   8
   0  -7   1 0.22225 0.31221   8
   0   7  -1-0.22878 0.31591   8
   0  -7  -1 0.28902 0.38736   8
   0  -7  -1-0.12075 0.45715   6
   0  -7   1 0.18171 0.43956   6
   0   7  -2 0.22569 0.49140   6
   0  -7   2-0.30793 0.30508   7
   0  -7  -2-0.20489 0.28977   1
   0   7  -2 0.99787 0.38310   1
   0  -7  -2 0.09616 0.35441   3
   0   7  -2-0.05441 0.32188   3
   0   7   2 0.10401 0.36032   9
   0   7   2 0.15552 0.36817  13
   0   7   2-0.10450 0.31497   8
   0  -7  -2 0.25019 0.36428   8
   0  -7   2 0.17065 0.32956   8
   0   7  -2 0.21824 0.28624   8
   0  -7  -2 0.12117 0.43265   6
   0  -7   2 0.60639 0.46708   6
   0  -7   3-0.30072 0.31165   7
   0  -7  -3 0.10248 0.32674   1
   0   7  -3 1.04482 0.37594   1
   0   7  -3 0.54370 0.33220   3
   0  -7  -3-0.24049 0.36419   3
   0   7   3-0.70030 0.36402   9
   0   7   3 0.08244 0.35537  13
   0  -7  -3-0.26131 0.40817   8
   0   7   3 0.71054 0.33395   8
   0   7  -3-0.08385 0.28227   8
   0  -7   3-0.08193 0.31019   8
   0   7  -3 0.22643 0.42023   6
   0  -7  -3 0.24363 0.44060   6
   0  -7   3 0.24230 0.45464   6
   0  -7  -4-0.42942 0.46313   6
   0   7  -4 0.15135 0.48057   6
   0  -7   4 0.42582 0.45656   6
   0   7   4 0.04377 0.35558  13
   0   7  -4-0.05433 0.32898   3
   0  -7  -4 0.24059 0.36539   3
   0  -7   4 0.28809 0.38907   3
   0  -7  -4-0.25625 0.31730   1
   0   7  -4 0.14232 0.36643   1
   0   7   4-0.16728 0.36705   9
   0   7   4 0.16499 0.20624  10
   0  -7  -4-0.05423 0.40822   8
   0  -7   4 0.11826 0.30019   8
   0   7   4-0.39983 0.34270   8
   0  -7   4 0.44159 0.32298   7
   0   7  -5-0.22869 0.41286   6
   0  -7  -5-0.24796 0.47073   6
   0   7   5 0.39783 0.25236  10
   0  -7   5 0.38416 0.30622   7
   0  -7  -5 0.72722 0.36192   7
   0   7   5-0.05379 0.35949   7
   0  -7   5-0.20436 0.32713   1
   0   7   5-0.42939 0.37465   1
   0   7  -5 0.28484 0.34885   1
   0  -7  -5-0.05125 0.32545   1
   0   7   5 0.11610 0.38650   9
   0  -7  -5 0.05659 0.41453   8
   0   7   5 0.05961 0.35433   8
   0  -7   5-0.22707 0.29719   8
   0  -7  -5 0.43336 0.38720   3
   0  -7   5 0.04805 0.36695   3
   0   7   5 0.21823 0.34933   3
   0   7  -5-0.05427 0.32258   3
   0   7   5 0.09263 0.41424  13
   0  -7  -6 0.74511 0.37257   7
   0   7   6 0.87828 0.39202   7
   0  -7   6-0.70705 0.33664   7
   0  -7  -6-0.25619 0.32811   1
   0   7  -6-0.18976 0.35185   1
   0   7   6-0.04776 0.35636   1
   0  -7   6 0.20423 0.32293   1
   0  -7  -6 0.29471 0.41120   8
   0   7  -6-0.22879 0.41305   6
   0  -7  -6 0.24881 0.48182   6
   0   7   6-0.19542 0.42311  13
   0   7   6 0.41953 0.40796   9
   0   7   6-0.02896 0.28478  10
   0  -7   6-0.25456 0.30716   8
   0   7   6-0.18619 0.37753   8
   0  -7  -6 0.04817 0.36579   3
   0  -7   6-0.09600 0.36765   3
   0   7   6-0.38194 0.34222   3
   0   7  -6-0.81321 0.35552   3
   0  -7  -7 0.18901 0.49606   6
   0   7  -7 0.07695 0.45957   6
   0   7   7 0.13202 0.29948  10
   0  -7   7 0.38372 0.35999   3
   0   7  -7-0.21647 0.31862   3
   0  -7  -7-0.09629 0.35268   3
   0   7   7-0.32714 0.33313   3
   0   7  -7 0.18989 0.35630   1
   0   7   7 0.47762 0.36269   1
   0  -7  -7 0.05125 0.32279   1
   0  -7   7-0.15306 0.30184   1
   0   7   7 0.18837 0.37848   9
   0  -7   7-0.04634 0.29550   7
   0   7   7-0.33571 0.39298   7
   0  -7  -7 0.89590 0.38216   7
   0  -7   7-0.03510 0.26266   8
   0   7   7 0.32317 0.38237   8
   0   7   7-0.15486 0.40861  13
   0  -7   8 0.18700 0.47607   6
   0   7  -8-0.31068 0.45065   6
   0  -7  -8 0.12674 0.46423   6
   0   7   8-0.22160 0.33033  10
   0  -7   8 0.04795 0.37654   3
   0   7  -8-0.16218 0.32585   3
   0   7   8 0.05446 0.32828   3
   0  -7  -8-0.04814 0.36449   3
   0   7   8 0.28607 0.33487   1
   0   7  -8 0.09481 0.32843   1
   0  -7   8 0.05114 0.29226   1
   0  -7  -8 0.05123 0.32128   1
   0   7   8 0.52659 0.42827   9
   0  -7  -8-0.03960 0.30499  10
   0  -7  -8 0.19817 0.35367   7
   0  -7   8-0.04562 0.29682   7
   0  -7   8 0.03394 0.26287   8
   0   7   8 0.60841 0.37026   8
   0   7   8 0.48890 0.41842  13
   0  -7  -9 0.51253 0.47943   6
   0   7  -9-0.54898 0.44365   6
   0  -7   9 0.06283 0.42768   6
   0   7   9-0.12246 0.33580  10
   0  -7  -9 0.04812 0.36229   3
   0   7  -9 0.48563 0.33700   3
   0   7   9 0.21811 0.33763   3
   0  -7   9 0.09569 0.34724   3
   0   7  -9 0.18924 0.35406   1
   0   7   9 0.38092 0.36472   1
   0  -7   9-0.15365 0.30875   1
   0  -7  -9 0.10274 0.30681   1
   0   7   9 0.82943 0.44972   9
   0  -7  -9 0.08807 0.32856  10
   0   7  -9 0.20660 0.24230  10
   0  -7  -9 0.78669 0.43639   9
   0  -7   9 0.40475 0.28917   7
   0  -7  -9-0.67901 0.39007   7
   0  -7   9 0.16420 0.24942   8
   0   7   9-0.21089 0.38075   8
   0   7   9-0.17150 0.41620  13
   0   7  10 0.27206 0.31576   3
   0   7 -10-0.05398 0.31939   3
   0  -7  10 0.38213 0.34997   3
   0  -7 -10-0.14419 0.35650   3
   0   7 -10 0.04722 0.33057   1
   0   7  10 0.09501 0.34479   1
   0  -7 -10-0.57374 0.46992   9
   0  -7 -10 0.48430 0.35261  10
   0   7 -10 0.15181 0.25709  10
   0  -7  10 0.53246 0.28989   7
   0  -7 -10 0.83968 0.41987   7
   0   7 -10 0.31529 0.45510   6
   0  -7  10 0.06329 0.43546   6
   0  -7 -10 0.19338 0.43404   6
   0   7  10-0.17873 0.37388  10
   0  -7  10-0.15388 0.31347   1
   0  -7 -10 0.30879 0.33358   1
   0   7  10-0.07276 0.42840   9
   0  -7  10 0.57269 0.26499   8
   0   7  10-0.51220 0.42037   8
   0  -7 -10 0.42030 0.41248  13
   0   7  10-0.06023 0.46005  13
   0  -7 -11 0.09585 0.36821   3
   0   7  11 0.27155 0.30892   3
   0   7 -11 0.37668 0.31693   3
   0  -7  11 0.28565 0.34558   3
   0   7  11-0.18980 0.35622   1
   0   7 -11-0.09412 0.34162   1
   0  -7 -11 0.84450 0.37453  10
   0  -7 -11 0.06723 0.46585   9
   0   7 -11 0.03477 0.29716  10
   0   7  11-0.18277 0.39175   7
   0  -7  11 0.35015 0.27228   7
   0  -7 -11 0.64945 0.46987   6
   0  -7 -11 0.43248 0.37461   7
   0  -7  11 0.76695 0.44896   6
   0   7 -11 0.48148 0.49688   6
   0  -7 -11 0.28216 0.48193   8
   0  -7  11 0.18576 0.24521   8
   0   7  11 0.60664 0.40842   8
   0  -7 -11 1.03790 0.45505  13
   0   7  11-0.12674 0.47568  13
   0   7  11-0.53758 0.47759   9
   0  -7  11 0.25507 0.32138   1
   0  -7 -11-0.41253 0.32893   1
   0   7  11 0.09701 0.37995  10
   0  -7  12-0.14196 0.36249   3
   0   7 -12 1.01894 0.31883   3
   0  -7 -12-0.33445 0.35652   3
   0   7  12 0.47085 0.41308  10
   0  -7 -12 0.19626 0.44532   6
   0   7  12 0.31093 0.39659   7
   0  -7 -12-0.51826 0.40329   7
   0  -7 -12-0.23420 0.45746  13
   0  -7  12 0.77503 0.46126   6
   0   7 -12 0.16231 0.45187   6
   0   7  12-0.32391 0.49259   9
   0  -7  12-0.03029 0.24927   8
   0   7  12-0.39337 0.38546   8
   0   7 -12 0.43089 0.32228  10
   0  -7 -12 0.51490 0.39640  10
   0  -7 -12 0.56492 0.47372   9
   0   7 -12 0.14100 0.34220   1
   0   7  12-0.04747 0.35211   1
   0  -7 -12 0.92340 0.34924   1
   0  -7  12-0.10172 0.31630   1
   0   7  12 0.27094 0.33261   3
   0   7  13 1.13965 0.48164   8
   0  -7  13-0.08946 0.24784   8
   0  -7 -13-0.18482 0.40718  10
   0   7 -13 0.04352 0.33435  10
   0  -7 -13 0.14833 0.50123   9
   0  -7  13 0.56495 0.36068   3
   0  -7 -13-0.04756 0.34743   3
   0   7  13 0.28060 0.45942  10
   0  -7  13 0.31518 0.14110  11
   0  -7 -13-0.07607 0.39287   7
   0   7  13 0.31794 0.43754   7
   0  -7 -13 0.82089 0.48800  13
   0   7 -13-0.08223 0.46036   6
   0  -7  13 0.32732 0.43265   6
   0   7 -13 0.64207 0.33708   3
   0   7  13 0.05400 0.33586   3
   0  -7 -13-0.05119 0.32788   1
   0  -7  13-0.20233 0.31055   1
   0   7 -13 0.89295 0.34968   1
   0   7  13 0.18975 0.34868   1
   0   7  13-0.34058 0.51327   9
   0  -7 -13 0.24289 0.45851   5
   0  -7  14 0.05881 0.24680   8
   0  -7 -14 0.46835 0.56295   9
   0   7 -14-0.47922 0.37947  10
   0  -7 -14 0.46279 0.42856  10
   0  -7 -14 0.61518 0.36051   3
   0  -7  14 0.23401 0.37257   3
   0   7  14 0.59881 0.48286  10
   0  -7 -14 0.46802 0.43673   7
   0  -7 -14 0.43350 0.56194  13
   0  -7  14 0.99525 0.47700   6
   0   7 -14-0.08329 0.46384   6
   0   7 -14 0.42626 0.34952   3
   0   7  14 0.05379 0.32586   3
   0  -7  14-0.25146 0.31954   1
   0  -7 -14 1.06900 0.34161   1
   0   7  14 0.52116 0.36507   1
   0   7 -14-0.18771 0.35235   1
   0   7  14 0.08935 0.50289   9
   0  -7 -14 0.06087 0.43479   5
   0  -7  15 0.08705 0.24104   8
   0   7 -15-0.73286 0.40547  10
   0  -7 -15-0.07068 0.43757  10
   0  -7 -15 0.73733 0.58313   9
   0  -7 -15-0.04704 0.36132   3
   0  -7  15 0.32562 0.35528   3
   0   7  15 0.76447 0.50025  10
   0  -7 -15 0.31957 0.43514   7
   0  -7 -15 1.09025 0.62724  13
   0   7 -15 0.16970 0.46731   6
   0   7  15-0.32145 0.33170   3
   0   7 -15 0.31856 0.36269   3
   0  -7 -15 0.48951 0.46733   5
   0   7 -15-0.09396 0.35051   1
   0   7  15 0.09482 0.35897   1
   0  -7 -15-0.10130 0.32301   1
   0  -7  15 0.25008 0.33178   1
   0  -7  15 0.26901 0.49875   6
   0  -7 -16 0.18696 0.37878   3
   0  -7  16-0.23097 0.36277   3
   0  -7 -16 0.45166 0.46404  10
   0   7 -16 0.34077 0.41607  10
   0  -7 -16-0.85833 0.64421   9
   0  -7 -16 0.65603 0.46869   7
   0   7  16-0.47196 0.55461  10
   0   7 -16-0.42981 0.49381   6
   0   7 -16 0.84598 0.35732   3
   0   7  16 0.05339 0.31887   3
   0   7 -16-0.09368 0.35878   1
   0   7  16 0.18898 0.37896   1
   0  -7 -16 1.33836 0.62198  13
   0  -7  16 0.23097 0.26094   8
   0  -7  16 0.54625 0.34763   1
   0  -7 -16-0.30228 0.33293   1
   0  -7 -16-0.55004 0.46544   5
   0  -7  17 0.08662 0.26039   8
   0  -7 -17-0.37151 0.38293   3
   0  -7  17-0.22911 0.37318   3
   0  -7 -17 0.07993 0.48617  10
   0   7 -17 0.49016 0.47720  10
   0  -7 -17-0.16808 0.46284   7
   0  -7 -17 0.59947 0.63187  13
   0   7 -17 0.35032 0.52057   6
   0  -7 -17 0.50218 0.35390   1
   0  -7  17 0.09823 0.33312   1
   0   7  17 0.64036 0.59384  10
   0  -7 -17-0.24698 0.47157   5
   0   7  17-0.28305 0.38032   1
   0   7 -17-0.18723 0.37249   1
   0   7 -17-0.42057 0.36923   3
   0   7  17-0.58406 0.36657   3
   0  -7  17-0.03403 0.27509   8
   0   7 -18 0.06575 0.49495  10
   0  -7 -18-0.50780 0.59445  10
   0   7  18 0.42242 0.39645   1
   0   7 -18 0.18618 0.38103   1
   0  -7  18 0.40802 0.36461   3
   0  -7 -18 0.13812 0.38062   3
   0  -7  18 0.38297 0.30357   8
   0  -7 -18 0.42983 0.53916   7
   0   7 -18 0.26769 0.56199   6
   0   7  18 0.05262 0.36710   3
   0   7 -18 0.20861 0.35631   3
   0  -7 -18 0.52144 0.67317  13
   0  -7  18-0.15660 0.42731  12
   0  -7  18 0.09753 0.36497   1
   0  -7 -18 0.04949 0.37257   1
   0  -7 -18-0.25110 0.47672   5
   0  -7  19 0.21176 0.29323   8
   0  -7  19-0.12988 0.38725   4
   0  -7 -19 0.39150 0.40108   4
   0  -7 -19 0.89362 0.59501  10
   0   7 -19 0.98408 0.55793  10
   0   7  19 0.19804 0.53933   8
   0  -7 -19 0.35213 0.52329   7
   0  -7 -19 0.31787 0.38087   3
   0   7 -19 0.45186 0.56439   6
   0   7 -19-0.41231 0.37407   3
   0   7  19 0.10402 0.38224   3
   0  -7 -19 0.43488 0.72116  13
   0  -7 -19-0.06415 0.50516   5
   0  -7  19 0.52249 0.45950  12
   0  -7 -19 0.39321 0.36895   1
   0  -7  19-0.38739 0.36024   1
   0   7 -19 0.27791 0.40735   1
   0   7  19-0.14018 0.41533   1
   0   7  20-0.50976 0.58862   8
   0  -7 -20-0.38865 0.38707   4
   0  -7  20 0.25710 0.37522   4
   0  -7  20-0.36370 0.45791  12
   0  -7 -20 0.36017 0.51465   7
   0   7  20 0.27742 0.39597   1
   0   7 -20 0.41344 0.39252   1
   0  -7 -20 0.66008 0.66007  10
   0   7 -20 0.89903 0.59779  10
   0   7 -20 0.92063 0.59663   6
   0   7 -20 0.05085 0.36197   3
   0   7  20 0.20568 0.36604   3
   0  -7 -20 0.79237 0.71590  13
   0  -7  20 0.14302 0.30830   8
   0  -7  20-0.66909 0.36712   1
   0  -7 -20 0.63378 0.38390   1
   0  -7 -20 0.52196 0.53272   5
   0  -7  21-0.28976 0.31369   8
   0  -7 -21-0.42661 0.39332   4
   0  -7  21-0.25423 0.38834   4
   0  -7  21 0.20786 0.66544   5
   0   7  21 0.62964 0.62670   8
   0  -7 -21 0.09197 0.53889   7
   0   7 -21 0.18131 0.37925   1
   0   7  21-0.18215 0.40219   1
   0   7 -21 0.87461 0.59675  10
   0  -7 -21 0.79289 0.61894  10
   0   7 -21 0.74967 0.64469   6
   0   7 -21 0.75108 0.39533   3
   0   7  21 0.25335 0.36773   3
   0  -7 -21 1.64903 0.79885  13
   0  -7  21-0.26096 0.41863  12
   0  -7 -21-0.06676 0.53821   5
   0  -7  21 0.09368 0.34527   1
   0  -7 -21 0.19278 0.37437   1
   0  -7 -22 0.41591 0.66845  10
   0   7 -22 0.84122 0.61239  10
   0   7  22 0.43136 0.60682   8
   0  -7  22-0.16726 0.38245   4
   0  -7 -22-0.16899 0.37627   4
   0  -7  22-0.50518 0.33527   8
   0  -7  22-0.19216 0.35777   7
   0  -7 -22 0.09395 0.52305   7
   0  -7  22 1.06895 0.65310   5
   0   7 -22 0.53169 0.40202   1
   0   7 -22 0.19066 0.62266   6
   0   7  22 0.09958 0.37479   3
   0   7 -22 0.14718 0.38939   3
   0  -7 -22-0.13593 0.53802   5
   0  -7 -22 0.14686 0.41536   2
   0  -7  22-0.52529 0.41811   2
   0  -7 -22 0.14150 0.35713   1
   0  -7  22-0.64383 0.37359   1
   0  -7 -22 0.61206 0.77093  13
   0  -7  22 0.10480 0.45176  12
   0   7 -23 0.53293 0.61961  10
   0  -7 -23 0.87206 0.69226  10
   0  -7 -23-0.28849 0.56344   7
   0  -7  23-0.03736 0.35043   7
   0  -7  23-0.14608 0.31906   8
   0  -7  23-0.41141 0.37705   4
   0   7  23-0.88429 0.60541   8
   0  -7  23 1.41856 0.76120   5
   0   7 -23 0.29099 0.60052   6
   0   7  23-0.04882 0.38443   3
   0   7 -23-0.28801 0.37592   3
   0  -7 -23-1.23256 0.56048   5
   0  -7 -23-0.09506 0.43388   2
   0  -7  23 0.09174 0.41280   2
   0  -7 -23 0.41694 0.36182   1
   0  -7  23-0.27042 0.37707   1
   0  -7 -23 0.38135 0.84952  13
   0  -7  23 0.41879 0.46330  12
   0   7 -24 0.18695 0.65653  10
   0  -7 -24-1.36787 0.71183  10
   0  -7  24 0.21952 0.34579   7
   0  -7 -24-0.09818 0.59446   7
   0  -7  24 0.22176 0.31434   8
   0  -7  24-0.44211 0.37416   4
   0   7  24 0.11345 0.61791   8
   0  -7  24-0.11125 0.70939   5
   0   7 -24-0.09855 0.57744   6
   0   7  24 0.28543 0.38549   3
   0   7 -24-0.23297 0.36688   3
   0  -7 -24-0.40967 0.58201   5
   0  -7  24-0.21795 0.36556   1
   0  -7 -24 0.36267 0.37291   1
   0  -7  24 0.05205 0.48177  12
   0  -7 -24-0.52743 0.80921  13
   0  -7  24-0.26518 0.40183   2
   0  -7  25 0.50263 0.34373   7
   0  -7 -25-0.40079 0.59838   7
   0  -7  25 0.03744 0.32995   8
   0  -7  25 0.15764 0.37178   4
   0  -7  25 0.67983 0.74008   5
   0   7 -25-0.10069 0.66283   6
   0   7  25 0.09189 0.36661   3
   0   7 -25 0.04491 0.36394   3
   0  -7  25-0.42046 0.40620   2
   0   7  25 1.04749 0.66518   8
   0  -7  25 0.04206 0.36019   1
   0  -7 -25-0.30653 0.35933   1
   0  -7 -25-0.13665 0.83119  13
   0  -7 -25-0.23796 0.77409  10
   0   7 -25 1.57076 0.73244  10
   0   7 -26 0.40897 0.61058   6
   0   7  26-0.04434 0.39077   3
   0  -7 -26 0.49608 0.78433  10
   0   7 -26 0.92591 0.69772  10
   0  -7  26-0.34750 0.74165   5
   0  -7 -26 0.71240 0.63281   7
   0   7  26-0.11933 0.69238   8
   0  -7 -26-0.12647 0.38018   1
   0  -7  26-0.44365 0.36073   1
   0  -7 -26 0.99065 0.86852  13
   0  -7  26-0.34045 0.34044   8
   0   7 -27-0.31118 0.68801   6
   0   7  27-0.46617 0.36455   3
   0   7 -27 1.07419 0.78444  10
   0  -7 -27 0.90379 0.83671  10
   0  -7  27 0.94982 0.84228   5
   0  -7 -27 0.10325 0.66108   7
   0   7  27-0.97516 0.76120   8
   0  -7  27 0.46174 0.34984   1
   0   7 -27-0.09338 0.65585  13
   0  -7 -27 1.46391 0.96362  13
   0  -7  27 0.03737 0.32509   8
   0   7  28-0.39800 0.35673   3
   0  -7  28 0.24255 0.74755   5
   0  -7  28 0.07453 0.33470   8
   0   7 -28-0.89720 0.76610  10
   0  -7 -28 0.40183 0.80363  10
   0   7 -28-0.21152 0.70415   6
   0  -7 -28 0.15133 0.97287  13
   0   7 -28 1.06958 0.74685  13
   0  -7 -28-0.20964 0.67928   7
   0   7  28-0.74855 0.72744   8
   0   7 -29-1.31412 0.76338  13
   0  -7 -29-0.31249 0.93327  13
   0  -7 -29 0.13903 0.87579  10
   0   7 -29 1.05021 0.84433  10
   0   7 -29-0.10706 0.69404   6
   0  -7  29-1.48450 0.84224   5
   0  -7 -29-0.31904 0.67562   7
   0   7  29-0.63797 0.72199   8
   0  -7 -30 0.32247 0.99392  13
   0   7 -30-1.99328 0.79900  13
   0  -7 -30 2.73337 1.02402  10
   0   7 -30 0.12114 0.89022  10
   0   7 -30 1.63461 0.80083   6
   0  -7  30 0.63016 0.81356   5
   0  -7 -30-0.10796 0.72425   7
   0   7  30 0.26026 0.75882   8
   0   7 -31-0.43553 0.78525  13
   0  -7 -31-0.16617 1.02888  13
   0  -7 -31 0.14900 0.96566  10
   0   7 -31 0.88064 0.77064   6
   0  -7  31-0.64198 0.87404   5
   0  -7 -31-0.76696 0.78509   7
   0   7  31-0.92951 0.78566   8
   0  -7 -32 0.68468 1.10043  13
   0   7 -32-1.01688 0.86292  13
   0  -7 -32 2.45941 1.07229  10
   0   7 -32-0.66999 0.77631   6
   0  -7  32-0.78088 0.94147   5
   0  -7 -32 0.33137 0.77581   7
   0   7  32-0.40482 0.79449   8
   0  -7 -33-0.89267 0.79708   7
   0   7  33 0.13743 0.82861   8
   0  -7 -33-0.17602 1.12720  13
   0   7 -33-1.28818 0.89205  13
   0  -7  33 0.39297 0.94777   5
   0   7  34 0.27890 0.87090   8
   0   7 -34-0.48439 0.99371  13
   0  -7  34-0.66127 0.92896   5
   0   7  35 0.42407 0.91994   8
   0   7 -35-0.99979 0.98424  13
   0  -7  35-0.93746 0.93767   5
   0   7  36-1.72196 0.98407   8
   0  -7  36-0.67537 0.97121   5
   0   7 -36 1.03024 1.00059  13
   0  -7  37 0.54174 1.03734   5
   0   7 -37-0.13301 1.03312  13
   0  -7  38 0.27011 1.07193   5
   0   7 -38-0.13649 1.08327  13
   0  -8   0 74.2858 3.43611   1
   0   8   0 76.9122 3.42466   8
   0   8   0 78.6680 3.43784   1
   0  -8   0 77.3214 3.42773   3
   0   8   0 73.8520 3.44606   3
   0   8   0 74.7588 3.35790  13
   0  -8   0 74.0746 3.44487   7
   0  -8   0 75.0515 3.48653   6
   0  -8   0 69.0946 3.40377   8
   0  -8  -1 76.5496 3.36979   1
   0  -8   1 68.3047 3.34114   1
   0   8  -1 69.4705 3.26463  13
   0   8   1 75.4504 3.29338  13
   0   8  -1 74.4221 3.33324   8
   0   8   1 86.9533 3.38649   8
   0   8   1 73.1290 3.34191   1
   0   8  -1 76.8905 3.35516   1
   0   8   1 68.6014 3.35923   3
   0   8  -1 69.5314 3.35849   3
   0  -8  -1 73.7848 3.34297   3
   0  -8  -1 71.2014 3.36458   7
   0  -8   1 72.0246 3.35675   7
   0  -8  -1 71.5321 3.40253   6
   0  -8   1 73.3273 3.40715   6
   0  -8  -1 69.3212 3.33565   8
   0  -8   1 72.3057 3.32772   8
   0  -8   2 21.7893 1.32636   6
   0  -8  -2 24.6963 1.26511   1
   0   8   2 26.5682 1.28942   8
   0   8  -2 26.0172 1.23257   8
   0   8  -2 23.4299 1.25753   1
   0  -8  -2 22.1754 1.25933   3
   0   8  -2 21.7587 1.25230   3
   0   8   2 21.9798 1.27002   9
   0  -8   2 22.8821 1.25809   7
   0  -8  -2 22.9844 1.31559   6
   0   8  -2 16.0717 1.30858   6
   0  -8  -2 26.6993 1.28996   8
   0  -8   2 25.8753 1.24579   8
   0   8   2 21.6374 1.20225  13
   0  -8   3 1253.26 53.3198   6
   0  -8  -3 1277.34 53.2799   1
   0   8   3 1250.27 53.2842   8
   0   8  -3 1251.71 53.2349   8
   0   8  -3 1213.49 53.2511   1
   0  -8  -3 1236.46 53.2556   3
   0   8  -3 1259.75 53.2922   3
   0   8   3 1205.80 53.2783   9
   0  -8  -3 1245.51 53.3215   6
   0  -8   3 1246.65 53.2720   7
   0   8  -3 1231.70 53.3866   6
   0  -8   3 1249.34 53.2297   8
   0  -8  -3 1255.02 53.2784   8
   0   8   3 1251.37 53.2245  13
   0  -8   4 2276.40 96.4213   6
   0  -8  -4 2324.24 96.3798   1
   0   8   4 2289.80 96.3958   8
   0   8  -4 2254.83 96.3588   1
   0   8   4 2203.75 96.3502   1
   0  -8   4 2261.97 96.3207   8
   0  -8  -4 2209.68 96.3803   8
   0   8  -4 2263.88 96.4880   6
   0  -8  -4 2260.89 96.4198   6
   0  -8   4 2234.20 96.3664   7
   0   8   4 2267.01 96.3909   9
   0  -8  -4 2303.90 96.3595   3
   0   8  -4 2290.20 96.3936   3
   0  -8   4 2234.81 96.3626   3
   0   8   4 2203.20 96.3260  13
   0  -8  -5 2504.27 104.714   1
   0  -8   5 2335.44 104.695   1
   0  -8  -5 2438.88 104.725   8
   0   8  -5 2491.95 104.690   1
   0   8   5 2573.15 104.699   1
   0   8   5 2415.75 104.731   8
   0  -8   5 2449.70 104.645   8
   0  -8   5 2419.97 104.696   7
   0   8  -5 2448.59 104.822   6
   0  -8  -5 2439.76 104.751   6
   0   8   5 2430.50 104.731   9
   0   8   5 2362.37 104.709   3
   0  -8   5 2414.08 104.691   3
   0   8  -5 2459.42 104.721   3
   0  -8  -5 2545.38 104.695   3
   0   8   5 2490.98 104.675  13
   0  -8  -6 2641.30 115.472   8
   0   8  -6 2726.15 115.433   1
   0   8   6 2655.69 115.428   1
   0  -8  -6 2785.64 115.457   1
   0  -8   6 2698.59 115.449   1
   0   8   6 2844.28 115.437  13
   0  -8   6 2690.42 115.384   8
   0   8   6 2684.51 115.490   8
   0   8  -6 2704.00 115.571   6
   0  -8   6 2688.37 115.433   7
   0  -8  -6 2676.67 115.495   6
   0  -8  -6 2694.96 115.495   7
   0   8   6 2800.86 115.493   9
   0  -8  -6 2718.77 115.435   3
   0  -8   6 2628.04 115.430   3
   0   8  -6 2563.12 115.453   3
   0   8   6 2821.25 115.473   3
   0   8   6 2690.74 115.326  10
   0  -8  -7 21.5586 1.18851   8
   0   8  -7 17.6153 1.07867   1
   0   8   7 20.0033 1.10445   1
   0  -8   7 20.3302 1.09065   1
   0  -8  -7 18.2171 1.08886   1
   0   8   7 18.0763 1.11866  13
   0  -8   7 19.0450 1.02858   8
   0   8   7 18.2675 1.14719   8
   0   8   7 19.6347 1.13853   7
   0  -8   7 18.4518 1.05140   7
   0  -8  -7 19.1888 1.13353   7
   0  -8  -7 18.5318 1.18106   6
   0   8  -7 18.4295 1.22929   6
   0   8   7 19.0214 1.16112   9
   0  -8   7 18.4055 1.09650   3
   0   8   7 19.0881 1.11333   3
   0   8  -7 19.8951 1.12723   3
   0  -8  -7 19.2316 1.10898   3
   0   8   7 19.1807 0.99347  10
   0  -8  -8 1534.19 66.0753   8
   0   8  -8 1544.54 66.0121   1
   0   8   8 1562.08 66.0129   1
   0   8   8 1493.46 66.0742   9
   0   8   8 1606.33 66.0344  13
   0  -8  -8 1560.79 66.0125   3
   0   8   8 1526.89 66.0393   3
   0  -8   8 1576.98 66.0143   3
   0   8  -8 1529.15 66.0410   3
   0  -8  -8 1509.87 66.0262   1
   0  -8   8 1553.92 66.0281   1
   0   8   8 1533.63 65.9388  10
   0   8  -8 1534.63 66.1547   6
   0  -8   8 1535.99 66.0035   7
   0  -8  -8 1553.43 66.0839   6
   0  -8  -8 1534.72 66.0877   7
   0   8   8 1548.88 66.0926   8
   0  -8   8 1547.14 65.9522   8
   0  -8  -9 69.2820 3.24374   7
   0   8  -9 72.5830 3.32685   6
   0  -8   9 67.5768 3.14424   7
   0  -8  -9 68.3485 3.24008   6
   0  -8  -9 66.9325 3.15201   3
   0  -8   9 70.3080 3.16402   3
   0   8   9 66.1271 3.18517   3
   0   8  -9 66.6421 3.18329   3
   0  -8   9 67.6786 3.23010   6
   0   8   9 67.4324 3.15801   1
   0   8  -9 74.6204 3.18387   1
   0   8   9 66.8199 3.24336   9
   0   8   9 67.9587 3.19516  13
   0   8   9 65.6820 3.10014  10
   0  -8   9 68.8551 3.08829   8
   0   8   9 66.0090 3.23851   8
   0  -8  -9 74.5684 3.19659   1
   0  -8   9 68.7622 3.17789   1
   0  -8  10 127.644 5.56375   8
   0   8  10 119.508 5.72052   8
   0  -8 -10 122.868 5.64868   1
   0  -8  10 124.769 5.64654   1
   0   8  10 134.951 5.64983   1
   0   8 -10 127.698 5.63762   1
   0   8  10 128.300 5.74014   9
   0   8  10 123.935 5.67872  13
   0  -8 -10 125.007 5.71168   6
   0   8 -10 125.861 5.78712   6
   0  -8  10 127.678 5.62776   7
   0   8  10 130.515 5.60225  10
   0  -8 -10 129.062 5.64134   3
   0   8  10 128.565 5.67335   3
   0   8 -10 121.675 5.65897   3
   0  -8  10 127.055 5.63893   3
   0  -8 -10 128.516 5.73584   7
   0  -8 -11 281.368 12.4464   6
   0  -8  11 285.882 12.3585   7
   0   8 -11 280.278 12.5240   6
   0  -8 -11 289.504 12.3727   3
   0   8  11 295.635 12.4121   3
   0   8 -11 268.616 12.3899   3
   0  -8  11 288.387 12.3762   3
   0   8  11 272.701 12.4751   9
   0  -8 -11 295.911 12.4852   7
   0   8 -11 277.338 12.3677   1
   0   8  11 284.732 12.3721   1
   0  -8 -11 289.067 12.3686  10
   0  -8 -11 278.987 12.4423   9
   0   8  11 290.252 12.4308  13
   0   8  11 271.379 12.4730   8
   0  -8  11 287.959 12.2969   8
   0   8  11 284.262 12.3466  10
   0  -8  11 300.031 12.3982   1
   0  -8 -11 287.289 12.3948   1
   0   8  12 1.20103 0.51406   8
   0  -8  12 0.98773 0.29814   8
   0  -8 -12 1.73459 0.44984  10
   0  -8 -12 0.88663 0.61220   9
   0  -8  12 1.29462 0.44572   3
   0  -8 -12 0.48896 0.39152   3
   0   8  12 1.03705 0.52970   9
   0  -8 -12 0.90890 0.44695   7
   0  -8  12 1.35192 0.35655   7
   0   8 -12 1.67399 0.56724   6
   0  -8 -12 0.79835 0.54150   6
   0   8 -12 0.69872 0.42416   1
   0   8  12 0.54144 0.38134   1
   0   8  12 0.21017 0.52281  13
   0  -8  12 1.05803 0.35193   1
   0  -8 -12 2.01430 0.39671   1
   0   8  12 0.87747 0.36966   3
   0   8 -12 0.31045 0.39331   3
   0   8  12 0.89765 0.45413  10
   0   8 -13 31.4349 1.58023   1
   0   8  13 29.3323 1.56073   1
   0  -8 -13 32.3874 1.70178   9
   0   8 -13 29.1180 1.50165  10
   0  -8 -13 29.1669 1.60270  10
   0   8  13 28.9410 1.68589   8
   0  -8  13 32.4702 1.48503   8
   0  -8 -13 29.6800 1.57450   1
   0  -8  13 31.1086 1.57330   1
   0  -8 -13 31.2569 1.68163   6
   0   8 -13 29.6831 1.72228   6
   0  -8  13 31.9965 1.54732   7
   0  -8 -13 30.3505 1.67139   7
   0   8  13 28.0301 1.73074   9
   0   8  13 32.9052 1.59654  10
   0  -8 -13 34.1958 1.58623   3
   0   8 -13 28.5355 1.58311   3
   0  -8  13 32.5788 1.58179   3
   0   8  13 31.8689 1.60206   3
   0  -8 -14 115.016 5.21926   7
   0  -8  14 113.138 5.08461   3
   0  -8 -14 112.439 5.08040   3
   0   8 -14 110.777 5.10910   3
   0   8  14 112.671 5.11167   3
   0   8  14 114.529 5.26515   9
   0  -8  14 115.765 5.06271   7
   0   8 -14 117.809 5.27351   6
   0  -8 -14 110.680 5.16544   6
   0   8  14 115.402 5.09367   1
   0   8 -14 113.463 5.09326   1
   0  -8 -14 108.205 5.19892   9
   0   8 -14 111.202 5.04192  10
   0  -8 -14 113.331 5.14054  10
   0  -8 -14 122.028 5.17041   5
   0  -8 -14 109.216 5.23051  13
   0  -8  14 112.376 5.10369   1
   0  -8 -14 114.906 5.10588   1
   0   8  14 121.040 5.12913  10
   0   8  14 112.548 5.24316   8
   0  -8  14 115.938 5.00019   8
   0  -8 -15 77.7581 3.54684   7
   0  -8  15 72.0982 3.38722   3
   0   8 -15 73.0936 3.41091   3
   0  -8 -15 73.8306 3.38670   3
   0   8  15 79.8803 3.43569   3
   0   8  15 68.0117 3.54898   9
   0  -8 -15 76.8589 3.49945   6
   0  -8  15 72.3875 3.35454   7
   0   8 -15 79.8577 3.59159   6
   0  -8  15 74.1033 3.29315   8
   0   8  15 73.7116 3.56961   8
   0   8 -15 72.1967 3.36465  10
   0  -8 -15 76.7845 3.47499  10
   0  -8 -15 76.5994 3.56014   9
   0  -8 -15 69.0286 3.43839   5
   0   8  15 80.8095 3.46557  10
   0  -8 -15 73.7258 3.40637   1
   0  -8  15 72.7481 3.39907   1
   0  -8 -15 72.6254 3.56244  13
   0   8  15 72.3145 3.38970   1
   0   8 -15 71.4895 3.38058   1
   0   8 -16 158.026 6.88693   6
   0  -8 -16 151.825 6.78249   6
   0  -8  16 148.372 6.65498   7
   0  -8 -16 150.946 6.68293   3
   0   8 -16 147.552 6.71162   3
   0  -8  16 150.948 6.68620   3
   0   8  16 147.269 6.71107   3
   0   8  16 145.850 6.68600   1
   0   8 -16 152.888 6.69335   1
   0   8 -16 165.788 6.71020  10
   0  -8 -16 145.896 6.77020  10
   0  -8 -16 152.271 6.84334   7
   0  -8 -16 149.857 6.74672   5
   0   8  16 157.936 6.76404  10
   0  -8  16 151.468 6.59431   8
   0  -8 -16 158.012 6.90405  13
   0  -8 -16 152.936 6.71016   1
   0  -8  16 149.023 6.70070   1
   0   8 -17 2.19750 0.46704   1
   0   8  17 1.13421 0.45905   1
   0  -8  17 1.45034 0.32199   8
   0  -8  17 1.25919 0.45032   3
   0  -8 -17 1.80470 0.47365   3
   0  -8 -17 2.02068 0.63317  10
   0   8 -17 2.11265 0.52379  10
   0  -8  17 1.86419 0.37221   7
   0  -8 -17 0.96981 0.57378   6
   0  -8 -17 0.64720 0.54596   7
   0   8 -17 1.87715 0.64130   6
   0   8  17 2.29658 0.63743  10
   0  -8 -17 2.70042 0.73994  13
   0  -8  17 2.33604 0.48261   1
   0  -8 -17 0.63995 0.41962   1
   0  -8 -17 1.97879 0.56809   5
   0   8 -17 1.95403 0.46329   3
   0   8  17 0.98533 0.43054   3
   0  -8  18 412.696 17.2336   8
   0   8 -18 395.085 17.3242   1
   0   8  18 412.133 17.3351   1
   0   8 -18 398.321 17.5170   6
   0  -8  18 405.116 17.2945   7
   0  -8 -18 389.124 17.4064   6
   0   8 -18 402.626 17.3537   3
   0   8  18 408.650 17.3584   3
   0  -8 -18 407.741 17.4988   7
   0  -8  18 395.947 17.2493   8
   0  -8 -18 385.470 17.3768   5
   0  -8 -18 408.102 17.3441   1
   0  -8  18 402.683 17.3366   1
   0   8 -18 398.896 17.3644  10
   0  -8 -18 390.636 17.4476  10
   0  -8 -18 416.177 17.5727  13
   0  -8  18 391.308 17.3111   3
   0  -8 -18 401.287 17.3202   3
   0  -8  19 197.953 8.72374   8
   0   8  19 208.182 8.83569   1
   0   8 -19 201.211 8.82479   1
   0  -8  19 204.730 8.79059   7
   0   8 -19 205.661 9.03847   6
   0   8  19 203.766 8.85414   3
   0   8 -19 195.648 8.84714   3
   0  -8 -19 209.613 9.01463   7
   0  -8  19 199.997 8.74835   8
   0  -8 -19 201.229 8.89350   5
   0  -8  19 210.805 8.84292   1
   0  -8 -19 201.030 8.83508   1
   0  -8 -19 196.525 8.96978  10
   0   8 -19 198.612 8.88102  10
   0  -8 -19 215.472 9.10638  13
   0  -8  19 195.243 8.84037  12
   0  -8  19 206.217 8.81270   4
   0  -8  19 195.956 8.81067   3
   0  -8 -19 197.611 8.81474   3
   0  -8 -19 205.038 8.81242   4
   0   8  20 44.3436 2.45192   8
   0  -8  20 45.5274 2.12079   8
   0   8 -20 45.2468 2.22766   1
   0   8  20 50.0434 2.25183   1
   0   8 -20 43.7397 2.43803   6
   0  -8  20 45.8431 2.17910   7
   0   8 -20 43.7987 2.24246   3
   0   8  20 46.1701 2.25488   3
   0  -8 -20 48.1683 2.42576   7
   0  -8  20 48.2640 2.15614   8
   0  -8 -20 50.4035 2.34395   5
   0  -8 -20 44.6058 2.41390  10
   0   8 -20 50.1610 2.34230  10
   0  -8 -20 46.1455 2.52963  13
   0  -8  20 43.6118 2.25331  12
   0  -8 -20 44.3723 2.22893   1
   0  -8  20 48.1100 2.24246   1
   0  -8  20 47.2166 2.22027   4
   0  -8 -20 47.7221 2.22639   4
   0  -8 -21 53.1913 2.57967   7
   0   8 -21 48.1027 2.37724   3
   0   8  21 49.8426 2.38013   3
   0   8 -21 48.2119 2.57564   6
   0  -8  21 49.7495 2.30998   7
   0   8 -21 51.1875 2.36687   1
   0   8  21 47.9488 2.35171   1
   0  -8  21 48.6887 2.24570   8
   0   8  21 53.9506 2.62288   8
   0  -8 -21 48.7286 2.36137   1
   0  -8  21 48.4403 2.35207   1
   0  -8  21 48.6524 2.27389   8
   0  -8 -21 45.8709 2.65178  13
   0  -8  21 48.7848 2.38197  12
   0  -8  21 48.2440 2.33588   4
   0  -8 -21 50.0310 2.34514   4
   0   8 -21 57.6410 2.51977  10
   0  -8 -21 50.3661 2.58475  10
   0  -8  22 0.91814 0.76606   5
   0  -8  22 1.07755 0.33174   8
   0  -8  22 1.40150 0.45404   4
   0  -8 -22 0.68143 0.43513   4
   0  -8 -22 0.94329 0.69207  10
   0   8 -22 2.36126 0.66370  10
   0  -8  22 1.52982 0.30823   8
   0   8  22 1.38092 0.66991   8
   0  -8 -22 1.43407 0.66342   7
   0  -8  22 1.47944 0.36443   7
   0   8  22 0.15528 0.44857   1
   0   8 -22 1.28937 0.46640   1
   0   8 -22 0.42745 0.66096   6
   0   8 -22 0.80986 0.44264   3
   0   8  22 1.98573 0.46918   3
   0  -8  22 2.01012 0.52813  12
   0  -8 -22 2.40435 0.89940  13
   0  -8 -22 2.38150 0.46436   1
   0  -8  22 1.08020 0.41842   1
   0  -8 -22 1.18928 0.50417   2
   0  -8  22 0.78020 0.48461   2
   0  -8  23 0.29180 0.38265   7
   0  -8  23 0.14530 0.29618   8
   0   8  23 0.11804 0.65047   8
   0  -8  23 0.57205 0.44600   4
   0  -8  23 0.41992 0.32459   8
   0  -8 -23 0.10440 0.62386   7
   0  -8  23 2.00284 0.77282   5
   0  -8  23 0.04110 0.35344   7
   0   8 -23 3.46970 0.75148   6
   0   8 -23 0.05681 0.42055   3
   0   8  23 0.05749 0.42169   3
   0  -8  23 0.48871 0.51174   2
   0   8 -23 1.71763 0.65999  10
   0  -8 -23 0.32860 0.77993  10
   0  -8  23 0.91886 0.47750  12
   0  -8 -23 1.70529 0.89951  13
   0  -8  23 0.37265 0.42419   1
   0  -8 -23 1.41556 0.43720   1
   0  -8  24 8.46456 0.62848   7
   0   8  24 6.65484 0.92714   8
   0  -8  24 9.99709 0.68380   4
   0  -8 -24 7.12841 0.86394   7
   0  -8 -24 11.6812 1.15716  13
   0  -8  24 7.16287 0.71386  12
   0  -8  24 7.84527 0.59754   7
   0   8  24 6.93171 0.67747   3
   0   8 -24 9.05839 0.68812   3
   0   8 -24 9.13336 0.99768   6
   0  -8  24 7.13403 0.56171   8
   0   8 -24 9.14107 0.92257  10
   0  -8 -24 9.38317 1.03456  10
   0  -8  24 10.4315 1.06034   5
   0  -8  24 9.66502 0.71557   2
   0  -8  24 9.16287 0.67026   1
   0  -8 -24 8.58733 0.68795   1
   0  -8 -25 1.84759 0.69779   7
   0  -8 -25 1.96781 0.93374  13
   0  -8  25 0.61310 0.34233   7
   0   8 -25 1.24496 0.46743   3
   0   8  25 0.60521 0.44656   3
   0   8 -25 0.78099 0.72200   6
   0   8  25 1.48662 0.72064   8
   0  -8  25 1.20044 0.34910   8
   0   8 -25 3.32989 0.73257  10
   0  -8 -25 2.26888 0.80564  10
   0  -8  25 1.59318 0.77999   5
   0  -8  25 0.91029 0.46176   2
   0  -8  25 1.11047 0.41840   1
   0  -8 -25 1.62546 0.42587   1
   0   8  26 0.88449 0.69797   8
   0  -8 -26-0.14530 0.87340  13
   0   8 -26 4.40889 0.86997   6
   0  -8  26 1.14933 0.34286   8
   0  -8  26 0.92782 0.40529   1
   0  -8  26 1.24199 0.86213   5
   0  -8 -26 2.60926 0.87138  10
   0   8 -26 2.98750 0.82292  10
   0  -8  26 1.35464 0.35528   7
   0  -8 -26 1.10656 0.66915   7
   0   8  26 0.74592 0.42072   3
   0  -8 -27 0.11217 0.70080   7
   0   8  27 0.90480 0.75763   8
   0   8  27-0.30890 0.42814   3
   0  -8  27 0.56436 0.39309   1
   0  -8 -27 2.97241 0.94103  10
   0  -8  27 0.65776 0.31354   7
   0  -8 -27 1.05074 1.01083  13
   0   8 -27 0.72080 0.67253  13
   0   8 -27 0.34342 0.76244   6
   0  -8  27 0.12631 0.78566   5
   0  -8 -28 2.15734 0.78991   7
   0  -8  28 2.75917 0.45547   1
   0  -8 -28 1.87638 0.90336  10
   0  -8  28 1.03339 0.84529   5
   0   8  28 3.51623 0.46532   3
   0  -8 -28 2.32482 1.06895  13
   0   8 -28 2.62749 0.74024  13
   0   8 -28 2.45046 0.83610   6
   0   8  28 4.35692 0.90949   8
   0  -8  29 0.65775 0.83202   5
   0   8 -29-0.29228 0.72259  13
   0  -8 -29 2.07839 1.06850  13
   0  -8 -29 0.57468 0.73599   7
   0   8 -29-0.82580 0.80015   6
   0   8  29 0.67420 0.77071   8
   0  -8  30 0.13378 0.89273   5
   0   8 -30 1.21194 0.75811  13
   0  -8 -30 2.61969 1.09585  13
   0  -8 -30 1.63183 0.76071   7
   0   8 -30 1.42994 0.78062   6
   0   8  30 1.92083 0.85887   8
   0  -8  31-0.27171 0.89473   5
   0  -8 -31 1.18020 1.08862  13
   0   8 -31 1.25702 0.81412  13
   0  -8 -31 0.94354 0.77688   7
   0   8 -31 1.21038 0.81840   6
   0   8  31-0.13983 0.83944   8
   0  -8  32 4.00435 1.06982   5
   0   8  32 2.69840 0.96643   8
   0   8 -32 2.31759 0.86240   6
   0  -8 -32 2.26689 0.86349   7
   0  -8 -32 5.72311 1.33943  13
   0   8 -32 4.56461 0.95364  13
   0   8  33 20.8175 1.70819   8
   0  -8  33 25.5015 1.79614   5
   0  -8 -33 27.5221 1.70100   7
   0   8 -33 24.4257 1.66668  13
   0   8  34 2.63432 0.96994   8
   0   8 -34 3.71994 0.98367  13
   0  -8  34 1.54817 1.00482   5
   0   8 -35 0.71942 1.00559  13
   0  -8  35-0.14129 1.01890   5
   0  -8  36 3.56463 1.07456   5
   0  -8  37-0.43080 1.05207   5
   0  -8  38 5.61457 1.21094   5
   0   9   0 0.04314 0.36944  13
   0   9   0 0.50118 0.39213   3
   0  -9   0 0.17728 0.40796   8
   0   9   0-0.30977 0.35227   8
   0  -9   0-0.07052 0.35959   7
   0  -9   0-0.30212 0.49717   6
   0  -9   0-0.06734 0.32989   1
   0  -9  -1-0.30301 0.50245   6
   0   9   1-0.36143 0.38599  13
   0   9  -1 0.20554 0.35915  13
   0   9  -1-0.07158 0.38322   3
   0   9   1 0.35817 0.37677   3
   0  -9  -1 0.73291 0.43329   8
   0  -9   1-0.34434 0.41116   8
   0   9   1 0.06413 0.37393   8
   0   9  -1 0.05965 0.34262   8
   0   9   1 0.73353 0.43385   9
   0  -9   1-0.41515 0.39138   7
   0  -9  -1 0.43114 0.38471   7
   0  -9   1-0.20197 0.34765   1
   0  -9  -1-0.33678 0.35213   1
   0  -9  -2 0.45407 0.54580   6
   0   9   2 0.85060 0.41117  13
   0   9  -2 0.98335 0.36701  13
   0   9  -2-0.21454 0.39182   3
   0  -9   2-0.22231 0.39048   8
   0  -9  -2 0.56912 0.43973   8
   0   9   2-0.06629 0.38852   8
   0   9  -2-0.11551 0.33191   8
   0   9   2 0.20250 0.41069   9
   0  -9   2 0.20388 0.34889   7
   0  -9  -2 0.07325 0.42511   7
   0  -9  -2 0.47162 0.35664   1
   0  -9  -3-0.15198 0.50405   6
   0   9   3 0.29788 0.41733  13
   0   9  -3 0.21441 0.38706   3
   0  -9  -3-0.32609 0.42765   8
   0  -9   3-0.05396 0.36330   8
   0   9   3-0.06871 0.38048   8
   0   9   3 0.13788 0.38996   9
   0  -9   3-0.06690 0.37642   7
   0  -9  -3 0.20218 0.36290   1
   0  -9  -4 0.07604 0.55005   6
   0   9   4-0.35287 0.44635   9
   0   9   4 0.10396 0.42654  13
   0   9  -4-0.07142 0.40820   3
   0  -9  -4-0.13472 0.45685   8
   0   9   4-0.64151 0.41358   8
   0  -9   4-0.52314 0.39381   8
   0  -9  -4 0.26964 0.38529   1
   0   9  -4 0.40045 0.54220   6
   0  -9   4 0.26260 0.37903   7
   0  -9  -5 0.60929 0.52397   6
   0  -9  -5-0.33698 0.39298   1
   0  -9   5 0.67444 0.40089   1
   0   9   5-0.43481 0.45448   9
   0  -9  -5-0.83614 0.51043   8
   0   9   5 0.44213 0.40584   8
   0  -9   5-0.15148 0.39003   8
   0   9   5-0.38152 0.44053  13
   0  -9   5 0.19354 0.36871   7
   0   9  -5-0.10082 0.54294   6
   0   9   5-0.07185 0.43109   3
   0   9  -5-0.28599 0.40655   3
   0   9   6 0.62574 0.44672  13
   0  -9   6 0.13480 0.37529   1
   0  -9  -6 0.13523 0.38251   1
   0  -9  -6-0.31710 0.44612   7
   0  -9   6 0.31703 0.37514   7
   0  -9   6-0.04895 0.34381   8
   0   9   6 0.07646 0.42346   8
   0   9   6 0.59128 0.45161   9
   0   9  -6-0.20299 0.56511   6
   0  -9  -6 0.23054 0.53240   6
   0   9  -6-0.35716 0.42462   3
   0   9   6 0.57470 0.43303   3
   0   9   7 0.11888 0.47675  13
   0  -9   7 0.40570 0.41497   1
   0  -9  -7-0.20277 0.39022   1
   0  -9  -7 0.81292 0.44524   7
   0  -9   7-0.56061 0.38398   7
   0   9   7-0.15829 0.41628   8
   0  -9   7 0.04743 0.37141   8
   0   9   7-0.45677 0.45251   9
   0  -9  -7 0.07713 0.54176   6
   0   9  -7-0.50907 0.58485   6
   0   9   7 0.28703 0.42045   3
   0   9  -7-0.35676 0.39726   3
   0   9   8 0.18601 0.53215  13
   0  -9   8 0.67528 0.44623   1
   0  -9  -8 0.20347 0.39934   1
   0  -9  -8 0.16636 0.44277   7
   0  -9   8 0.06122 0.38721   7
   0   9   8-0.08180 0.46993   8
   0  -9   8-0.22941 0.36031   8
   0   9   8 0.86782 0.45776   9
   0  -9  -8-0.30963 0.57232   6
   0   9  -8 0.40984 0.58857   6
   0   9   8-0.14345 0.42433   3
   0   9  -8-0.14241 0.41315   3
   0   9   9 0.25924 0.50482  13
   0   9   9 0.32669 0.52931   9
   0  -9   9 0.60539 0.40363   1
   0  -9  -9 0.40660 0.41224   1
   0  -9   9-0.30078 0.36595   7
   0  -9  -9 0.34139 0.44351   7
   0   9   9 0.84483 0.50456   8
   0  -9   9-0.71232 0.36626   8
   0   9  -9-0.07111 0.40022   3
   0   9   9 0.14326 0.41772   3
   0   9  -9 1.03068 0.64090   6
   0  -9  -9 0.85610 0.57192   6
   0   9 -10-0.82971 0.59275   6
   0  -9 -10 0.31313 0.60297   6
   0   9  10 0.50115 0.40708   3
   0   9  10-0.08477 0.49185   9
   0  -9  10-0.40320 0.40319   1
   0  -9 -10-0.06754 0.36162   1
   0   9  10-0.53959 0.40468  10
   0  -9 -10-0.26166 0.46696   7
   0  -9  10 0.29643 0.36705   7
   0   9  10 0.26185 0.45632   8
   0  -9  10-0.12951 0.34714   8
   0   9 -10-0.28378 0.41366   3
   0   9  10 0.33854 0.51563  13
   0   9 -11 0.42525 0.40300   3
   0   9  11 0.35753 0.41694   3
   0  -9  11-0.13404 0.41495   1
   0  -9 -11-0.06750 0.42329   1
   0   9  11 0.08823 0.53424   9
   0  -9  11-0.33464 0.33897   8
   0   9  11 0.36053 0.50718   8
   0  -9 -11 0.63007 0.58406   6
   0   9 -11 1.05087 0.61871   6
   0   9  11-0.04896 0.41063  10
   0  -9  11 0.05832 0.34668   7
   0  -9 -11-0.53460 0.48800   7
   0   9  11 0.14146 0.54786  13
   0  -9 -12-0.06735 0.40595   1
   0  -9  12-0.13348 0.43079   1
   0   9  12 0.18414 0.56254   9
   0   9  12-0.09284 0.49992   8
   0  -9  12-0.04046 0.31861   8
   0  -9 -12-0.31729 0.58824   6
   0   9 -12 1.37467 0.69606   6
   0   9  12-0.15882 0.45743  10
   0   9 -12-0.42409 0.42210   3
   0   9  12-0.14266 0.44161   3
   0  -9  12-0.05736 0.36275   7
   0  -9 -12 0.27421 0.49219   7
   0  -9 -13 0.53683 0.42616   1
   0  -9  13-0.13298 0.40808   1
   0   9  13 0.86398 0.64870   9
   0   9  13-0.67090 0.54497   8
   0  -9  13 0.03931 0.32179   8
   0  -9 -13-0.15974 0.57961   6
   0   9 -13 0.74558 0.67920   6
   0   9  13 0.62485 0.48754  10
   0   9 -13-0.35264 0.42706   3
   0   9  13 0.21349 0.46483   3
   0  -9  13 0.05652 0.36336   7
   0  -9 -13 0.46663 0.54417   7
   0  -9  14-0.39747 0.47151   1
   0  -9 -14-0.20067 0.43003   1
   0   9  14 1.69975 0.69748   9
   0   9  14-0.19721 0.52793   8
   0  -9  14-0.34392 0.32798   8
   0  -9 -14-0.87890 0.62230   6
   0   9 -14-0.75589 0.68292   6
   0   9  14 0.12136 0.50643  10
   0   9  14 0.14204 0.44538   3
   0   9 -14 0.70366 0.44316   3
   0  -9  14 0.44478 0.37433   7
   0  -9 -14-0.57130 0.54140   7
   0  -9 -15 0.13333 0.44051   1
   0  -9  15-0.13184 0.42207   1
   0   9  15 0.93553 0.65739   9
   0   9  15 0.81455 0.54828   8
   0  -9  15-0.07432 0.32887   8
   0   9 -15 0.21749 0.62780   6
   0  -9  15-0.18758 0.18478  11
   0   9  15-0.90317 0.56114  10
   0   9 -15 0.14055 0.46612   3
   0   9  15-0.28346 0.46287   3
   0  -9  15 0.21892 0.36165   7
   0  -9 -15 0.38864 0.54673   7
   0  -9 -16 0.79763 0.47157   1
   0  -9  16 0.26201 0.44103   1
   0   9  16-0.53972 0.65361   9
   0   9 -16-0.88237 0.69755   6
   0  -9  16-0.14445 0.32301   8
   0   9  16-0.10470 0.57345   8
   0   9  16 0.27317 0.59143  10
   0   9 -16 0.20993 0.46767   3
   0   9  16 0.42328 0.44617   3
   0  -9  16 0.05386 0.35458   7
   0  -9 -16 0.79264 0.55754   7
   0  -9  17-0.06498 0.43262   1
   0  -9 -17 0.06600 0.44438   1
   0   9 -17-0.06971 0.44818   3
   0   9  17 1.12543 0.52005   3
   0  -9 -17-0.10122 0.57255   7
   0  -9  17 0.21181 0.35783   7
   0   9 -17 0.11101 0.65981   6
   0   9  17 0.10758 0.60216   8
   0  -9  17-0.21042 0.32711   8
   0  -9  18-0.10256 0.32756   8
   0  -9 -18 2.15036 0.76210  13
   0  -9 -18 0.98221 0.44749   1
   0  -9  18 0.06439 0.43529   1
   0  -9 -18 0.51320 0.58858  10
   0  -9  18 0.31194 0.38578   7
   0  -9 -18-0.51577 0.57754   7
   0   9 -18 0.45023 0.64670   6
   0   9 -18 0.13868 0.48057   3
   0   9  18 0.55884 0.47565   3
   0   9 -19 0.34253 0.69759   6
   0   9 -19 0.27503 0.49101   3
   0   9  19-0.13852 0.45590   3
   0  -9  19-0.20023 0.29787   8
   0  -9 -19 2.23395 0.79451  13
   0  -9  19-0.07606 0.32344   8
   0  -9  19 0.40801 0.39174   7
   0  -9 -19 0.10521 0.61944   7
   0  -9  19 0.06419 0.46141   1
   0  -9 -19-0.38953 0.45133   1
   0  -9 -19 0.63181 0.63606  10
   0  -9 -20 0.53604 0.63146   7
   0  -9 -20-0.25901 0.44897   1
   0  -9  20 0.70087 0.48557   1
   0   9 -20 1.38889 0.75027   6
   0   9  20 1.71639 0.50947   3
   0   9 -20-0.34048 0.49450   3
   0  -9  20 0.16137 0.31729   8
   0  -9  20 0.32172 0.50831  12
   0  -9  20 0.30163 0.32775   8
   0  -9  20 0.79931 0.39693   7
   0  -9 -20 0.12194 0.75518  13
   0  -9 -20 1.42513 0.67871  10
   0  -9 -21 1.96665 0.64030   7
   0  -9 -21 0.38556 0.45758   1
   0  -9  21 0.25227 0.44763   1
   0  -9  21 0.34178 0.37948   7
   0  -9 -21 1.38971 0.89041  13
   0   9 -21-0.70398 0.73905   6
   0  -9 -21-0.59886 0.63921  10
   0  -9  21 0.44283 0.34181   8
   0  -9  21 0.31337 0.30249   8
   0  -9  21-0.25583 0.53013  12
   0   9  21 0.40800 0.49052   3
   0   9 -21 0.26983 0.49280   3
   0   9 -22 0.23770 0.74546   6
   0   9  22 0.20129 0.46981   3
   0   9 -22-0.46613 0.49397   3
   0  -9  22 0.43140 0.33745   8
   0  -9  22 0.06350 0.52117  12
   0   9  22 1.22449 0.68550   8
   0  -9  22-0.03040 0.32050   8
   0  -9 -22 1.33381 0.67006   7
   0  -9 -22 0.19087 0.48187   1
   0  -9  22 1.67435 0.47781   1
   0  -9  22 0.09518 0.37289   7
   0  -9 -22-0.39239 0.80634  13
   0  -9  23-0.23140 0.36835   7
   0  -9  23 0.73386 0.46309   1
   0  -9 -23-0.18766 0.47368   1
   0  -9 -23-0.56537 0.71812   7
   0   9 -23 0.60218 0.78050   6
   0   9  23 0.13240 0.46185   3
   0   9 -23 0.13115 0.48929   3
   0  -9  23 0.10444 0.33818   8
   0  -9  23 1.06717 0.52523  12
   0  -9 -23 0.13536 0.88757  13
   0  -9  23 1.38640 0.79378   5
   0   9  23-0.37608 0.69042   8
   0   9 -24-0.73162 0.77436   6
   0   9  24 0.78139 0.48435   3
   0   9 -24 0.64459 0.46925   3
   0  -9  24-0.65669 0.34069   8
   0  -9  24-0.30146 0.47087   1
   0  -9 -24 0.67896 0.49376   1
   0  -9  24 0.90364 0.82990   5
   0  -9  24 0.04474 0.36617   7
   0  -9 -24-0.69952 0.87739  13
   0  -9 -24-0.34493 0.71492   7
   0   9  24-0.38486 0.73317   8
   0   9 -25 0.06312 0.50236   3
   0   9  25-0.25542 0.49327   3
   0  -9  25-0.23531 0.47188   1
   0  -9 -25 0.24335 0.45801   1
   0  -9  25 2.09780 0.83610   5
   0  -9  25 0.17214 0.36011   7
   0  -9 -25-0.14450 0.91766  13
   0   9 -25 1.23442 0.81881   6
   0  -9 -25-0.58628 0.76291   7
   0   9  25 1.57394 0.80852   8
   0   9  26 0.99749 0.47751   3
   0  -9  26-0.17157 0.44910   1
   0  -9  26-0.66783 0.86557   5
   0  -9  26-0.41089 0.35426   7
   0  -9 -26 0.89499 0.94729  13
   0   9  26-0.93575 0.79458   8
   0   9 -26-0.24970 0.76282   6
   0  -9 -26-0.11921 0.73161   7
   0  -9  27 0.22197 0.44853   1
   0  -9  27-0.27005 0.83597   5
   0   9  27 0.24195 0.46591   3
   0   9 -27-1.13622 0.83739   6
   0   9 -27 0.43239 0.65478  13
   0  -9 -27 0.92347 0.98547  13
   0   9  27 0.68273 0.79225   8
   0  -9 -27-0.72673 0.80643   7
   0  -9  28-0.41102 0.88800   5
   0   9  28-0.11728 0.46449   3
   0   9  28-1.67235 0.83629   8
   0  -9 -28 0.24515 0.76234   7
   0   9 -28-0.12753 0.77585   6
   0   9 -28-0.26981 0.68508  13
   0  -9 -28-0.95192 0.98663  13
   0   9 -29-0.46673 0.72100  13
   0  -9 -29 1.47043 1.03755  13
   0   9  29 1.13199 0.82503   8
   0  -9 -29-0.24766 0.79927   7
   0  -9  29-0.27851 0.94101   5
   0   9 -29-0.77804 0.86660   6
   0   9 -30-0.67713 0.78186  13
   0  -9 -30 2.52218 1.15677  13
   0   9  30-0.28838 0.88098   8
   0  -9 -30-0.62576 0.86101   7
   0  -9  30-0.14189 0.97268   5
   0   9 -30 0.13085 0.91900   6
   0  -9 -31-0.86452 1.16838  13
   0   9 -31-0.10027 0.78741  13
   0   9  31 0.14677 0.90072   8
   0  -9 -31 0.37934 0.87602   7
   0  -9  31-0.86341 0.95087   5
   0   9 -31 0.39829 0.91656   6
   0   9 -32-0.51924 0.79313  13
   0   9 -32 0.13359 0.96019   6
   0   9  32 1.04256 0.98415   8
   0  -9  32-1.16760 1.00055   5
   0  -9 -32 0.12760 0.82364   7
   0  -9  33-0.14777 1.02369   5
   0  -9 -33 0.12907 0.86575   7
   0  -9  34-0.74808 1.06509   5
   0  -9 -34 1.42651 0.96480   7
   0  -9  35 0.90357 1.03309   5
   0  -9  36-1.80696 1.19761   5
   0  10   0 196.917 8.67452   8
   0  10   0 189.572 8.58178  13
   0 -10   0 195.022 8.71455   7
   0 -10   0 207.287 8.72649   1
   0  10   0 199.766 8.72995   3
   0 -10   0 198.231 8.67159   8
   0  10  -1 6.03967 0.57808  13
   0  10   1 6.30718 0.60146  13
   0  10   1 6.13258 0.60584   8
   0  10  -1 6.87768 0.61436   8
   0 -10  -1 5.95281 0.67400   8
   0 -10   1 5.36085 0.62976   8
   0 -10  -1 5.96291 0.64158   7
   0 -10   1 5.06506 0.59733   7
   0 -10   1 6.82222 0.66819   1
   0 -10  -1 5.60962 0.61446   1
   0  10   1 6.43698 0.67784   9
   0  10  -1 5.16080 0.62313   3
   0  10   1 6.61895 0.67547   3
   0 -10   2 51.8229 2.43338   8
   0  10  -2 49.3540 2.33917  13
   0  10   2 47.4387 2.37526  13
   0  10   2 51.2314 2.45898   8
   0  10  -2 48.0410 2.41426   8
   0 -10   2 51.9758 2.47528   7
   0 -10  -2 49.9146 2.48808   7
   0 -10  -2 51.4848 2.47279   1
   0  10   2 50.4132 2.47799   9
   0  10  -2 53.6741 2.50994   3
   0 -10   3 10.5318 0.81375   8
   0  10   3 11.1144 0.82593  13
   0  10  -3 13.4706 0.76975  13
   0  10   3 9.94021 0.84015   8
   0 -10  -3 10.9171 0.88490   7
   0 -10   3 11.7444 0.85382   7
   0 -10  -3 11.9067 0.87453   1
   0  10   3 12.7685 0.92045   9
   0  10  -3 14.2417 0.93279   3
   0 -10   4 14.2475 0.88588   8
   0  10   4 13.2328 0.90355  13
   0  10   4 13.4720 0.93434   8
   0 -10   4 14.5834 0.93553   7
   0 -10  -4 14.1631 0.95130   1
   0  10   4 10.5256 0.93602   9
   0  10  -4 13.9911 0.96453   3
   0 -10   5 36.5262 1.81823   8
   0  10   5 31.6089 1.81368  13
   0  10   5 36.3284 1.90952   8
   0 -10   5 37.7939 1.87652   7
   0  10  -5 35.2485 2.03738   6
   0 -10  -5 35.3984 1.87628   1
   0 -10   5 39.5192 1.90684   1
   0  10   5 40.1078 1.92997   9
   0  10  -5 36.8690 1.91269   3
   0  10   5 35.8354 1.89593   3
   0 -10   6 74.7862 3.56973   8
   0  10   6 80.6111 3.61761  13
   0  10   6 77.4499 3.68455   8
   0 -10   6 78.5761 3.64388   7
   0  10  -6 77.4884 3.83284   6
   0 -10   6 80.4304 3.66482   1
   0 -10  -6 79.7182 3.66396   1
   0  10   6 80.1584 3.69166   9
   0  10  -6 78.1657 3.67958   3
   0  10   6 76.7031 3.67433   3
   0 -10   7 22.0889 1.21687   8
   0  10   7 23.5843 1.29254  13
   0  10   7 21.0125 1.31870   8
   0  10  -7 22.1438 1.46707   6
   0 -10   7 23.7361 1.28212   7
   0 -10  -7 19.2713 1.33244   7
   0 -10  -7 23.0011 1.30501   1
   0 -10   7 21.8721 1.29135   1
   0  10   7 23.3309 1.35982   9
   0  10  -7 19.4687 1.28631   3
   0  10   7 24.0228 1.34104   3
   0 -10   8 46.0102 2.13598   8
   0  10   8 44.0050 2.19624  13
   0  10   8 43.9837 2.27068   8
   0 -10   8 46.0202 2.20437   7
   0 -10  -8 43.8761 2.27857   7
   0  10  -8 42.7314 2.38742   6
   0 -10  -8 46.9806 2.23942   1
   0 -10   8 41.3759 2.19982   1
   0  10   8 45.0443 2.28420   9
   0  10   8 44.5914 2.24335   3
   0  10  -8 40.9611 2.21903   3
   0 -10   9 407.561 17.5397   8
   0  10   9 421.160 17.6232  13
   0 -10   9 406.262 17.6427   1
   0 -10  -9 410.589 17.6453   1
   0  10  -9 394.254 17.6529   3
   0  10   9 412.000 17.6654   3
   0  10   9 383.729 17.6832   9
   0  10   9 413.781 17.7149   8
   0 -10  -9 425.087 17.7266   7
   0  10  -9 415.483 17.8249   6
   0 -10   9 390.884 17.6099   7
   0  10 -10 0.93696 0.71621   6
   0  10  10 0.96540 0.52015   3
   0  10 -10 0.55873 0.49936   3
   0  10  10 0.92817 0.63528  13
   0  10  10 0.56756 0.53033   8
   0 -10  10 0.24410 0.41245   8
   0  10  10 0.72853 0.63598   9
   0 -10  10 0.87546 0.44089   7
   0 -10 -10 0.86496 0.53879   7
   0 -10 -10 1.13729 0.48639   1
   0 -10  10 0.37649 0.49466   1
   0 -10 -11 85.9065 3.85503   1
   0 -10  11 83.3496 3.84177   1
   0  10  11 83.7112 3.94189   8
   0 -10  11 80.2604 3.72363   8
   0  10  11 83.5386 3.93010   9
   0  10  11 86.0416 3.87421   3
   0  10 -11 81.1906 3.85273   3
   0 -10 -11 83.1062 3.93751   7
   0  10 -11 86.5782 4.05174   6
   0 -10  11 76.9887 3.79554   7
   0 -10 -12 36.3445 1.86055   1
   0 -10  12 34.4618 1.85659   1
   0  10  12 40.5392 2.00834   8
   0 -10  12 36.2676 1.74620   8
   0  10  12 34.5251 1.96830   9
   0  10  12 38.6691 1.91092   3
   0  10 -12 34.7481 1.87912   3
   0 -10 -12 35.3264 1.95339   7
   0 -10  12 33.5288 1.80743   7
   0  10 -12 33.7346 2.03899   6
   0 -10 -13 20.7069 1.22082   1
   0 -10  13 20.9191 1.21676   1
   0  10  13 17.9958 1.35212   9
   0 -10  13 21.9091 1.10021   8
   0  10  13 19.4898 1.32146   8
   0  10  13 22.1079 1.26101   3
   0  10 -13 17.9393 1.20712   3
   0 -10 -13 19.1293 1.31003   7
   0 -10  13 18.6540 1.15730   7
   0  10 -13 21.1037 1.44194   6
   0  10  14 4.67033 0.73133   8
   0 -10  14 3.96417 0.45668   8
   0 -10  14 4.02032 0.61250   1
   0 -10 -14 3.98117 0.60533   1
   0  10 -14 4.03618 0.61904   3
   0  10  14 2.64017 0.56818   3
   0  10 -14 3.27607 0.77979   6
   0  10  14 2.00289 0.74167   9
   0 -10  14 3.72462 0.51950   7
   0 -10 -14 3.64519 0.68471   7
   0 -10 -15 53.5438 2.55648   1
   0 -10  15 51.4540 2.54039   1
   0  10  15 53.7706 2.72772   9
   0 -10  15 49.4468 2.39525   8
   0  10  15 52.0857 2.68324   8
   0  10 -15 53.4318 2.57149   3
   0  10  15 49.6925 2.54659   3
   0 -10 -15 51.1479 2.67292   7
   0  10 -15 58.2104 2.79841   6
   0 -10  15 52.1779 2.49472   7
   0  10 -16 8.03002 0.99021   6
   0  10  16 6.67653 0.92739   9
   0 -10 -16 10.2455 0.79910   1
   0 -10  16 8.32107 0.76603   1
   0 -10  16 8.76819 0.69325   7
   0 -10 -16 9.07370 0.90454   7
   0 -10  16 9.41448 0.62092   8
   0  10  16 12.1027 1.00454   8
   0  10  16 9.53854 0.79590   3
   0  10 -16 9.05535 0.78731   3
   0 -10  16 7.48489 0.43649  11
   0 -10  16 8.16711 0.43491  11
   0  10  17 2.06823 0.64731   8
   0 -10  17 2.38527 0.41331   8
   0 -10 -17 3.85610 0.57968   1
   0 -10  17 2.63036 0.53106   1
   0  10 -17 2.19959 0.56419   3
   0  10  17 1.90072 0.55185   3
   0  10 -17 1.98592 0.79117   6
   0 -10 -17 2.42063 0.70570   7
   0 -10  17 1.61532 0.46365   7
   0 -10 -18 13.3948 0.96855   1
   0 -10  18 15.7886 1.02235   1
   0  10  18 15.3383 1.01237   3
   0  10 -18 13.8216 1.00669   3
   0  10  18 14.2569 1.19617   8
   0 -10  18 13.3537 0.81009   8
   0 -10 -18 14.0146 1.13891   7
   0  10 -18 17.0889 1.28041   6
   0 -10  18 14.3255 0.90577   7
   0 -10  19 21.2506 1.28313   1
   0 -10 -19 25.6820 1.34831   1
   0 -10  19 21.4350 1.13982   8
   0  10 -19 20.6184 1.31725   3
   0  10  19 23.5720 1.35651   3
   0 -10  19 22.1001 1.23589   7
   0  10 -19 25.0586 1.59778   6
   0 -10 -19 22.2412 1.49060   7
   0 -10  20 9.08655 0.71863   7
   0 -10 -20 11.0171 1.03391   7
   0  10  20 9.36979 0.85210   3
   0 -10 -20 9.10940 0.81411   1
   0 -10  20 10.2711 0.82860   1
   0 -10  20 9.02885 0.65255   8
   0  10 -20 11.0684 1.11265   6
   0  10 -20 11.4508 0.85067   3
   0 -10 -21 17.8884 1.15286   1
   0 -10  21 19.1354 1.17203   1
   0 -10 -21 18.1846 1.34782   7
   0  10  21 17.5848 1.17488   3
   0  10 -21 19.9048 1.20238   3
   0  10 -21 22.5172 1.50935   6
   0 -10  21 18.0674 1.07018   7
   0 -10  21 18.4850 1.00279   8
   0 -10  22 167.948 7.88610   8
   0  10  22 191.739 8.07650   3
   0 -10  22 191.195 8.04772   1
   0 -10 -22 184.784 8.04379   1
   0  10 -22 182.640 8.05641   3
   0  10 -22 188.875 8.30803   6
   0 -10  22 182.100 7.96496   7
   0 -10 -22 184.084 8.25723   7
   0  10  23 58.2051 2.75313   3
   0  10 -23 55.5089 2.72927   3
   0 -10  23 57.2709 2.71089   1
   0 -10 -23 57.1213 2.72063   1
   0 -10  23 60.3105 2.64467   7
   0  10 -23 56.1139 2.99933   6
   0  10  23 56.9130 2.98924   8
   0 -10 -23 55.4802 2.93544   7
   0 -10  23 52.3521 2.54785   8
   0  10 -24 80.5798 3.86946   3
   0  10  24 81.7377 3.87617   3
   0 -10  24 87.0767 3.86520   1
   0 -10 -24 84.1823 3.86923   1
   0  10 -24 84.9688 4.14414   6
   0 -10  24 80.2110 3.77442   7
   0  10  24 88.2656 4.16924   8
   0 -10  24 87.9474 4.20145   5
   0 -10 -24 82.2008 4.10187   7
   0  10  25 53.6887 2.68428   3
   0  10 -25 53.6518 2.67058   3
   0 -10 -25 54.2836 2.66331   1
   0 -10  25 55.7277 2.65447   1
   0 -10  25 53.9136 2.57017   7
   0  10 -25 58.3065 2.98347   6
   0  10  25 56.3176 2.98013   8
   0 -10  25 61.0404 3.03001   5
   0 -10 -25 55.9935 2.92868   7
   0  10  26 7.89669 0.78267   3
   0 -10  26 7.90774 0.71234   1
   0 -10  26 6.26603 1.09152   5
   0  10  26 8.31263 1.09004   8
   0  10 -26 6.32539 1.07206   6
   0 -10 -26 7.54118 1.02499   7
   0  10 -27-0.55532 0.93470   6
   0  10 -27-0.32955 0.66590  13
   0 -10  27 0.70112 0.49369   1
   0  10  27 0.28741 0.80864   8
   0  10  27 0.06949 0.51845   3
   0 -10  27-0.14478 0.95666   5
   0 -10 -27-0.90775 0.83030   7
   0  10  28 1.90318 0.87753   8
   0 -10  28 2.62711 1.01043   5
   0 -10 -28 1.57881 0.81804   7
   0  10 -28 1.68039 0.91776   6
   0  10 -28 1.45439 0.73149  13
   0  10  29 19.3433 1.56076   8
   0 -10  29 17.7276 1.59891   5
   0 -10 -29 19.3888 1.48050   7
   0  10 -29 19.6212 1.57067   6
   0  10 -29 20.5582 1.35983  13
   0 -10  30 2.99599 1.10585   5
   0  10  30 0.60547 0.90603   8
   0 -10 -30 0.80384 0.82086   7
   0  10 -30 2.14861 0.99426   6
   0 -10 -31 3.10673 0.93297   7
   0  10 -31 2.30624 1.02848   6
   0 -10  31 4.56773 1.12729   5
   0 -10 -32 1.36358 0.92280   7
   0 -10  32 0.92514 1.12007   5
   0 -10 -33 17.0410 1.47725   7
   0 -10  33 14.9591 1.58924   5
   0 -10 -34 8.58278 1.21185   7
   0  11   0-0.08971 0.55784   3
   0  11   0 0.38039 0.45856   8
   0 -11   0-0.08432 0.50592   1
   0 -11   0 0.08801 0.52064   7
   0  11   0-0.35196 0.45435  13
   0  11   0 0.16315 0.55122   9
   0  11   1-0.26916 0.52313   3
   0  11  -1 0.17934 0.53300   3
   0  11  -1 0.59242 0.45246   8
   0  11   1 0.07826 0.48028   8
   0 -11  -1 0.42152 0.48428   1
   0 -11   1-0.84311 0.51514   1
   0 -11   1 0.26012 0.49556   7
   0 -11  -1-0.08931 0.48093   7
   0  11   1 0.78709 0.48848  13
   0  11  -1 0.29016 0.44058  13
   0  11   1-0.32826 0.56458   9
   0  11  -2 0.62731 0.55251   3
   0  11   2 0.16167 0.47377   8
   0 -11  -2 0.59026 0.50603   1
   0 -11   2 0.25624 0.47310   7
   0 -11  -2 0.45366 0.50798   7
   0  11   2-0.38249 0.51364  13
   0  11  -2 0.27939 0.42093  13
   0  11   2 0.24939 0.53238   9
   0  11  -3 0.35811 0.50645   3
   0 -11   3-0.13284 0.48356   8
   0  11   3 0.49943 0.48774   8
   0 -11  -3 0.08434 0.51762   1
   0 -11   3-0.25202 0.47025   7
   0 -11  -3 0.18446 0.50234   7
   0  11  -3 0.58455 0.43905  13
   0  11   3-0.22789 0.50102  13
   0  11   3 0.08396 0.53758   9
   0  11  -4-0.26839 0.51680   3
   0 -11  -4 0.42177 0.49457   1
   0  11   4 0.42733 0.54305   9
   0 -11   4 0.32234 0.47697   8
   0  11   4 0.51348 0.53243   8
   0 -11  -4 0.28194 0.54556   7
   0 -11   4 1.57066 0.52093   7
   0  11   4 1.06444 0.55501  13
   0  11  -4-0.08612 0.41783  13
   0 -11   5-0.24394 0.46241   7
   0 -11   5 0.25139 0.51319   8
   0  11   5 0.08800 0.51818   8
   0 -11  -5 0.16866 0.52215   1
   0 -11   5 0.42117 0.51929   1
   0  11   5-0.52072 0.59711   9
   0  11  -5 0.83916 0.42450  13
   0  11   5-0.12316 0.54389  13
   0  11  -5 0.17889 0.54898   3
   0  11   5 0.53918 0.52403   3
   0  11   6-0.08773 0.54785   9
   0 -11   6-0.58939 0.51215   1
   0 -11  -6-0.08441 0.55349   1
   0  11  -6-0.08934 0.52096   3
   0  11   6-0.17965 0.52888   3
   0 -11   6 0.40096 0.49650   7
   0  11   6-0.06395 0.57674  13
   0  11   6-0.27224 0.51600   8
   0 -11   6-0.06112 0.51866   8
   0  11   7 0.35933 0.60258   9
   0 -11   7-0.75705 0.55582   1
   0 -11  -7 0.92809 0.55750   1
   0  11   7 0.26934 0.53111   3
   0  11  -7 0.08926 0.58527   3
   0 -11   7-0.39458 0.47783   7
   0  11   7 0.73196 0.61225  13
   0 -11   7-0.41577 0.49810   8
   0  11   7 0.09343 0.57081   8
   0  11   8 0.83041 0.65028   9
   0 -11  -8 0.33722 0.50822   1
   0 -11   8-0.08394 0.53752   1
   0  11   8-0.53836 0.55316   3
   0  11  -8 0.53463 0.54205   3
   0 -11   8-0.85583 0.52196   7
   0 -11  -8 0.20340 0.56016   7
   0  11  -8-0.38475 0.74783   6
   0  11   8-0.20753 0.61749  13
   0 -11   8-1.09824 0.50064   8
   0  11   8-0.09623 0.60613   8
   0 -11  -9 0.58891 0.53430   1
   0 -11   9 0.08380 0.51884   1
   0  11  -9 0.08898 0.58573   3
   0  11   9 0.35860 0.53540   3
   0 -11   9 0.30683 0.49712   7
   0 -11  -9-0.10360 0.60702   7
   0  11  -9 0.38737 0.80980   6
   0  11   9 0.09901 0.58296   8
   0 -11   9-0.16870 0.48591   8
   0  11   9-0.28394 0.61822   9
   0  11  10 0.09738 0.62350   9
   0 -11 -10 0.83980 0.54638   1
   0 -11  10 0.25091 0.50179   1
   0  11 -10-0.08886 0.54291   3
   0  11  10-0.80602 0.53482   3
   0  11 -10-0.13042 0.76417   6
   0 -11 -10-0.52738 0.61197   7
   0 -11  10 0.75357 0.47855   7
   0  11  10 0.10195 0.61166   8
   0 -11  10-0.21834 0.46208   8
   0  11  11-0.10039 0.65583   9
   0 -11  11 0.58411 0.53656   1
   0 -11 -11 0.58732 0.51045   1
   0  11  11 0.53695 0.56607   3
   0  11 -11-0.35469 0.54188   3
   0  11 -11 0.26242 0.77997   6
   0 -11  11 0.66834 0.48327   7
   0 -11 -11-0.85955 0.62656   7
   0 -11  11 0.15860 0.44453   8
   0  11  11 0.73189 0.57592   8
   0  11  12 0.41392 0.66525   9
   0 -11  12 0.08331 0.49750   1
   0 -11 -12 0.08374 0.51618   1
   0  11  12 0.80387 0.54815   3
   0  11 -12-0.53148 0.51648   3
   0  11 -12 0.13208 0.78874   6
   0 -11 -12-0.32849 0.63844   7
   0 -11  12 0.73181 0.47799   7
   0 -11  12-0.40948 0.44227   8
   0  11  12-0.21525 0.61196   8
   0  11  13 0.85888 0.73082   9
   0 -11  13-0.49834 0.55102   1
   0 -11 -13 0.83689 0.52048   1
   0  11  13 0.08930 0.54327   3
   0  11 -13 0.26562 0.54348   3
   0  11 -13 0.66763 0.77862   6
   0 -11 -13 0.77979 0.64961   7
   0 -11  13 0.07194 0.45320   7
   0 -11  13 0.69524 0.41461   8
   0  11  13-0.55358 0.61981   8
   0  11  14 1.10946 0.71038   9
   0 -11  14 0.08280 0.51489   1
   0 -11 -14-0.33379 0.53649   1
   0  11 -14 0.26490 0.53951   3
   0  11  14-0.44533 0.52440   3
   0  11 -14 0.40308 0.81724   6
   0 -11  14-0.49541 0.45317   7
   0 -11 -14-0.56655 0.61018   7
   0 -11  14-0.24004 0.40262   8
   0  11  14 0.34058 0.65214   8
   0  11  15-0.91723 0.71907   9
   0 -11  15 0.24694 0.53349   1
   0 -11 -15 0.16680 0.54053   1
   0 -11  15-0.55737 0.39052   8
   0  11  15-0.11659 0.61325   8
   0  11 -15-0.13581 0.81106   6
   0 -11 -15-0.34566 0.64497   7
   0 -11  15-0.55716 0.44600   7
   0  11  15 0.71100 0.55029   3
   0  11 -15-0.08799 0.54954   3
   0 -11  16 0.94052 0.41452   8
   0  11  16-1.31406 0.68622   8
   0 -11  16 0.89950 0.57239   1
   0 -11 -16-0.33106 0.53637   1
   0  11  16 0.94597 0.79612   9
   0  11 -16 0.17547 0.54554   3
   0  11  16 0.44293 0.54125   3
   0  11 -16 0.54599 0.78804   6
   0 -11 -16 0.11713 0.63434   7
   0 -11  16 0.82121 0.47903   7
   0 -11  16-0.31975 0.24038  11
   0  11  17-0.97634 0.79714   9
   0 -11 -17 0.24676 0.53093   1
   0 -11  17 0.56840 0.56059   1
   0  11  17-0.17627 0.52879   3
   0  11 -17 0.08742 0.56875   3
   0 -11 -17 1.78635 0.67365   7
   0 -11  17-0.53746 0.45399   7
   0  11 -17-0.13795 0.80437   6
   0 -11  17-0.51801 0.39248   8
   0  11  17 0.24463 0.66618   8
   0 -11 -18 0.40853 0.56410   1
   0 -11  18 0.40485 0.54114   1
   0  11 -18 0.86944 0.52406   3
   0  11  18 0.17519 0.57883   3
   0 -11  18-0.06591 0.45186   7
   0 -11 -18-1.09076 0.70319   7
   0  11 -18-0.27895 0.83682   6
   0  11  18-0.12540 0.72033   8
   0 -11  19 0.08044 0.52541   1
   0 -11 -19 0.57074 0.58416   1
   0  11  19 0.86972 0.57690   3
   0  11 -19-0.43168 0.59814   3
   0 -11  19-0.06455 0.46848   7
   0 -11 -19-0.36934 0.69641   7
   0  11 -19 0.84046 0.85585   6
   0  11  19-0.25661 0.73704   8
   0 -11  20-0.25185 0.37307   8
   0  11 -20 0.60039 0.56675   3
   0  11  20-0.34535 0.58555   3
   0 -11 -20-0.24312 0.58061   1
   0 -11  20 0.32085 0.57281   1
   0 -11 -20-0.12497 0.72510   7
   0 -11  20 0.18932 0.44620   7
   0  11 -20 0.28296 0.85277   6
   0  11  20 1.04938 0.79785   8
   0 -11  21-0.24054 0.37967   8
   0  11 -21 0.25517 0.59742   3
   0  11  21 0.42835 0.59969   3
   0 -11  21 0.36979 0.46805   7
   0 -11 -21 0.32357 0.58707   1
   0 -11  21-0.39625 0.58237   1
   0  11 -21 1.57273 0.95553   6
   0 -11 -21 0.63466 0.74735   7
   0  11  22-0.93250 0.61522   3
   0  11 -22 1.60113 0.61735   3
   0 -11  22 0.11983 0.45239   7
   0 -11  22-0.23434 0.58803   1
   0 -11 -22-0.55949 0.58189   1
   0  11 -22-0.43328 0.84626   6
   0 -11 -22-0.90262 0.74818   7
   0  11  23-0.33546 0.58924   3
   0  11 -23 0.41625 0.59277   3
   0 -11  23 0.23294 0.45260   7
   0 -11 -23 0.39423 0.58493   1
   0 -11  23-0.07709 0.54348   1
   0  11 -23 1.60440 0.88730   6
   0  11  24 0.16545 0.61905   3
   0  11 -24 0.08224 0.59115   3
   0 -11 -24-0.13268 0.82855   7
   0 -11  24 0.67389 0.45043   7
   0  11 -24 1.17785 0.88743   6
   0 -11  24 0.07635 0.55054   1
   0 -11 -24-1.01175 0.56658   1
   0 -11 -25-1.47966 0.88247   7
   0 -11  25-0.60143 0.58620   1
   0  11  25 0.08152 0.59034   3
   0 -11  25-1.79521 0.98514   5
   0  11 -25 0.44571 0.92819   6
   0  11  25-1.16394 0.85705   8
   0 -11 -26-0.81808 0.91459   7
   0 -11  26-0.44043 0.54436   1
   0  11  26 0.40016 0.59709   3
   0 -11  26 1.67493 1.06218   5
   0  11 -26 0.74930 0.97116   6
   0  11  26-0.74136 0.86453   8
   0 -11 -27 0.55422 0.87626   7
   0 -11  27 0.28732 0.55018   1
   0 -11  27-0.15383 0.93144   5
   0  11  27-0.90584 0.89739   8
   0  11 -27-0.90620 0.95119   6
   0  11  27-0.23491 0.59976   3
   0 -11  28 0.31048 1.02981   5
   0 -11 -28-0.14041 0.89185   7
   0  11 -28-0.15316 1.06118   6
   0  11  28-1.22944 0.93489   8
   0  11 -29-0.30840 1.00718   6
   0 -11 -29-0.14163 0.94654   7
   0 -11  29 1.09896 1.10265   5
   0  11 -30-1.24073 1.15710   6
   0 -11 -30 0.85641 0.93232   7
   0 -11  30-0.31705 1.13574   5
   0  11 -31 0.15680 1.07916   6
   0 -11 -31 0.57519 0.92492   7
   0 -11  31 1.44301 1.04357   5
   0  12   0 58.7937 2.83185   8
   0  12   0 61.2559 2.91196   3
   0  12   0 56.0812 2.70613  13
   0  12   0 54.8471 2.84891   9
   0 -12   0 57.8224 2.87224   7
   0 -12   0 58.3554 2.86796   1
   0  12   1-0.08967 0.69378   9
   0  12   1 1.19672 0.53784   8
   0  12   1 1.58615 0.63814   3
   0  12  -1 2.27860 0.63258   3
   0  12   1 1.33056 0.52712  13
   0  12  -1 1.33152 0.49909  13
   0 -12  -1 2.50929 0.64274   1
   0 -12   1 1.67237 0.61976   1
   0 -12  -1 1.96706 0.61245   7
   0 -12   1 2.09878 0.60940   7
   0  12   2 36.5232 1.92743   8
   0  12  -2 35.8347 1.97337   3
   0 -12  -2 37.8311 1.96117   1
   0  12   2 36.3671 1.82379  13
   0  12  -2 37.4875 1.78227  13
   0  12   2 33.9139 1.94170   9
   0 -12  -2 33.6326 1.96370   7
   0 -12   2 33.0467 1.92576   7
   0  12   3 21.8522 1.33195   8
   0  12  -3 17.7002 1.30158   3
   0 -12  -3 21.6214 1.33230   1
   0  12  -3 20.4515 1.16204  13
   0  12   3 24.7121 1.25111  13
   0  12   3 18.7705 1.35172   9
   0 -12  -3 19.5501 1.36492   7
   0 -12   3 20.9700 1.32142   7
   0  12   4 109.045 4.90834   8
   0  12  -4 109.091 4.93816   3
   0  12  -4 103.691 4.70578  13
   0  12   4 106.584 4.78819  13
   0  12   4 102.262 4.90626   9
   0 -12   4 101.328 4.88761   7
   0 -12  -4 113.975 4.97303   7
   0 -12  -4 103.761 4.89858   1
   0  12   5 1.87234 0.71554   9
   0  12   5 3.91429 0.69297   8
   0  12   5 2.08169 0.68604   3
   0  12  -5 2.76462 0.67143   3
   0 -12  -5 3.52561 0.68881   1
   0 -12   5 3.05892 0.71474   1
   0 -12  -5 2.52091 0.75055   7
   0 -12   5 2.69992 0.61193   7
   0  12   5 3.03712 0.67881  13
   0  12  -5 3.33869 0.53990  13
   0  12   6 1072.53 48.3088   9
   0  12   6 1187.15 48.2271  13
   0  12  -6 1124.76 48.1131  13
   0 -12   6 1131.62 48.3010   7
   0  12   6 1113.19 48.3427   3
   0  12  -6 1136.15 48.3474   3
   0 -12   6 1084.43 48.3015   1
   0 -12  -6 1132.74 48.3235   1
   0  12   6 1128.97 48.3387   8
   0  12   7 190.977 8.41984   8
   0  12  -7 184.674 8.40483   3
   0  12   7 186.479 8.40521   3
   0  12   7 186.760 8.40205   9
   0 -12   7 191.961 8.36235   7
   0 -12   7 186.698 8.37359   1
   0 -12  -7 184.840 8.37422   1
   0  12   8 866.307 37.3401   8
   0 -12   8 871.277 37.3000   1
   0 -12  -8 867.649 37.3026   1
   0  12  -8 857.281 37.3172   3
   0  12   8 865.679 37.3242   3
   0  12   8 885.979 37.3311   9
   0 -12   8 844.616 37.2605   7
   0 -12   8 873.889 37.1817   8
   0  12   9 118.063 5.48576   8
   0 -12   9 114.961 5.41367   1
   0 -12  -9 120.912 5.43256   1
   0 -12  -9 121.201 5.51270   7
   0  12   9 114.831 5.44190   3
   0  12  -9 114.434 5.43823   3
   0  12   9 125.260 5.48832   9
   0 -12   9 116.390 5.38924   7
   0 -12   9 118.123 5.30289   8
   0  12  10 123.452 5.88525   8
   0 -12  10 132.671 5.84704   1
   0 -12 -10 122.123 5.82405   1
   0 -12 -10 131.382 5.93708   7
   0  12  10 131.288 5.86920   3
   0  12 -10 126.826 5.85297   3
   0  12  10 127.127 5.88404   9
   0 -12  10 128.309 5.70414   8
   0  12 -10 127.445 6.05231   6
   0 -12  10 127.109 5.79805   7
   0  12  11 69.2276 3.34074   8
   0 -12 -11 67.5615 3.25676   1
   0 -12  11 68.9220 3.25919   1
   0  12  11 69.4567 3.33774   9
   0 -12  11 63.6620 3.10182   8
   0  12  11 65.7759 3.27021   3
   0  12 -11 69.8904 3.29404   3
   0 -12 -11 66.3911 3.34442   7
   0  12 -11 62.7419 3.43797   6
   0 -12  11 65.7098 3.20362   7
   0  12  12 39.0761 2.26442   8
   0 -12 -12 44.5747 2.23486   1
   0 -12  12 42.8511 2.22438   1
   0  12  12 44.7975 2.33303   9
   0 -12  12 39.3216 2.05288   8
   0  12  12 44.9404 2.25478   3
   0  12 -12 42.5055 2.24276   3
   0 -12 -12 43.3048 2.30806   7
   0 -12  12 40.2315 2.13641   7
   0  12 -12 40.9173 2.43367   6
   0 -12  13 13.4541 0.91706   8
   0  12  13 13.6705 1.19091   9
   0  12  13 15.4686 1.10673   3
   0  12 -13 15.2424 1.09159   3
   0 -12 -13 15.2200 1.08560   1
   0 -12  13 13.4641 1.06863   1
   0 -12  13 15.3066 1.02344   7
   0  12 -13 12.0108 1.28908   6
   0 -12 -13 12.1998 1.14917   7
   0  12  13 15.8919 1.20534   8
   0  12  14 1.28044 0.76332   9
   0 -12  14 0.18217 0.56151   1
   0 -12 -14-0.73500 0.58352   1
   0  12  14 0.12093 0.64749   8
   0 -12  14 0.31766 0.45137   8
   0  12 -14 0.39019 0.62208   3
   0  12  14-0.59029 0.61442   3
   0 -12  14 0.54901 0.48564   7
   0 -12 -14 1.47020 0.69668   7
   0  12 -14-0.73968 0.83248   6
   0  12  15 1.19859 0.76993   9
   0 -12  15 2.35483 0.65757   1
   0 -12 -15 2.19486 0.65752   1
   0  12 -15 2.67603 0.92906   6
   0  12 -15 1.06863 0.58216   3
   0  12  15 1.96273 0.65507   3
   0 -12 -15 2.61282 0.81795   7
   0 -12  15 2.85508 0.56936   7
   0  12  15 3.21575 0.77792   8
   0  12 -16 0.15013 0.86698   6
   0 -12  16 0.82031 0.27955  11
   0  12  16 0.98702 0.87549   9
   0  12  16 0.38071 0.67576   8
   0  12  16 0.58639 0.58670   3
   0  12 -16 0.67808 0.61549   3
   0 -12 -16 0.37880 0.64822   7
   0 -12  16-0.30329 0.48589   7
   0 -12  16 0.09008 0.56766   1
   0 -12 -16 0.18194 0.60372   1
   0  12  17 28.4138 1.83969   9
   0  12  17 26.4730 1.74799   8
   0 -12  17 26.7735 1.61081   1
   0 -12 -17 26.3238 1.61332   1
   0  12  17 28.3834 1.66664   3
   0  12 -17 26.6154 1.64043   3
   0 -12  17 29.9075 1.55979   7
   0  12 -17 28.6748 1.91854   6
   0 -12 -17 29.8937 1.78564   7
   0 -12 -18 3.97503 0.73966   1
   0 -12  18 5.54268 0.77134   1
   0  12 -18 3.25984 0.72567   3
   0  12  18 4.34707 0.72442   3
   0  12  18 4.64339 0.87716   8
   0  12 -18 3.04689 0.91786   6
   0 -12 -18 5.60443 0.89140   7
   0 -12  18 3.20872 0.59252   7
   0  12  19 22.2251 1.61312   8
   0 -12  19 22.3230 1.40292   1
   0 -12 -19 20.6832 1.39025   1
   0  12 -19 21.5255 1.41138   3
   0  12  19 23.5307 1.43083   3
   0  12 -19 23.9930 1.71076   6
   0 -12  19 22.2604 1.30434   7
   0 -12 -19 22.7355 1.57067   7
   0 -12  20 1.94516 0.64964   1
   0 -12 -20 1.79067 0.67568   1
   0  12 -20 3.21722 0.71533   3
   0  12  20 2.48006 0.72099   3
   0  12  20 3.05397 0.90886   8
   0  12 -20 5.12319 1.09143   6
   0 -12  20 2.64864 0.56678   7
   0 -12 -20 0.13404 0.82159   7
   0  12  21 112.096 5.34986   8
   0 -12 -21 116.765 5.13632   1
   0 -12  21 113.393 5.11905   1
   0  12  21 108.231 5.14334   3
   0  12 -21 105.009 5.12747   3
   0 -12  21 111.297 5.03804   7
   0  12 -21 112.942 5.44282   6
   0 -12 -21 109.810 5.31804   7
   0 -12 -22 15.9996 1.34412   7
   0  12 -22 15.5495 1.14377   3
   0  12  22 14.3407 1.13005   3
   0 -12  22 12.5126 0.95688   7
   0  12 -22 15.7951 1.51398   6
   0 -12  22 13.2710 1.06505   1
   0 -12 -22 13.2843 1.08871   1
   0  12  23 2.59594 0.73063   3
   0  12 -23 3.03739 0.75594   3
   0 -12 -23 1.73768 0.68187   1
   0 -12  23 1.95697 0.62706   1
   0  12 -23 2.39021 1.00408   6
   0 -12 -23 2.37637 0.89308   7
   0 -12  24 52.7321 2.61983   1
   0 -12 -24 47.4851 2.59727   1
   0  12 -24 52.6894 2.97743   6
   0  12 -24 51.3500 2.64494   3
   0  12  24 54.1844 2.66200   3
   0 -12 -24 57.8852 2.93026   7
   0  12  25 21.5927 1.39106   3
   0 -12  25 22.8639 1.38913   1
   0  12 -25 23.3018 1.77015   6
   0 -12 -25 18.3472 1.59962   7
   0  12  26 23.1998 1.81373   8
   0  12  26 23.8807 1.49216   3
   0 -12  26 25.5591 1.48857   1
   0 -12  26 23.7203 1.88355   5
   0 -12 -26 24.5345 1.75891   7
   0  12 -26 26.0803 1.93838   6
   0 -12 -27 0.14697 0.95245   7
   0  12 -27 0.16408 1.01583   6
   0 -12  27-0.32593 1.02201   5
   0 -12 -28-1.19258 1.00480   7
   0 -12  28-0.16523 1.05470   5
   0  12 -28-1.98093 1.14860   6
   0  12 -29 37.6685 2.44538   6
   0  12 -30 16.2326 1.64873   6
   0  13   0-0.38957 0.52602  13
   0 -13   0 0.10621 0.59768   7
   0 -13   0 0.81123 0.61682   1
   0  13   0 0.32589 0.59499   3
   0  13   0 0.19281 0.62724   9
   0  13  -1 0.26731 0.51832  13
   0  13   1-0.75095 0.55002  13
   0  13   1-0.09284 0.55182   8
   0 -13   1-0.52203 0.59059   7
   0 -13  -1 0.43186 0.60110   7
   0 -13   1-0.10139 0.61950   1
   0 -13  -1-0.91274 0.57068   1
   0  13   1 0.32602 0.64595   3
   0  13  -1 0.54289 0.61419   3
   0  13   1 0.29153 0.63968   9
   0  13  -1 0.09593 0.63869   9
   0  13  -2 0.15429 0.50041  13
   0  13   2-0.72083 0.56880  13
   0  13   2-0.09504 0.58587   8
   0 -13  -2 1.31196 0.61846   7
   0 -13   2-0.82337 0.64273   7
   0 -13  -2-0.60858 0.58267   1
   0  13  -2 0.65112 0.62023   3
   0  13   2-0.29273 0.67601   9
   0  13  -3-0.14840 0.48970  13
   0  13   3-0.74976 0.57263  13
   0  13   3 0.68186 0.58715   8
   0 -13   3-0.60923 0.59784   7
   0 -13  -3-0.22244 0.60578   7
   0 -13  -3 0.60868 0.63623   1
   0  13  -3 0.32536 0.66265   3
   0  13   3-0.59209 0.65951   9
   0  13  -4-0.47635 0.48282  13
   0  13   4-0.38864 0.61459  13
   0  13   4-0.30017 0.57490   8
   0 -13  -4 0.90548 0.64037   7
   0 -13   4 0.70046 0.60604   7
   0 -13   4 1.01322 0.62743   1
   0 -13  -4 0.20281 0.59140   1
   0  13  -4 1.62569 0.69687   3
   0  13   4 1.19585 0.69291   9
   0  13  -5 0.41443 0.47925  13
   0  13   5-0.20203 0.60606  13
   0  13   5 0.10276 0.62506   8
   0 -13   5-0.40503 0.61866   1
   0 -13  -5-0.10136 0.56736   1
   0  13   5-0.10006 0.66370   9
   0 -13  -5 0.57536 0.62674   7
   0 -13   5 0.79032 0.65028   7
   0  13  -5 0.32498 0.66480   3
   0  13   5-0.76143 0.63423   3
   0  13  -6-0.44521 0.44917  13
   0  13   6 1.26436 0.63235   8
   0 -13  -6 0.81046 0.59091   1
   0 -13   6-0.10128 0.59935   1
   0  13   6 1.11293 0.68884   9
   0 -13   6 1.16831 0.63611   7
   0 -13  -6-0.11695 0.65827   7
   0  13  -6-0.64940 0.64956   3
   0  13   6 1.52209 0.70193   3
   0  13  -7 0.08653 0.44480  13
   0  13   7 0.97250 0.62700   8
   0  13   7 0.32591 0.64578   3
   0  13  -7 0.10806 0.65437   3
   0  13   7 0.72216 0.73194   9
   0 -13  -7-0.40547 0.63036   1
   0 -13   7 0.70823 0.63187   1
   0 -13   7-0.48027 0.58955   7
   0  13   8-0.88511 0.65774   8
   0  13  -8-0.32437 0.63363   3
   0  13   8 1.74014 0.69930   3
   0  13   8 0.31546 0.68961   9
   0 -13   8-0.40461 0.63179   1
   0 -13  -8 2.02584 0.68208   1
   0 -13   8 0.66253 0.59369   7
   0  13   9 0.90669 0.65810   8
   0  13   9 1.08638 0.66427   3
   0  13  -9 0.10793 0.62364   3
   0  13   9 0.10701 0.70760   9
   0 -13   9 1.01009 0.63132   1
   0 -13  -9 0.91127 0.62468   1
   0 -13   9 0.28006 0.56330   7
   0  13  10 0.58164 0.65120   8
   0  13 -10-0.75403 0.63427   3
   0  13  10 0.54270 0.64826   3
   0  13  10 0.10938 0.74726   9
   0 -13 -10 0.10112 0.58095   1
   0 -13  10 0.60616 0.64429   1
   0 -13  10 0.27543 0.54837   7
   0 -13 -10 0.49730 0.73555   7
   0  13  11-0.35768 0.70534   8
   0  13 -11-0.75257 0.65099   3
   0  13  11 0.54188 0.63808   3
   0  13  11-0.11201 0.74298   9
   0 -13 -11 1.11240 0.61788   1
   0 -13  11 0.90675 0.64510   1
   0 -13 -11 0.25271 0.71475   7
   0 -13  11-0.36192 0.57462   7
   0  13  12-0.24407 0.68307   8
   0  13 -12-0.42954 0.66483   3
   0  13  12 0.75778 0.68463   3
   0  13  12-0.22952 0.74073   9
   0 -13 -12-0.20210 0.62562   1
   0 -13  12 0.10032 0.63707   1
   0 -13 -12 0.51294 0.72158   7
   0 -13  12-0.08911 0.56824   7
   0  13  13-0.12502 0.74313   8
   0  13  13-0.43251 0.66364   3
   0  13 -13 0.10709 0.66594   3
   0  13  13-0.11827 0.80502   9
   0 -13  13 1.09831 0.64452   1
   0 -13 -13-0.60292 0.63024   1
   0 -13  13 0.96477 0.56617   7
   0 -13 -13 0.26028 0.72850   7
   0  13  14-0.76713 0.74183   8
   0  13  14 0.86204 0.65838   3
   0  13 -14-1.60282 0.69796   3
   0  13  14 0.12150 0.78429   9
   0 -13 -14 0.30017 0.67118   1
   0 -13  14 1.59122 0.64451   1
   0  13 -14-0.16064 0.86504   6
   0 -13  14-0.51793 0.57476   7
   0 -13 -14-0.52809 0.71502   7
   0  13  15-0.52431 0.76426   8
   0  13 -15 0.10647 0.67337   3
   0  13  15-0.42954 0.68756   3
   0  13  15 0.74857 0.80851   9
   0 -13  15 0.19782 0.62029   1
   0 -13 -15 0.29942 0.60157   1
   0 -13 -15 0.40170 0.79212   7
   0 -13  15-0.25452 0.55846   7
   0  13 -15-0.16203 0.96306   6
   0  13  16-1.20530 0.79981   8
   0  13  16-0.42756 0.66468   3
   0  13 -16-0.95379 0.65900   3
   0  13  16-1.15217 0.89612   9
   0 -13  16 0.59299 0.65560   1
   0 -13 -16 0.69446 0.64551   1
   0 -13 -16 1.08666 0.79976   7
   0  13 -16-1.30556 0.99266   6
   0 -13  16 0.58360 0.56753   7
   0  13  17-0.82219 0.77920   8
   0  13 -17 0.10545 0.67521   3
   0  13  17 0.31898 0.65259   3
   0  13  17-0.13128 0.87735   9
   0  13 -17-2.13932 1.10390   6
   0 -13  17-0.24536 0.53844   7
   0 -13 -17-0.41289 0.76216   7
   0 -13 -17 1.19001 0.68468   1
   0 -13  17-0.39363 0.63525   1
   0 -13  18 0.39203 0.65753   1
   0 -13 -18-0.49387 0.69148   1
   0  13  18-1.39875 0.77042   8
   0  13  18 0.31751 0.69943   3
   0  13 -18-1.15340 0.67960   3
   0  13 -18 0.33193 1.00040   6
   0 -13 -18-1.11591 0.86366   7
   0 -13  18 0.56109 0.53381   7
   0 -13  19 0.29256 0.68493   1
   0 -13 -19 1.67378 0.74331   1
   0  13  19 0.42821 0.79040   8
   0  13  19-0.42098 0.68204   3
   0  13 -19 0.10429 0.68912   3
   0 -13  19 0.07843 0.56189   7
   0 -13 -19-0.14132 0.82804   7
   0  13 -19-1.66715 1.05873   6
   0 -13  20 1.44792 0.70714   1
   0 -13 -20 0.29409 0.68855   1
   0  13  20 1.16523 0.80658   8
   0  13  20 0.10451 0.68794   3
   0  13 -20-0.62176 0.70028   3
   0 -13 -20 0.14314 0.83873   7
   0 -13  20-0.46027 0.53333   7
   0  13 -20 0.33609 1.09765   6
   0  13 -21-0.10281 0.70734   3
   0  13  21-0.62170 0.71538   3
   0 -13  21 1.23992 0.68337   1
   0 -13 -21 0.77643 0.69311   1
   0 -13  21 0.14942 0.54904   7
   0  13 -21-0.50785 1.07061   6
   0  13  21-0.59536 0.85933   8
   0 -13 -21 0.72468 0.88556   7
   0  13 -22-0.61186 0.73066   3
   0  13  22-0.51291 0.73261   3
   0 -13  22 0.66009 0.73047   1
   0 -13 -22-0.28795 0.67420   1
   0  13 -22 0.34124 1.11880   6
   0  13  22-0.15167 0.88874   8
   0 -13 -22-0.73445 0.90550   7
   0  13 -23-0.70675 0.74419   3
   0  13  23-0.40681 0.72864   3
   0 -13  23 0.09325 0.65937   1
   0 -13 -23 0.37974 0.73737   1
   0  13 -23 0.34353 1.02097   6
   0  13  23-0.15443 0.93934   8
   0 -13 -23 0.14864 0.90818   7
   0 -13  24-0.18450 0.66306   1
   0  13 -24 1.21072 1.16019   6
   0 -13 -24 0.90162 0.95823   7
   0  13  24-0.70305 0.71487   3
   0 -13  25 0.09090 0.67822   1
   0  13  25 0.09904 0.76497   3
   0 -13 -25-1.06502 0.98206   7
   0  13 -25 0.17401 1.14099   6
   0  13 -26-0.35017 1.20056   6
   0  13  26 1.07227 0.74919   3
   0  13 -27 1.40770 1.19918   6
   0 -14   0 30.8762 1.86256   1
   0 -14   0 30.2259 1.87156   7
   0  14   0 33.5638 1.88588   9
   0  14   0 32.8734 1.91955   3
   0  14  -1 3.20457 0.78281   9
   0  14   1 3.22362 0.80545   9
   0 -14   1 1.43346 0.71898   1
   0 -14  -1 3.97010 0.76549   1
   0  14   1 3.20379 0.79025   3
   0  14  -1 2.01657 0.72176   3
   0 -14   1 2.73531 0.73368   7
   0 -14  -1 3.16643 0.77831   7
   0  14   2 4.91258 0.73878   8
   0  14   2 6.06376 0.87229   9
   0  14  -2 4.53766 0.81235   9
   0 -14  -2 5.73498 0.82469   1
   0 -14  -2 3.10127 0.76479   7
   0 -14   2 4.15077 0.78105   7
   0  14  -2 4.62142 0.83073   3
   0  14   3 31.8385 1.82360   8
   0  14   3 30.1206 1.84736   9
   0 -14  -3 30.0965 1.85384   1
   0 -14  -3 33.9503 1.94627   7
   0 -14   3 32.1267 1.87893   7
   0  14  -3 31.7387 1.89208   3
   0  14   4 10.7066 0.99483   8
   0  14   4 9.50848 1.02461   9
   0  14  -4 9.46706 1.00924   3
   0 -14  -4 8.71481 1.00899   7
   0 -14   4 9.47440 0.99526   7
   0 -14  -4 9.37121 0.97486   1
   0 -14   4 9.36709 0.98894   1
   0 -14   5 13.5451 1.11895   1
   0 -14  -5 16.1986 1.20145   1
   0  14  -5 12.0538 1.13138   3
   0  14   5 13.0451 1.11522   8
   0  14   5 12.1061 1.12032   9
   0 -14   5 11.9316 1.09054   7
   0 -14  -5 12.9721 1.17607   7
   0  14   5 17.4389 1.22795   3
   0 -14  -6 36.3335 2.14135   7
   0  14   6 35.5168 2.05442   8
   0  14   6 32.2212 2.03847   9
   0 -14   6 37.1808 2.04692   7
   0 -14   6 36.5996 2.07208   1
   0 -14  -6 35.7931 2.04467   1
   0  14  -6 39.6731 2.12499   3
   0  14   6 38.9059 2.11850   3
   0  14   7 1.95983 0.72544   8
   0 -14  -7 1.32323 0.68824   1
   0 -14   7 2.31291 0.73297   1
   0  14   7 1.52892 0.78721   9
   0 -14  -7 1.41400 0.82186   7
   0 -14   7 0.94024 0.66339   7
   0  14   7 0.71112 0.72336   3
   0  14  -7 1.17936 0.69691   3
   0  14   8 156.075 6.87713   8
   0  14   8 149.764 6.84544   9
   0 -14  -8 156.958 6.85410   1
   0 -14   8 140.640 6.82367   1
   0 -14   8 147.874 6.80236   7
   0  14   8 148.839 6.86882   3
   0  14  -8 147.140 6.86517   3
   0  14   9 24.7808 1.57562   8
   0  14   9 22.6428 1.56740   9
   0 -14   9 23.4490 1.50308   7
   0  14   9 23.3281 1.54403   3
   0  14  -9 23.9690 1.55772   3
   0 -14   9 23.1408 1.50558   1
   0 -14  -9 20.8110 1.47656   1
   0  14 -10 9.86154 1.01512   3
   0  14  10 9.80885 1.06534   3
   0  14  10 9.18202 1.08089   9
   0  14  10 9.76137 1.04984   8
   0 -14  10 11.2763 1.05015   1
   0 -14 -10 9.21006 0.97640   1
   0 -14  10 9.90542 0.95224   7
   0  14  11 9.33330 1.00986   3
   0  14 -11 4.56674 0.86989   3
   0  14  11 9.72634 1.02533   8
   0  14  11 9.27303 1.06821   9
   0 -14  11 6.50672 0.85759   7
   0 -14 -11 9.38121 1.05386   7
   0 -14  11 6.10685 0.87175   1
   0 -14 -11 5.58334 0.87929   1
   0 -14 -12 53.8679 2.81476   7
   0  14  12 51.0413 2.76659   8
   0  14  12 52.4304 2.73799   3
   0  14 -12 54.1285 2.74136   3
   0  14  12 50.5413 2.76419   9
   0 -14  12 51.6590 2.70456   1
   0 -14 -12 50.6162 2.68822   1
   0 -14  12 50.2086 2.64191   7
   0  14 -13 0.11654 0.74059   3
   0  14  13 0.47022 0.78316   3
   0  14  13 0.36936 0.86223   9
   0  14  13 0.92381 0.74312   8
   0 -14  13 1.40768 0.73489   1
   0 -14 -13-0.76180 0.68594   1
   0 -14 -13 1.81307 0.82551   7
   0 -14  13 1.05041 0.61451   7
   0  14 -14 9.29277 1.01719   3
   0  14  14 11.5953 1.09768   3
   0  14  14 7.69320 1.06526   9
   0  14  14 8.78748 1.06848   8
   0 -14 -14 7.91368 0.95321   1
   0 -14  14 10.9470 1.01281   1
   0 -14  14 7.70454 0.86713   7
   0 -14 -14 9.60705 1.08008   7
   0  14  15 1.86641 0.77376   3
   0  14 -15 1.04065 0.71594   3
   0  14  15-1.03345 0.94872   9
   0  14  15 2.48486 0.81167   8
   0 -14  15 2.80427 0.74768   1
   0 -14 -15 1.19335 0.74678   1
   0 -14  15 1.84721 0.62777   7
   0 -14 -15 2.14635 0.85319   7
   0  14 -16-1.03580 0.79176   3
   0  14  16-0.11612 0.76729   3
   0  14  16-0.26405 0.98205   9
   0  14  16 0.56420 0.80200   8
   0 -14  16 0.75213 0.73134   1
   0 -14 -16-0.10818 0.70937   1
   0 -14 -16 0.14503 0.89002   7
   0 -14  16 0.36276 0.59467   7
   0  14  17 3.81596 0.88042   3
   0  14 -17 5.38665 0.90757   3
   0  14  17 4.59539 1.05190   9
   0 -14  17 4.27234 0.73596   7
   0 -14 -17 5.43489 1.00120   7
   0  14  17 6.33081 1.01973   8
   0 -14  17 8.14055 0.94372   1
   0 -14 -17 6.34991 0.93567   1
   0  14  18 0.14700 0.83271   8
   0  14 -18 0.79766 0.74269   3
   0  14  18 1.38066 0.77304   3
   0 -14  18 1.56890 0.64593   7
   0 -14 -18 0.44574 0.83282   7
   0 -14 -18 0.32202 0.73977   1
   0 -14  18 2.24051 0.76565   1
   0  14  19 14.2311 1.35241   8
   0 -14 -19 14.0143 1.18713   1
   0 -14  19 13.2166 1.12949   1
   0  14  19 14.6403 1.24284   3
   0  14 -19 14.0540 1.17882   3
   0 -14  19 11.5032 1.01817   7
   0 -14 -19 10.8408 1.27196   7
   0  14  20 68.0675 3.59640   8
   0  14  20 69.3808 3.44713   3
   0  14 -20 66.1988 3.42834   3
   0 -14  20 67.6033 3.30344   7
   0 -14  20 69.6297 3.40511   1
   0 -14 -20 71.6787 3.42953   1
   0 -14 -20 66.4119 3.59078   7
   0 -14 -21 62.1365 3.11212   1
   0 -14  21 60.4598 3.08302   1
   0 -14 -21 60.3760 3.31205   7
   0  14  21 62.1276 3.13800   3
   0  14 -21 60.8648 3.12053   3
   0  14 -22 19.1697 1.45624   3
   0  14  22 21.5381 1.49942   3
   0 -14 -22 22.0186 1.47515   1
   0 -14  22 18.6014 1.38252   1
   0  14  23-0.44170 0.80142   3
   0  14 -23 0.65830 0.78614   3
   0 -14 -23-0.10280 0.74137   1
   0 -14  23 1.11677 0.77546   1
   0  14  24 27.0978 1.65499   3
   0 -14  24 22.0549 1.55292   1
   0  14  25 1.93871 0.83416   3
   0 -14  25 3.05607 0.81197   1
   0  15   0 0.99025 0.77020   9
   0 -15   0 0.12522 0.73372   7
   0  15   0-0.25687 0.70349   3
   0 -15   0 0.11924 0.70547   1
   0  15  -1 1.54525 0.77259   9
   0  15   1-0.22089 0.77831   9
   0 -15  -1 0.50890 0.73082   7
   0  15  -1-0.25676 0.73746   3
   0  15   1-0.89936 0.76368   3
   0 -15  -1 0.11926 0.72209   1
   0  15   2 0.99831 0.79741   9
   0  15  -2 0.22007 0.77036   9
   0 -15  -2-0.12919 0.76804   7
   0 -15   2-0.60828 0.79165   7
   0  15  -2-1.66807 0.77708   3
   0 -15  -2-0.35780 0.75757   1
   0  15   3 0.88877 0.77248   9
   0  15  -3 0.11038 0.72392   9
   0 -15  -3-0.35763 0.70874   1
   0 -15   3 0.60077 0.76948   7
   0 -15  -3 0.39232 0.75515   7
   0  15  -3 0.76938 0.76950   3
   0 -15  -4-1.07006 0.75525   1
   0 -15   4-0.71334 0.73627   1
   0  15   4-0.34313 0.66712   8
   0  15  -4 0.89050 0.80283   9
   0  15   4-1.10855 0.79181   9
   0  15  -4-0.76946 0.75524   3
   0 -15  -4-0.26543 0.73910   7
   0 -15   4 0.70922 0.76924   7
   0  15   5 0.58430 0.72980   8
   0 -15  -5-0.71299 0.74212   1
   0 -15   5 1.06990 0.72637   1
   0  15   5-0.67023 0.81832   9
   0  15  -5-0.76880 0.77590   3
   0  15   5-0.12853 0.73461   3
   0 -15   5-0.58337 0.70007   7
   0 -15  -5-0.26936 0.74584   7
   0  15   6 0.47739 0.74210   8
   0 -15   6-0.11878 0.73856   1
   0 -15  -6 1.30641 0.73208   1
   0  15   6-0.67930 0.78162   9
   0  15   6 0.12843 0.77412   3
   0  15  -6-0.12794 0.71993   3
   0 -15   6-0.68880 0.68557   7
   0 -15  -6 0.27238 0.77438   7
   0  15   7-0.73164 0.78077   8
   0 -15   7 0.35551 0.74945   1
   0 -15  -7 0.23734 0.74108   1
   0  15   7-0.80299 0.80840   9
   0  15   7 1.41326 0.78148   3
   0  15  -7 0.12772 0.74468   3
   0 -15   7 0.67956 0.74554   7
   0 -15  -7-1.79652 0.84057   7
   0  15   8 0.12466 0.76172   8
   0 -15  -8 0.71044 0.75822   1
   0 -15   8-1.53875 0.81151   1
   0  15   8 0.34810 0.79553   9
   0  15   8-0.38499 0.78765   3
   0  15  -8-0.12765 0.75880   3
   0 -15  -8-1.12227 0.90555   7
   0 -15   8 0.11173 0.72127   7
   0  15   9 1.14858 0.81386   8
   0 -15  -9-0.35466 0.77224   1
   0 -15   9-1.06330 0.78667   1
   0  15   9-1.41288 0.86256   9
   0  15   9-0.64080 0.87239   3
   0  15  -9 0.63692 0.76787   3
   0 -15   9 0.10975 0.70276   7
   0  15  10 0.26138 0.77313   8
   0 -15 -10-0.59036 0.77422   1
   0 -15  10-0.23598 0.83984   1
   0  15  10 0.71834 0.86053   9
   0  15  10-1.15114 0.82889   3
   0  15 -10-0.76224 0.77273   3
   0 -15  10 0.97367 0.72301   7
   0  15  11-0.53450 0.89312   8
   0 -15 -11-0.82470 0.84143   1
   0 -15  11-0.70533 0.79157   1
   0  15  11-0.12199 0.88537   9
   0  15  11-0.38278 0.88711   3
   0  15 -11-0.50685 0.78800   3
   0 -15  11 0.85265 0.73594   7
   0  15  12 0.95482 0.84472   8
   0 -15  12-1.41356 0.82478   1
   0 -15 -12-0.58720 0.77924   1
   0  15  12-0.62380 0.84636   9
   0  15 -12-0.50518 0.76845   3
   0  15  12-1.14517 0.88784   3
   0 -15  12 0.94441 0.68570   7
   0 -15 -12-1.17694 0.89507   7
   0  15  13-0.55733 0.86293   8
   0 -15 -13 0.47052 0.73178   1
   0 -15  13-0.93891 0.74875   1
   0  15  13-0.63725 0.88326   9
   0  15  13-0.25366 0.82549   3
   0  15 -13-0.75490 0.79603   3
   0 -15 -13-1.48910 0.96910   7
   0 -15  13-0.20654 0.67229   7
   0  15  14 0.28436 0.84921   8
   0 -15  14 0.58554 0.78860   1
   0 -15 -14-0.46892 0.76287   1
   0  15  14 1.04080 0.92309   9
   0  15  14 0.50562 0.83858   3
   0  15 -14 1.12775 0.87723   3
   0 -15 -14 0.15069 0.86575   7
   0 -15  14 0.30477 0.67656   7
   0  15  15 0.72530 0.90596   8
   0 -15 -15-0.23393 0.78472   1
   0 -15  15-0.70120 0.77236   1
   0  15  15-0.39870 0.96758   9
   0  15 -15-0.24954 0.81190   3
   0  15  15-0.37805 0.80040   3
   0 -15  15-0.69885 0.68456   7
   0 -15 -15-0.45782 0.91146   7
   0  15  16-0.44400 0.90427   8
   0 -15  16 0.11662 0.81632   1
   0 -15 -16-0.58413 0.78076   1
   0  15  16-1.35614 0.94926   9
   0  15 -16 0.24861 0.81826   3
   0  15  16 0.75224 0.79949   3
   0 -15 -16-0.46306 0.94308   7
   0 -15  16 1.95949 0.72878   7
   0 -15  17 0.57933 0.75383   1
   0 -15 -17-0.58294 0.79924   1
   0  15  17 0.74933 0.88010   3
   0  15 -17 0.74257 0.85442   3
   0  15  17-0.60311 0.90042   8
   0 -15 -17-0.31199 0.97830   7
   0 -15  17-0.38423 0.67919   7
   0  15  18 0.99368 0.86350   3
   0  15 -18 0.86201 0.86781   3
   0 -15  18-0.09404 0.65824   7
   0 -15 -18-0.92695 0.78297   1
   0 -15  18 0.11480 0.78137   1
   0  15  19 1.23393 0.85492   3
   0  15 -19-0.24452 0.82017   3
   0 -15  19 0.56823 0.82739   1
   0 -15 -19-0.34459 0.83098   1
   0  15  20-0.12245 0.80909   3
   0  15 -20 0.72814 0.81706   3
   0 -15  20 0.11251 0.80344   1
   0 -15 -20-0.91054 0.80477   1
   0  15 -21 1.32409 0.87358   3
   0  15  21-0.48611 0.84200   3
   0 -15 -21 0.11267 0.83563   1
   0 -15  21 0.22272 0.82589   1
   0  15  22 0.12035 0.83966   3
   0  15 -22 1.19364 0.87449   3
   0 -15  22-0.66161 0.80284   1
   0 -15 -22-1.45167 0.87221   1
   0  15  23-0.71458 0.83664   3
   0 -15  23-0.10938 0.80886   1
   0  15  24 0.35303 0.83486   3
   0 -15  24-0.64632 0.82742   1
   0  15  25-1.62493 0.88659   3
   0  16   0 19.2603 1.47714   3
   0  16   0 13.2147 1.31841   9
   0 -16   0 19.3821 1.41321   1
   0 -16   0 14.4424 1.33386   7
   0 -16  -1 15.1740 1.28433   1
   0  16  -1 13.9048 1.29783   9
   0  16   1 10.9089 1.25010   9
   0 -16   1 17.0625 1.35222   7
   0 -16  -1 12.5998 1.27379   7
   0  16   1 15.6623 1.32740   3
   0  16  -1 13.9891 1.31940   3
   0 -16  -2 14.4007 1.23546   1
   0  16  -2 17.3043 1.36207   3
   0 -16   2 12.7359 1.24549   7
   0 -16  -2 16.4851 1.37915   7
   0  16   2 12.7547 1.25293   9
   0  16  -2 13.3749 1.28948   9
   0 -16  -3 64.7787 3.20315   7
   0  16  -3 59.4537 3.14022   3
   0 -16  -3 55.8160 3.07020   1
   0 -16   3 61.3345 3.12322   7
   0  16   3 54.2478 3.04723   9
   0  16  -3 60.3324 3.08200   9
   0 -16  -4 71.4889 3.53299   7
   0  16  -4 70.4624 3.51529   3
   0  16   4 66.4961 3.48832   3
   0 -16  -4 65.3382 3.42953   1
   0 -16   4 69.9408 3.45179   1
   0 -16   4 72.1759 3.49028   7
   0  16  -4 64.5548 3.40800   9
   0  16   4 61.0825 3.39615   9
   0 -16  -5 58.3759 3.04087   7
   0  16  -5 63.4592 3.05069   3
   0  16   5 57.5877 3.01175   3
   0 -16  -5 56.8955 2.95654   1
   0 -16   5 54.0411 2.92393   1
   0 -16   5 51.6310 2.92449   7
   0  16  -5 49.4209 2.88491   9
   0  16   5 55.1698 2.93653   9
   0 -16  -6 34.0782 2.06515   7
   0  16   6 32.3643 1.99546   3
   0  16  -6 33.7440 2.02389   3
   0  16   6 28.9492 1.88938   8
   0 -16  -6 30.3984 1.94299   1
   0 -16   6 31.8169 1.95332   1
   0 -16   6 30.1933 1.89914   7
   0  16   6 29.6790 1.93165   9
   0 -16  -7 41.1962 2.53759   7
   0  16  -7 41.5203 2.47853   3
   0  16   7 43.2234 2.52515   3
   0  16   7 44.7961 2.46238   8
   0 -16  -7 47.2710 2.51019   1
   0 -16   7 43.1845 2.46972   1
   0 -16   7 45.0452 2.47076   7
   0  16   7 44.7773 2.47779   9
   0 -16  -8 67.0658 3.61065   7
   0  16  -8 70.2558 3.58178   3
   0  16   8 75.8624 3.60545   3
   0  16   8 69.4924 3.53017   8
   0 -16   8 65.9669 3.49344   1
   0 -16  -8 71.3894 3.53947   1
   0 -16   8 67.3146 3.47454   7
   0  16   8 67.0544 3.49505   9
   0 -16  -9 62.8650 3.50341   7
   0 -16   9 62.4661 3.37363   7
   0  16   9 68.1164 3.48554   3
   0  16  -9 67.8629 3.49594   3
   0  16   9 70.9573 3.48995   8
   0  16   9 64.1420 3.41357   9
   0 -16   9 72.7580 3.46262   1
   0 -16  -9 67.3415 3.42852   1
   0  16  10 164.558 7.47600   8
   0  16 -10 163.511 7.47773   3
   0  16  10 163.664 7.48917   3
   0 -16  10 157.871 7.38669   7
   0  16  10 159.897 7.42367   9
   0 -16 -10 158.142 7.41882   1
   0 -16  10 164.826 7.44140   1
   0  16  11 48.5638 2.72560   8
   0  16  11 47.7979 2.71438   3
   0  16 -11 48.7094 2.68275   3
   0 -16  11 46.4036 2.59125   7
   0  16  11 49.1671 2.69989   9
   0 -16 -11 50.3937 2.67205   1
   0 -16  11 46.8331 2.64742   1
   0  16  12 147.634 6.84545   8
   0  16  12 148.747 6.83203   3
   0  16 -12 141.261 6.79005   3
   0 -16  12 143.980 6.71244   7
   0  16  12 140.795 6.78014   9
   0 -16  12 152.088 6.79627   1
   0 -16 -12 148.962 6.78791   1
   0  16  13 50.7387 2.77392   8
   0  16 -13 51.0508 2.73147   3
   0  16  13 46.3457 2.72746   3
   0 -16  13 47.4075 2.59112   7
   0  16  13 49.8877 2.74404   9
   0 -16  13 47.7870 2.66444   1
   0 -16 -13 49.1773 2.66674   1
   0 -16  14 5.91606 0.97415   1
   0 -16 -14 6.42924 0.99706   1
   0 -16  14 3.60907 0.83419   7
   0  16  14 1.99996 1.02431   9
   0  16  14 5.29362 1.00016   3
   0  16 -14 1.61526 0.92598   3
   0 -16  15 1.38192 0.90130   1
   0 -16 -15 3.27517 0.94660   1
   0 -16  15 0.42964 0.71670   7
   0  16  15 0.40719 0.99232   9
   0  16  15 0.67641 0.93842   3
   0  16 -15 1.07300 0.93363   3
   0 -16  16 9.48200 1.20847   1
   0 -16 -16 13.4105 1.24304   1
   0 -16  16 10.6863 1.05960   7
   0  16  16 10.0784 1.28829   9
   0  16  16 9.69848 1.25846   3
   0  16 -16 10.4063 1.17957   3
   0 -16  17 10.1558 1.02545   7
   0 -16 -17 9.95999 1.14054   1
   0 -16  17 8.53428 1.13183   1
   0  16  17 8.44390 1.18406   3
   0  16 -17 12.2096 1.24899   3
   0 -16  18 2.33153 0.93524   1
   0 -16 -18 0.24692 0.86203   1
   0  16  18 1.06448 0.90317   3
   0  16 -18 0.13193 0.84211   3
   0 -16  19 1.09329 0.82499   1
   0  16 -19 0.91693 0.91790   3
   0  17   0-0.12058 0.89833   9
   0 -17   0-2.02012 0.91398   7
   0  17  -1-1.08809 0.91817   9
   0  17   1-0.12018 0.90207   9
   0 -17  -1 0.14591 0.84254   7
   0 -17   1-0.42665 0.87677   7
   0  17   2 0.71538 0.86523   9
   0 -17   2 0.14058 0.84732   7
   0 -17  -2-1.03629 0.87160   7
   0  17  -2 0.12080 0.91199   9
   0 -17   3-1.11103 0.93513   7
   0 -17  -3-0.59888 0.88160   7
   0  17  -3 0.97091 0.91633   9
   0 -17   4-1.36735 0.87942   7
   0  17  -4 0.24436 0.90918   9
   0 -17   5-0.94414 0.91473   7
   0  17  -5 1.22556 0.90055   9
   0 -17   6-0.26631 0.85996   7
   0  17  -6-1.11101 0.89059   9
   0 -17   7-0.65502 0.83882   7
   0  17  -7 1.24798 0.94768   9
   0 -17   8-0.12916 0.86429   7
   0  17   8-1.79930 0.91911   8
   0 -17   9 0.63673 0.80541   7
   0  17   9-0.28224 0.86610   8
   0 -17  10-0.75271 0.91094   7
   0 -17  11-0.86513 0.86292   7
   0 -17  12 0.48634 0.84258   7
   0 -17  13-0.11956 0.86213   7
   0 -17  14 0.23494 0.85788   7
   0 -17  15 2.30672 0.80780   7
   1   0 -38 0.16764 1.12867  13
  -1   0  38-0.29575 0.72445   8
   1   0 -37-0.16293 1.17886  13
  -1   0  37 0.77849 0.67221   8
  -1   0  36 0.60583 0.65164   5
  -1   0  36-0.67195 0.66519   8
   1   0 -36 1.15490 1.15100  10
  -1   0  35-0.42582 0.61416   5
   1   0 -35 0.15365 1.04958  13
  -1   0  35-0.09426 0.62529   8
   1   0 -35-0.32043 1.05465  10
  -1   0  34-0.92099 0.63945   5
   1   0 -34-0.59496 0.96390  13
  -1   0  34 1.01609 0.63100   8
   1   0 -34 1.70814 1.10164  10
  -1   0  33 0.24775 0.60870   5
   1   0 -33 0.14397 0.89906  13
  -1   0  33-0.36278 0.59700   8
   1   0 -33 0.15005 0.96461  10
   1   0 -32-0.83398 0.86439  13
  -1   0  32 0.72880 0.60431   5
  -1   0  32-0.97969 0.60419   8
  -1   0  31-0.34812 0.57957   8
   1   0 -31-0.24916 0.47178   6
   1   0 -31 0.40212 0.88915  13
   1   0 -31-0.05946 0.46958  11
  -1   0  31-0.86935 0.59326   5
  -1   0  30-0.34000 0.55965   8
   1   0 -30 0.38749 0.80321  13
   1   0 -30-0.06101 0.43301   6
   1   0 -30-0.29155 0.45306  11
  -1   0  30-1.00106 0.58990   5
  -1   0  30-0.19560 0.41700   7
  -1   0  29-0.09674 0.38721   7
  -1   0  29-1.15922 0.57382   8
   1   0 -29-0.65722 0.43107   6
   1   0 -29-0.37297 0.76984  13
  -1   0  29 0.29908 0.54450   5
   1   0 -29-0.17702 0.36431  12
  -1   0  28-0.47952 0.41621   7
  -1   0  28 0.16094 0.50681   8
   1   0 -28 0.05784 0.41711   6
   1   0 -28-0.11935 0.74849  13
  -1   0  28-0.58269 0.51674   5
   1   0 -28 0.13101 0.36015  12
  -1   0  27-0.47447 0.41728   7
  -1   0  27-0.39102 0.50483   8
   1   0 -27-0.28089 0.38655   6
   1   0 -27-0.80177 0.71834  13
  -1   0  27-0.21164 0.49217   5
   1   0 -27 0.64448 0.37214  12
   1   0 -26-0.12680 0.33634  12
   1   0 -26 0.70637 0.41970   6
  -1   0  26-0.15134 0.50569   8
  -1   0  26 0.27253 0.46040   5
   1   0 -26 0.75167 0.55791   8
  -1   0  26-0.32551 0.38905   7
   1   0 -25 0.31557 0.36568   6
   1   0 -25 0.13233 0.51537   8
  -1   0  25 0.43866 0.45463   8
  -1   0  25 0.32858 0.45372   5
   1   0 -25-0.62670 0.68756  13
   1   0 -25 0.28992 0.33137  12
  -1   0  25-0.22846 0.37403   7
   1   0 -24 0.05071 0.34144   6
   1   0 -24 0.30140 0.35995   7
   1   0 -24-0.38418 0.47917   8
  -1   0  24 0.07054 0.44240   8
  -1   0  24 0.63117 0.45224   5
   1   0 -24 0.08096 0.31446  12
   1   0 -24 0.09975 0.62293  13
  -1   0  24 0.31364 0.36587   7
   1   0 -23-0.44039 0.33067   6
  -1   0  23-0.06784 0.42184   8
   1   0 -23-0.12372 0.42707   8
   1   0 -23 0.48768 0.34599   7
   1   0 -23 0.23591 0.32103  12
   1   0 -23-0.56974 0.61046  13
  -1   0  23-0.48229 0.42199   5
  -1   0  23-0.04356 0.34482   7
  -1   0  22 0.29602 0.31932   7
   1   0 -22 0.18866 0.32110   7
   1   0 -22 0.29760 0.42230   8
  -1   0  22 0.26111 0.34546   8
   1   0 -22-0.04717 0.31410   6
   1   0 -22 0.09019 0.53614  13
   1   0 -22 0.26548 0.29054  12
  -1   0  22-0.17249 0.37707   5
  -1   0  21-0.04095 0.31003   7
   1   0 -21-0.18105 0.30022   7
   1   0 -21 0.45682 0.41699   8
  -1   0  21-0.18759 0.37861   8
   1   0 -21-0.22642 0.30488   6
   1   0 -21-0.03648 0.28952  12
   1   0 -21 0.59928 0.53232  13
  -1   0  21 0.27330 0.36936   5
  -1   0  20-0.35625 0.29619   7
   1   0 -20-0.43519 0.28646   7
   1   0 -20 0.60227 0.40726   8
  -1   0  20-0.05965 0.32305   8
   1   0 -20 0.08676 0.28991   6
   1   0 -20 0.52298 0.27304  12
   1   0 -20 0.97065 0.50295  13
  -1   0  20-0.41064 0.33658   5
  -1   0  19 0.33773 0.34116   5
  -1   0  19 0.15232 0.27811   7
   1   0 -19 0.29067 0.28869   7
   1   0 -19 0.31381 0.36611   8
   1   0 -19-0.29015 0.26970   6
   1   0 -19 0.23218 0.26536  12
   1   0 -19-0.45835 0.48111  13
  -1   0  19-0.07032 0.51831  10
  -1   0  19 0.05675 0.32105   8
  -1   0  18-0.18112 0.30709   5
  -1   0  18-0.43178 0.33560   8
   1   0 -18 0.44957 0.39225   8
   1   0 -18 0.11850 0.25901   6
   1   0 -18-0.07966 0.26816   7
   1   0 -18-0.43099 0.44472  13
  -1   0  18 0.06665 0.47597  10
  -1   0  18 0.36558 0.26021   7
   1   0 -17 0.03749 0.25438   6
   1   0 -17 0.40447 0.41193  13
   1   0 -17-0.07591 0.26027   7
  -1   0  17 0.24474 0.26326   7
  -1   0  17 0.10271 0.31525   8
   1   0 -17 0.14290 0.34682   8
  -1   0  17 0.29467 0.30264   5
  -1   0  17 0.56630 0.48876  10
   1   0 -16-0.17736 0.25330   6
   1   0 -16 0.44117 0.40353  13
  -1   0  16 0.10004 0.26537   7
   1   0 -16-0.10782 0.25832   7
   1   0 -16 0.13561 0.36815   8
  -1   0  16 0.09714 0.32337   8
  -1   0  16 0.07728 0.26954   5
  -1   0  16-0.17796 0.46581  10
   1   0 -15 0.13374 0.24493   6
   1   0 -15-0.17047 0.34882   8
  -1   0  15-0.09152 0.31370   8
   1   0 -15 0.35235 0.38207  13
   1   0 -15 0.16984 0.25942   7
  -1   0  15-0.25360 0.28588   7
  -1   0  15 0.27858 0.46503  10
  -1   0  15-0.03647 0.27691   5
   1   0 -14 0.25046 0.23077   6
   1   0 -14 0.03329 0.30575   5
   1   0 -14 0.39993 0.32979   8
  -1   0  14-0.04290 0.30538   8
   1   0 -14 0.59870 0.39373  13
  -1   0  14-0.29952 0.26112   7
   1   0 -14-0.09602 0.25540   7
  -1   0  14 0.36439 0.43758  10
  -1   0  14-0.03420 0.28202   5
   1   0 -13 0.14639 0.21381   6
   1   0 -13 0.44880 0.29289   8
  -1   0  13 0.19952 0.27549   8
   1   0 -13 0.03085 0.26833   5
  -1   0  13-0.22606 0.23865   7
   1   0 -13-0.06008 0.23779   7
  -1   0  13-0.43545 0.41431  10
  -1   0  13 0.09527 0.24868   5
   1   0 -12 0.02726 0.20522   6
   1   0 -12 0.19829 0.25548   5
  -1   0  12 0.11070 0.26267   8
   1   0 -12 0.62598 0.30583   8
   1   0 -12-0.05614 0.22689   7
  -1   0  12-0.02658 0.22917   7
  -1   0  12 0.53824 0.39613  10
  -1   0  12-0.11711 0.22105   5
   1   0 -11-0.02522 0.19395   6
   1   0 -11 0.46351 0.23763   5
   1   0 -11 0.83520 0.27022   8
  -1   0  11 0.57664 0.26147   8
   1   0 -11-0.13479 0.29932  10
  -1   0  11 0.09916 0.19755   7
   1   0 -11 0.12994 0.20378   7
  -1   0  11 0.28908 0.35217  10
  -1   0  11 0.29220 0.22248   5
   1   0 -10 0.06965 0.18524   6
   1   0 -10 0.02947 0.25969   8
  -1   0  10 0.12358 0.22349   8
  -1   0  10-0.03787 0.32505  10
   1   0 -10-0.52826 0.28152  10
   1   0 -10-0.04795 0.19027   7
  -1   0  10 0.11438 0.20672   7
   1   0 -10-0.04604 0.22080   5
  -1   0  10-0.07149 0.19841   5
   1   0  -9-0.08494 0.18675   6
  -1   0   9-0.19513 0.23155   8
   1   0  -9 0.26789 0.24746   8
   1   0  -9-0.18197 0.31022  10
  -1   0   9 0.06853 0.32805  10
   1   0  -9 0.08779 0.21467   7
  -1   0   9-0.10473 0.21936   7
   1   0  -9-0.08156 0.20458   5
  -1   0   9-0.10508 0.19789   5
   1   0  -8-0.05763 0.18526   6
   1   0  -8 0.02410 0.23978   8
  -1   0   8 0.02490 0.23089   8
   1   0  -8-0.03208 0.29577  10
  -1   0   8-0.67562 0.39166  10
   1   0  -8-0.05955 0.19816   7
  -1   0   8-0.01902 0.20422   7
   1   0  -8 0.08860 0.20538   5
  -1   0   8-0.01819 0.19104   5
   1   0  -7 0.10312 0.17013   6
   1   0  -7 0.38526 0.27987   8
  -1   0   7-0.21438 0.39076  10
   1   0  -7-0.22284 0.30427  10
   1   0  -7 0.15978 0.20164   7
  -1   0   7 0.05142 0.22567   7
   1   0  -7-0.07518 0.19908   5
  -1   0   7-0.06179 0.19642   5
   1   0  -6-0.22435 0.22199   8
  -1   0   6 0.02287 0.32925  10
   1   0  -6-0.02380 0.24843  10
   1   0  -6-0.17236 0.18385   7
   1   0  -6 0.07570 0.18062   6
   1   0  -6-0.11086 0.17564   5
  -1   0   6 0.08888 0.17286   5
  -1   0   5-0.23002 0.21380  13
   1   0  -5 0.12796 0.18121   8
  -1   0   5-0.05766 0.22194  10
   1   0  -5 0.39582 0.23446  10
   1   0  -5-0.09517 0.14562   7
   1   0  -5-0.01314 0.13663   6
   1   0  -5 0.33700 0.12753   5
   1   0  -4 0.01330 0.13318   8
   1   0  -4 0.04589 0.11006   7
   1   0  -4 0.01113 0.10464   6
  -1   0   4 0.32444 0.15792  13
   1   0  -4-0.01588 0.14697  10
  -1   0   4-0.06171 0.16008  10
  -1   0   3 0.15396 0.12439  10
   1   0  -3 0.08494 0.08861  10
  -1   0   3-0.03231 0.10384  13
   1   0  -3-0.07525 0.08413   7
   1   0  -3-0.05292 0.09206   8
   1   0  -3-0.02742 0.08106   6
  -1   0  -3-0.10356 0.11089   5
  -1   0  -3-0.01824 0.07358  11
  -1   0  -3 0.02851 0.12320  10
   1   0   3-0.36443 0.15569  10
  -1   0  -4 0.17475 0.10695   8
  -1   0  -4 0.10800 0.17561  10
   1   0   4-0.07056 0.20812  10
  -1   0  -4 0.43996 0.16523   5
  -1   0  -5 0.11722 0.14793   8
  -1   0  -5 0.17458 0.22573  10
   1   0   5-0.23461 0.25145  10
  -1   0  -5-0.33459 0.21355   5
  -1   0  -6-0.02135 0.25562   5
  -1   0  -6-0.04750 0.17723   8
   1   0   6-0.04707 0.18296   8
   1   0   6 0.01881 0.13008   7
   1   0   6-0.07154 0.13344   6
  -1   0  -6 0.13823 0.13279   6
  -1   0  -6-0.07710 0.29897  10
   1   0   6-0.10011 0.32597  10
  -1   0  -6-0.05001 0.13230   7
  -1   0  -7 0.16830 0.27167   5
   1   0   7-0.07413 0.19904   8
  -1   0  -7-0.18501 0.20380   8
   1   0   7 0.02260 0.14354   7
  -1   0  -7 0.01121 0.13681   6
   1   0   7 0.24969 0.13518   6
  -1   0  -7 0.10764 0.14238   7
   1   0   7 0.28738 0.35157  10
  -1   0  -7 0.29758 0.27436  10
  -1   0  -8 0.16927 0.26076  10
   1   0   8-0.29194 0.34884  10
  -1   0  -8 0.18704 0.25206   5
  -1   0  -8 0.02111 0.21419   8
   1   0   8 0.06396 0.20264   8
   1   0   8 0.19060 0.22231   5
  -1   0  -8-0.07918 0.14028   6
   1   0   8 0.08910 0.14077   6
   1   0   8-0.02630 0.13895   7
  -1   0  -8-0.15366 0.13875   7
  -1   0  -9-0.03824 0.27400  10
   1   0   9 0.18085 0.32147  10
  -1   0  -9-0.08807 0.25479   5
  -1   0  -9 0.03036 0.14876   6
   1   0   9 0.09665 0.19680   8
  -1   0  -9-0.28440 0.22525   8
   1   0   9 0.29879 0.24879   5
   1   0   9 0.05989 0.15489   7
  -1   0  -9 0.17629 0.14949   7
  -1   0 -10-0.01803 0.14685   7
  -1   0 -10-0.21311 0.28906  10
   1   0  10 0.47891 0.37999  10
  -1   0 -10 0.12796 0.29550   5
   1   0  10 0.32382 0.20902   8
  -1   0 -10-0.02628 0.22348   8
   1   0  10-0.42162 0.24910   5
  -1   0 -10 0.03433 0.15028   6
   1   0  10 0.08388 0.15736   7
  -1   0 -11 0.28075 0.17056   7
  -1   0 -11-0.70891 0.33969  10
   1   0  11 0.13091 0.35179  10
  -1   0 -11-0.06912 0.27861   5
   1   0  11 0.47627 0.23627   8
  -1   0 -11-0.17337 0.23592   8
   1   0  11 0.24368 0.25502   5
  -1   0 -11-0.01914 0.15897   6
   1   0  11 0.03711 0.16971   7
  -1   0 -12 0.28707 0.17896   7
  -1   0 -12 0.10364 0.34504  10
  -1   0 -12 0.02109 0.18182   6
  -1   0 -12 0.14806 0.33107   5
  -1   0 -12 0.12567 0.26224   8
   1   0  12-0.03261 0.22979   8
   1   0  12-0.02027 0.19587   7
   1   0  12-0.03760 0.26139   5
   1   0  12-0.28408 0.40360  10
  -1   0 -13 0.27642 0.20193   6
  -1   0 -13 0.43299 0.21267   7
  -1   0 -13 0.43503 0.35825   5
  -1   0 -13-0.13632 0.31310   8
   1   0  13 0.31892 0.24739   8
   1   0  13 0.08802 0.21768   7
   1   0  13 0.11951 0.31382   5
   1   0  13 0.30680 0.47519  10
  -1   0 -14 0.19982 0.21753   6
  -1   0 -14-0.13021 0.24818   7
  -1   0 -14 0.58875 0.40929   5
   1   0  14 0.45807 0.30155   8
  -1   0 -14 0.47910 0.34587   8
   1   0  14 0.07082 0.24172   7
   1   0  14 0.34464 0.36144   5
   1   0  14 1.37089 0.51643  10
  -1   0 -15-0.05377 0.22440   6
  -1   0 -15 0.08382 0.23597   7
  -1   0 -15 0.26756 0.38617   5
  -1   0 -15-0.19753 0.31849   8
   1   0  15 0.16356 0.27832   8
   1   0  15-0.30189 0.22594   7
   1   0  15 0.04625 0.33669   5
   1   0  15 0.41005 0.47707  10
  -1   0 -16 0.17250 0.21705   6
  -1   0 -16-0.17818 0.22810   7
  -1   0 -16-0.51849 0.36711   5
  -1   0 -16 0.04221 0.30047   8
   1   0  16 0.08747 0.30086   8
   1   0  16-0.07994 0.22294   7
   1   0  16 0.44632 0.33875   5
   1   0  16 0.18686 0.46470  10
   1   0  17-0.10543 0.33480   5
  -1   0 -17 0.08044 0.28349  12
   1   0  17-0.13200 0.47745  10
  -1   0 -17 0.31233 0.32588   8
   1   0  17 0.60397 0.27621   8
   1   0  17 0.02811 0.22726   7
  -1   0 -17 0.89639 0.41468   5
  -1   0 -17 0.25126 0.22871   7
  -1   0 -17-0.27628 0.23451   6
   1   0  18 0.27982 0.37410   5
  -1   0 -18 0.04214 0.29304  12
   1   0  18-0.13955 0.50643  10
   1   0  18 0.44257 0.30456   8
  -1   0 -18 0.28227 0.31917   8
   1   0  18 0.08861 0.24192   7
  -1   0 -18 0.26058 0.38186   5
  -1   0 -18 0.26495 0.26230   7
  -1   0 -18 0.19541 0.22813   6
   1   0  19-0.29615 0.36828   5
  -1   0 -19-0.13218 0.28665  12
   1   0  19 0.14692 0.52799  10
  -1   0 -19 0.29713 0.36389   8
   1   0  19 0.05196 0.29998   8
  -1   0 -19 0.13912 0.27088   7
  -1   0 -19-0.21877 0.38672   5
  -1   0 -19-0.17209 0.25447   6
   1   0  19 0.12334 0.24147   7
  -1   0 -20 0.28997 0.26653   6
   1   0  20-0.18699 0.40405   5
  -1   0 -20 0.57089 0.37913   8
   1   0  20 0.10921 0.33378   8
  -1   0 -20 0.47365 0.28704   7
  -1   0 -20 0.28436 0.44062   5
   1   0  20-0.03193 0.25895   7
  -1   0 -20 0.55083 0.29998  12
  -1   0 -20-0.16939 0.47667  13
  -1   0 -21 0.37913 0.26985   7
   1   0  21-0.26130 0.41313   5
   1   0  21-0.11439 0.32687   8
  -1   0 -21-0.43392 0.38352   8
  -1   0 -21 0.30439 0.26175   6
  -1   0 -21-1.07053 0.54017  13
  -1   0 -21 0.09521 0.31815  12
   1   0  21-0.09929 0.26476   7
  -1   0 -22 0.03956 0.28524   7
   1   0  22 0.13662 0.42291   5
   1   0  22-0.05971 0.35659   8
  -1   0 -22-0.05663 0.38686   8
  -1   0 -22 0.12022 0.27570   6
   1   0  22 0.03422 0.27236   7
  -1   0 -22-0.75037 0.53607  13
  -1   0 -22-0.39445 0.35668  12
  -1   0 -23 0.10180 0.35387  12
  -1   0 -23 0.09835 0.61156  13
   1   0  23-0.21088 0.29545   7
   1   0  23-0.49925 0.48545   5
  -1   0 -23 1.29434 0.46199   8
  -1   0 -23 0.16723 0.31193   6
   1   0  23 0.12424 0.38124   8
  -1   0 -23-0.08213 0.31093   7
  -1   0 -24-0.26146 0.37707  12
  -1   0 -24-0.51457 0.62597  13
  -1   0 -24 0.16949 0.32911   7
   1   0  24-0.06456 0.41337   8
   1   0  24-0.03615 0.30245   7
  -1   0 -24 0.30427 0.46476   8
  -1   0 -24-0.20941 0.35634  11
   1   0  24-0.44468 0.50626   5
  -1   0 -24 0.25979 0.34365   6
  -1   0 -25 0.32294 0.69207  13
  -1   0 -25-0.48093 0.39027  12
   1   0  25-0.46895 0.44942   8
   1   0  25-0.37101 0.32134   7
  -1   0 -25-0.06286 0.49227   8
  -1   0 -25 0.16252 0.39935  11
   1   0  25-0.07677 0.50538   5
  -1   0 -25 0.26909 0.34355   6
  -1   0 -26-0.56233 0.68715  13
   1   0  26-0.13859 0.45791   8
   1   0  26-0.03785 0.33142   7
  -1   0 -26 0.39033 0.52850   8
  -1   0 -26 0.28020 0.38283  11
  -1   0 -26-0.10921 0.40742  12
   1   0  26 0.79344 0.54778   5
  -1   0 -26 0.13858 0.34362   6
  -1   0 -27 0.46957 0.71091  13
   1   0  27 0.57200 0.50570   8
   1   0  27-0.11623 0.34887   7
  -1   0 -27 0.33586 0.51021   8
  -1   0 -27 0.27738 0.43462  12
  -1   0 -27 0.17345 0.40626  11
   1   0  27-0.16380 0.55960   5
  -1   0 -27 0.99898 0.41396   6
  -1   0 -28 0.11902 0.43598  11
  -1   0 -28-0.22567 0.43822  12
  -1   0 -28-0.24384 0.39620   6
   1   0  28-0.84318 0.59819   5
  -1   0 -28 0.12242 0.76451  13
   1   0  28-0.03903 0.34031   7
   1   0  28 0.29545 0.48808   8
  -1   0 -29-0.24432 0.42900  11
  -1   0 -29-0.22930 0.46333  12
  -1   0 -29 0.15009 0.40952   6
   1   0  29 0.95043 0.62702   5
   1   0  29-0.03947 0.35447   7
   1   0  29 0.15223 0.52915   8
  -1   0 -30 1.19042 0.89389  13
  -1   0 -30 0.81707 0.44440   6
   1   0  30 0.35521 0.64047   5
  -1   0 -30 0.50039 0.49135  11
  -1   0 -30-0.58084 0.47205  12
   1   0  30 0.31291 0.52491   8
   1   0  31-0.18196 0.62164   5
  -1   0 -31 0.41172 0.90002  13
  -1   0 -31-0.70276 0.50995  11
   1   0  31-0.16071 0.52914   8
   1   0  32-0.55861 0.67363   5
   1   0  32 0.41132 0.53540   8
  -1   0 -32-1.56418 0.93612  13
   1   0  33-0.28455 0.68190   5
  -1   0 -33-1.47563 0.97517  13
   1   0  33 0.08395 0.57162   8
   1   0  34-0.67475 0.70207   5
   1   0  34-0.42773 0.57427   8
  -1   0 -34-1.06774 1.01963  13
  -1   0 -34 0.15728 1.01946  10
   1   0  35 0.39121 0.71203   5
   1   0  35-0.26118 0.61563   8
  -1   0 -35 1.41576 1.05913  13
  -1   0 -35 0.16266 1.09117  10
   1   0  36-0.09941 0.74384   5
   1   0  36-0.08836 0.62480   8
  -1   0 -36 0.33580 1.08807  10
  -1   0 -36 0.32388 1.04945  13
   1   0  37-0.62490 0.63387   8
  -1   0 -37-0.17300 1.14777  10
  -1   0 -37-1.00055 1.15959  13
   1   1 -39-0.83670 1.19535  13
  -1   1  39-0.64217 0.76986   8
   1   1 -38-0.48911 1.06511  13
   1  -1 -38 1.72314 1.18146  13
  -1   1  38 0.52964 0.73161   8
   1  -1 -37 0.50252 1.17263  13
   1   1 -37-0.95148 1.14364  13
  -1   1  37 0.94172 0.73514   8
  -1  -1  37 0.54045 0.64140   8
  -1  -1  36-0.64301 0.70755   5
  -1  -1  36-0.17746 0.62320   8
  -1   1  36 0.61801 0.70361   8
   1  -1 -36-0.81342 1.08722  13
   1   1 -36 1.23183 1.05183  13
   1   1 -36 1.79516 1.09064  10
  -1   1  35 0.08217 0.64531   5
  -1  -1  35 0.09048 0.65882   5
  -1   1  35 0.70977 0.67010   8
  -1  -1  35 0.61046 0.61675   8
   1  -1 -35-1.89486 1.10909  13
   1   1 -35 0.89562 0.98641  13
   1   1 -35 1.58374 1.07416  10
  -1   1  34 0.24109 0.59417   5
  -1  -1  34-0.53295 0.63845   5
   1  -1 -34 1.07217 0.95239  13
   1   1 -34 0.14437 0.93560  13
  -1   1  34-0.09940 0.67656   8
  -1  -1  34-0.08610 0.57969   8
   1   1 -34 1.38195 1.00294  10
   1  -1 -33 1.92857 1.02060  13
   1   1 -33 0.55808 0.92192  13
  -1  -1  33-0.52481 0.66034   5
  -1   1  33 0.07881 0.59669   5
  -1  -1  33-1.01260 0.60847   8
  -1   1  33 0.09727 0.65008   8
   1   1 -33-0.89011 0.94212  10
   1  -1 -33 0.71849 0.51476  11
   1   1 -32-0.71739 0.93714  10
  -1   1  32 0.38129 0.62504   8
  -1  -1  32-0.08263 0.55017   8
   1   1 -32 0.27000 0.54277   6
  -1  -1  32 0.17137 0.62769   5
  -1   1  32-0.15430 0.56865   5
   1   1 -32 0.26955 0.89396  13
   1  -1 -32-0.71724 0.93328  13
   1  -1 -31-0.17657 0.44306   6
   1   1 -31-0.41504 0.84149  10
  -1  -1  31 0.08114 0.53821   8
  -1   1  31-0.97814 0.57792   5
  -1  -1  31 0.83719 0.63019   5
  -1   1  31-0.27975 0.61146   8
   1   1 -31 0.19878 0.50750   6
   1  -1 -31-0.83041 0.84561  13
   1   1 -31 0.65013 0.81889  13
  -1   1  31 0.10819 0.44824   7
  -1   1  30-0.32164 0.46839   7
  -1  -1  30-0.08967 0.37158   7
  -1  -1  30-0.23749 0.55793   8
  -1  -1  30-0.48939 0.57291   5
  -1   1  30-0.80594 0.52155   5
   1  -1 -30-0.05751 0.42658   6
   1   1 -30 0.26631 0.86634  10
  -1   1  30-1.09118 0.58698   8
   1   1 -30 0.77842 0.47672   6
   1  -1 -30-0.67076 0.44985  12
   1  -1 -30 1.19985 0.83964  13
   1   1 -30 1.75163 0.81084  13
   1   1 -30-0.19320 0.39638  11
  -1   1  29-0.10551 0.43394   7
  -1  -1  29 0.22319 0.37700   7
   1   1 -29 0.63967 0.84858  10
   1   1 -29 0.12662 0.47375   6
   1  -1 -29-0.16864 0.43177   6
   1  -1 -29-0.15407 0.41192  12
   1   1 -29 0.47944 0.77982  13
   1  -1 -29 1.15587 0.79857  13
  -1   1  29-0.35443 0.55096   8
   1  -1 -29-0.18983 0.48049   7
  -1  -1  29-0.15814 0.57197   5
  -1   1  29-0.42697 0.53092   5
  -1  -1  29 0.38571 0.50190   8
   1   1 -29-0.47197 0.37953  11
  -1   1  28-0.36353 0.43137   7
  -1  -1  28-0.13275 0.38065   7
   1  -1 -28 0.12580 0.86242  10
   1   1 -28-0.12271 0.79833  10
  -1  -1  28-0.37430 0.49087   8
  -1   1  28 0.20707 0.49610   5
  -1  -1  28 0.76289 0.53762   5
   1   1 -28 0.12362 0.41460   6
   1  -1 -28-0.10943 0.40083   6
   1  -1 -28 0.37179 0.44824   7
  -1   1  28 0.51808 0.51324   8
   1  -1 -28-0.12340 0.77058  13
   1  -1 -28 0.30399 0.39569  12
   1   1 -28-0.46045 0.70645  13
   1   1 -28-0.55126 0.38433  11
  -1   1  27-0.05131 0.39523   7
  -1  -1  27 0.17521 0.37931   7
   1  -1 -27 1.08600 0.84174  10
   1   1 -27 0.35302 0.77458  10
   1   1 -27-0.24111 0.44565   6
   1  -1 -27 0.21330 0.39425   6
   1  -1 -27-0.34842 0.38014  12
   1   1 -27-1.10261 0.78995  13
   1  -1 -27 0.59257 0.70110  13
   1  -1 -27 0.18150 0.42492   7
   1   1 -27-0.19434 0.54196   8
  -1   1  27-0.33565 0.53727   8
  -1  -1  27 0.21765 0.46452   8
  -1  -1  27 0.36798 0.50986   5
  -1   1  27-0.46873 0.48284   5
   1   1 -27 0.08890 0.34810  11
  -1  -1  26-0.43074 0.35518   7
  -1   1  26 0.25202 0.40530   7
   1   1 -26-0.33739 0.71420  10
   1  -1 -26-0.57726 0.75409  10
   1   1 -26 0.52718 0.44479   6
   1  -1 -26 0.20714 0.37101   6
   1   1 -26-0.94894 0.68868  13
   1  -1 -26-0.43809 0.38838  12
   1  -1 -26 0.79592 0.71608  13
   1  -1 -26-0.70514 0.42777   7
   1   1 -26 0.68970 0.49235   8
  -1  -1  26-0.07031 0.45019   8
  -1   1  26 0.97698 0.52551   8
  -1  -1  26 1.05012 0.51443   5
  -1   1  26-0.51879 0.45700   5
   1   1 -26-0.08615 0.32803  11
  -1   1  25-0.59341 0.39969   7
  -1  -1  25 0.04220 0.35224   7
   1   1 -25-1.18382 0.69465  10
   1  -1 -25 0.22088 0.71854  10
   1   1 -25-0.05683 0.38260   6
   1  -1 -25 0.15063 0.35739   6
   1   1 -25-0.30179 0.68962  13
   1  -1 -25 0.43529 0.69394  13
   1   1 -25 0.18216 0.46107   8
   1  -1 -25 0.11497 0.41980   7
  -1   1  25 0.07875 0.46806   8
  -1  -1  25 0.13570 0.44144   8
   1   1 -25 0.03629 0.29409  12
  -1   1  25-0.18770 0.44826   5
  -1  -1  25 0.13432 0.46040   5
   1   1 -24-0.14199 0.28910  12
   1  -1 -24-0.09720 0.34364   6
   1   1 -24 0.65941 0.37805   6
  -1  -1  24-0.49503 0.33766   7
  -1   1  24-0.09717 0.36680   7
   1   1 -24 0.52652 0.46800   8
   1   1 -24 1.02712 0.69912  10
   1  -1 -24 1.05558 0.74637  10
   1  -1 -24 0.50263 0.40784   7
   1  -1 -24 0.34640 0.51533   8
  -1   1  24-0.30415 0.43679   8
  -1  -1  24-0.26130 0.41656   8
   1  -1 -24-0.62424 0.66615  13
   1   1 -24-0.28787 0.60685  13
  -1   1  24-0.06015 0.41668   5
  -1  -1  24 0.83137 0.44306   5
   1   1 -23 0.30970 0.28262  12
   1  -1 -23 0.74938 0.36798   6
   1   1 -23 0.36979 0.35457   6
  -1   1  23 0.04734 0.35022   7
  -1  -1  23 0.20082 0.32568   7
   1   1 -23 1.52568 0.44747   8
   1  -1 -23-0.20185 0.65416  10
   1   1 -23-0.39233 0.58860  10
   1  -1 -23 0.81176 0.40273   7
   1  -1 -23 0.87182 0.51814   8
  -1  -1  23 0.12563 0.41998   8
  -1   1  23 0.14655 0.39703   8
   1  -1 -23-0.29666 0.60161  13
   1   1 -23-0.45570 0.58605  13
  -1   1  23 0.74900 0.39934   5
  -1  -1  23-0.66212 0.40544   5
  -1  -1  22 0.38989 0.31441   7
  -1   1  22-0.59914 0.34904   7
   1   1 -22 0.27210 0.40242   8
   1   1 -22 0.06644 0.26447  12
   1   1 -22 0.50823 0.33591   6
   1  -1 -22 0.04506 0.29212   6
   1  -1 -22 1.10910 0.43664   5
   1  -1 -22 0.09603 0.56544  10
   1   1 -22 0.37296 0.54901  10
   1  -1 -22 0.15764 0.34062   7
  -1   1  22-0.07053 0.37766   8
  -1  -1  22 0.24036 0.39409   8
   1  -1 -22-0.06464 0.43202   8
   1   1 -22 0.43219 0.53751  13
   1  -1 -22-0.09419 0.54112  13
  -1   1  22 0.16524 0.40230   5
  -1  -1  22 0.65143 0.40892   5
  -1   1  21 0.26874 0.32607   7
   1   1 -21 0.36477 0.40363   8
   1   1 -21 0.35151 0.26926  12
   1   1 -21 0.09755 0.31983   6
   1  -1 -21-0.04324 0.28576   6
   1   1 -21 0.61982 0.53371  10
   1  -1 -21 0.73043 0.52713  10
   1  -1 -21-0.08949 0.53939  13
   1   1 -21 0.49118 0.48888  13
   1  -1 -21-0.68451 0.42051   8
  -1  -1  21 0.05763 0.35212   8
  -1   1  21-0.13557 0.37740   8
   1  -1 -21 0.15242 0.32400   7
  -1  -1  21-0.30203 0.28999   7
   1  -1 -21-0.53245 0.38520   5
  -1   1  21-0.05243 0.34911   5
  -1  -1  21 0.80039 0.36903   5
   1   1 -20 0.08381 0.53004  10
   1  -1 -20 0.17304 0.50940  10
  -1   1  20-0.17432 0.31726   7
   1   1 -20-0.10019 0.34825   8
   1   1 -20 0.30576 0.23945  12
   1  -1 -20 0.16500 0.28677   6
   1   1 -20-0.04679 0.28842   6
   1  -1 -20-0.23027 0.34666   5
   1  -1 -20-0.42451 0.50938  13
   1   1 -20 0.30947 0.43535  13
  -1  -1  20-0.03645 0.26698   7
   1  -1 -20-0.04914 0.29754   7
  -1  -1  20 0.27523 0.34228   8
  -1   1  20-0.25962 0.34342   8
   1  -1 -20 0.47819 0.42963   8
  -1   1  20 0.14939 0.36137   5
  -1  -1  20-0.27545 0.35129   5
  -1  -1  20-0.51194 0.53905  10
   1  -1 -19-0.40894 0.46022  10
  -1   1  19-0.12614 0.28723   7
   1   1 -19 0.23830 0.36295   8
   1   1 -19 0.17455 0.23393  12
   1  -1 -19-0.19683 0.25713   6
   1   1 -19 0.31332 0.29350   6
   1  -1 -19 0.21926 0.33681   5
   1  -1 -19 0.08037 0.48663  13
   1   1 -19 0.36441 0.45122  13
   1  -1 -19-0.23635 0.31236   7
  -1  -1  19-0.03511 0.26735   7
   1  -1 -19 0.11474 0.40294   8
  -1   1  19 0.18616 0.36709   8
  -1  -1  19 0.31571 0.31128   8
  -1  -1  19-0.15770 0.33106   5
  -1   1  19-0.04709 0.31467   5
  -1   1  19 0.42798 0.51103  10
  -1  -1  19-0.06946 0.50245  10
   1  -1 -18-0.53981 0.46694  10
  -1   1  18-0.24280 0.29273   7
   1   1 -18 0.22754 0.34656   8
   1   1 -18-0.02757 0.21881  12
   1  -1 -18 0.26309 0.25304   6
   1   1 -18-0.12843 0.27410   6
   1  -1 -18-0.28919 0.32441   5
   1   1 -18-0.68560 0.44956  13
   1  -1 -18 0.45331 0.30966   7
  -1  -1  18-0.13508 0.25420   7
   1  -1 -18 0.05480 0.40516   8
  -1  -1  18-0.04992 0.29529   8
  -1   1  18 0.29599 0.36650   8
  -1   1  18-0.17835 0.29688   5
  -1  -1  18-0.30022 0.32683   5
  -1  -1  18 0.06572 0.46776  10
  -1   1  18 0.81190 0.50326  10
   1  -1 -17-0.07251 0.48277  10
  -1   1  17 0.27203 0.29253   7
   1   1 -17 0.34438 0.30740   8
   1   1 -17 0.05180 0.20933  12
   1   1 -17-0.12230 0.27648   6
   1  -1 -17 0.07167 0.24038   6
   1  -1 -17-0.27259 0.31634   5
   1   1 -17 0.32128 0.40637  13
   1  -1 -17-0.43254 0.31289   7
  -1  -1  17 0.09722 0.25239   7
   1  -1 -17 0.10469 0.38937   8
  -1  -1  17-0.32925 0.30360   8
  -1   1  17-0.22521 0.32014   8
  -1  -1  17 0.04731 0.30169   5
  -1   1  17-0.20937 0.29410   5
  -1  -1  17-0.18608 0.48310  10
  -1   1  17 0.31946 0.46658  10
   1  -1 -16-0.95100 0.49915  10
  -1   1  16 0.29773 0.30157   7
   1   1 -16 0.48709 0.35385   8
   1   1 -16-0.12125 0.19850  12
   1   1 -16-0.11612 0.27185   6
   1  -1 -16 0.10205 0.24054   6
  -1  -1  16-0.10762 0.28246   6
   1  -1 -16 0.36608 0.31419   5
   1   1 -16 0.23973 0.41376  13
   1  -1 -16-0.20600 0.28543   7
  -1  -1  16 0.03078 0.23844   7
  -1   1  16 0.21335 0.33733   8
  -1  -1  16 0.52992 0.28957   8
   1  -1 -16 0.49906 0.38763   8
  -1   1  16-0.15652 0.28576   5
  -1  -1  16-0.04470 0.31077   5
  -1   1  16 0.06033 0.50471  10
  -1  -1  16 0.46603 0.48504  10
   1  -1 -15 0.06340 0.39081  10
  -1   1  15 0.35577 0.28608   7
   1   1 -15-0.19060 0.32195   8
   1   1 -15 0.24734 0.20567  12
   1   1 -15 0.03668 0.26536   6
  -1  -1  15 0.03414 0.29692   6
   1  -1 -15-0.19284 0.23762   6
   1  -1 -15-0.30928 0.29957   5
  -1  -1  15 0.12681 0.29988   5
   1   1 -15 0.05568 0.36789  13
  -1  -1  15-0.14559 0.24419   7
   1  -1 -15-0.03908 0.26692   7
  -1   1  15 0.10063 0.31284   8
   1  -1 -15 0.28410 0.34793   8
  -1  -1  15-0.16474 0.28827   8
  -1   1  15 0.07284 0.28131   5
  -1   1  15 0.17009 0.46979  10
  -1  -1  15 0.27328 0.46802  10
   1  -1 -14-0.53237 0.41825  10
  -1   1  14 0.03385 0.27914   7
   1   1 -14-0.21382 0.31872   8
   1   1 -14 0.06224 0.20186  12
  -1  -1  14 0.16195 0.27861   6
   1  -1 -14 0.09091 0.24178   6
   1   1 -14-0.24277 0.27233   6
   1  -1 -14-0.51156 0.29591   5
  -1  -1  14-0.19765 0.30618   5
   1   1 -14 0.35996 0.36841  13
  -1  -1  14 0.24752 0.24340   7
   1  -1 -14 0.11087 0.27406   7
  -1   1  14 0.66286 0.33366   8
   1  -1 -14-0.13361 0.33426   8
  -1  -1  14-0.26772 0.29292   8
  -1   1  14 0.03365 0.25922   5
  -1  -1  14 0.05103 0.46017  10
  -1   1  14 0.05307 0.45442  10
   1   1 -13 0.29830 0.29023   8
  -1  -1  13 0.14210 0.41203  10
  -1   1  13 0.14821 0.39932  10
   1   1 -13 0.16337 0.24671   6
  -1  -1  13 0.21449 0.24833   6
   1  -1 -13-0.05690 0.21918   6
   1  -1 -13 0.32470 0.27745   5
  -1  -1  13 0.10993 0.29697   5
   1   1 -13 0.22762 0.18166  12
  -1  -1  13-0.07778 0.23240   7
   1  -1 -13 0.17405 0.24037   7
  -1  -1  13-0.28273 0.27680   8
   1  -1 -13-0.16663 0.33587   8
  -1   1  13 0.17789 0.31554   8
  -1   1  13 0.38522 0.26148   7
  -1   1  13 0.12350 0.24445   5
   1  -1 -13-0.21886 0.37110  10
   1   1 -12 0.42909 0.27869   8
   1  -1 -12 0.26223 0.22072   7
  -1  -1  12 0.36313 0.22146   7
   1  -1 -12 0.54508 0.32342   8
  -1  -1  12-0.26039 0.22865   8
  -1   1  12 0.04157 0.29200   8
  -1   1  12-0.03027 0.24535   7
  -1   1  12-0.04588 0.40173  10
  -1  -1  12-0.21835 0.35657  10
  -1  -1  12 0.17283 0.23403   6
   1   1 -12-0.18398 0.22949   6
   1  -1 -12 0.15984 0.21590   6
  -1  -1  12 0.13545 0.26880   5
   1  -1 -12 0.65027 0.24933   5
   1   1 -12-0.08613 0.16438  12
  -1   1  12 0.22467 0.22586   5
   1  -1 -12-0.10065 0.32746  10
   1   1 -11 0.19616 0.23107   8
  -1  -1  11 0.20833 0.23052   8
   1  -1 -11-0.10858 0.29254   8
  -1   1  11-0.19361 0.25390   8
   1  -1 -11-0.09184 0.09394   2
   1  -1 -11 0.06112 0.22527   7
  -1  -1  11-0.06771 0.20188   7
   1   1 -11 0.02864 0.19703   6
  -1  -1  11-0.10815 0.22075   6
  -1   1  11-0.05694 0.23362   7
  -1  -1  11 0.27865 0.22750   5
   1   1 -11-0.04637 0.15352  12
  -1  -1  11 0.28070 0.33866  10
  -1   1  11 0.59537 0.35238  10
   1  -1 -11 0.09198 0.29921  10
   1  -1 -11 0.24438 0.23140   5
  -1   1  11-0.25322 0.20726   5
   1  -1 -11 0.05245 0.09846   4
  -1  -1  10 0.18344 0.31631  10
  -1   1  10-0.58417 0.39714  10
   1  -1 -10-0.29192 0.28992  10
   1   1 -10 0.48350 0.23183   8
  -1   1  10-0.10713 0.24394   8
  -1  -1  10-0.16348 0.19835   8
   1  -1 -10 0.33641 0.30151   8
  -1  -1  10 0.15125 0.08992   1
  -1   1  10-0.00709 0.08747   1
   1   1 -10 0.08212 0.14025  12
   1  -1 -10 0.06291 0.10414   4
   1  -1 -10-0.14195 0.21929   7
  -1  -1  10 0.02087 0.19501   7
  -1   1  10-0.13322 0.22186   7
  -1   1  10 0.02980 0.09178   3
  -1  -1  10 0.07728 0.09233   3
   1   1 -10 0.11348 0.10071   3
   1   1 -10-0.02663 0.21303   6
  -1  -1  10-0.10084 0.21292   6
  -1  -1  10 0.31107 0.22505   5
   1  -1 -10 0.18401 0.09558   2
  -1  -1  10-0.02277 0.09360   2
  -1   1  10-0.11243 0.18947   5
   1  -1 -10-0.13088 0.21446   5
  -1   1   9 0.03548 0.36243  10
  -1  -1   9 0.03305 0.31531  10
   1  -1  -9-0.18734 0.29022  10
   1   1  -9 0.25163 0.22218   8
   1  -1  -9-0.03098 0.29496   8
  -1  -1   9 0.22120 0.20709   8
  -1  -1   9-0.05125 0.08928   1
  -1   1   9 0.19963 0.09669   1
   1   1  -9 0.07139 0.13687  12
   1  -1  -9-0.12881 0.10497   4
  -1  -1   9-0.09530 0.18706   7
   1  -1  -9 0.57763 0.21651   7
  -1   1   9-0.02477 0.21967   7
  -1   1   9 0.06960 0.09388   3
  -1  -1   9 0.00745 0.09547   3
   1   1  -9-0.15748 0.10219   3
  -1   1   9-0.09897 0.19019   5
   1  -1  -9-0.01923 0.19324   5
  -1  -1   9-0.05144 0.20467   5
   1   1  -9 0.12309 0.20497   6
  -1  -1   9-0.16340 0.21814   6
  -1  -1   9-0.03197 0.09843   2
   1  -1  -9 0.36046 0.10320   1
  -1  -1   8-0.02953 0.31252  10
  -1   1   8 0.15896 0.35780  10
   1  -1  -8-0.16580 0.28265  10
   1   1  -8-0.12212 0.19627   8
  -1  -1   8 0.37156 0.21152   8
   1  -1  -8 0.39655 0.27363   8
  -1  -1   8-0.15994 0.09773   1
  -1   1   8-0.00762 0.10333   1
  -1  -1   8-0.00829 0.10709   2
   1  -1  -8 0.13084 0.10960   4
  -1  -1   8 0.15496 0.18437   7
   1  -1  -8 0.02415 0.21329   7
  -1   1   8 0.22866 0.21286   7
  -1  -1   8 0.02339 0.10833   3
  -1   1   8-0.16014 0.09795   3
   1   1  -8-0.08416 0.11059   3
   1   1  -8-0.20355 0.19802   6
  -1  -1   8-0.08599 0.21746   6
  -1  -1   8 0.06907 0.21183   5
  -1   1   8 0.41064 0.18480   5
   1  -1  -8 0.16384 0.18365   5
   1  -1  -8-0.10195 0.29560  13
   1  -1  -8 0.16490 0.10979   1
  -1  -1   7-0.03823 0.20733   8
   1  -1  -7-0.05122 0.26574   8
  -1  -1   7 0.11771 0.11162   1
   1  -1  -7 0.11621 0.28315  10
  -1  -1   7-0.95279 0.35023  10
   1  -1  -7 0.09837 0.13124   4
  -1  -1   7-0.14021 0.18256   7
   1  -1  -7 0.15454 0.21928   7
  -1   1   7 0.14695 0.22150   7
  -1  -1   7 0.04803 0.11674   3
  -1   1   7-0.16407 0.11543   3
   1   1  -7-0.04239 0.12257   3
   1   1  -7-0.04125 0.20759   6
  -1  -1   7 0.01969 0.21834   6
  -1  -1   7-0.06082 0.13168  12
  -1   1   7-0.59461 0.38475  13
   1  -1  -7 0.24191 0.32048  13
  -1  -1   7 0.05119 0.12175   2
   1  -1  -7-0.12657 0.18780   5
  -1   1   7 0.01439 0.17542   5
  -1   1   7 0.08589 0.11060   1
   1  -1  -7 0.16607 0.11160   1
  -1  -1   6 0.11585 0.18304   8
   1  -1  -6 0.48112 0.26020   8
  -1  -1   6 0.08794 0.11445   1
   1  -1  -6-0.04000 0.20689   7
  -1  -1   6-0.04330 0.13891   2
  -1   1   6-0.04968 0.12018   3
  -1   1   6-0.52129 0.32554  13
   1  -1  -6-0.23811 0.32509  13
  -1  -1   6 0.20368 0.13254   3
   1   1  -6-0.16285 0.12761   3
  -1  -1   6-0.19675 0.31146  10
   1  -1  -6 0.49985 0.32070  10
   1  -1  -6 0.09713 0.17496   5
  -1   1   6 0.21483 0.17170   5
   1  -1  -6 0.05688 0.12839   4
   1   1  -6-0.05592 0.20698   6
  -1   1   6-0.28652 0.12131   1
   1  -1  -6-0.08346 0.11381   1
   1  -1  -5 0.10138 0.22180   8
  -1  -1   5-0.01631 0.10251   1
  -1   1   5-0.15816 0.11116   3
   1  -1  -5-0.02429 0.11601   4
   1   1  -5 0.14646 0.10783   3
  -1  -1   5 0.00826 0.11109   3
  -1   1   5-0.04948 0.13771   5
   1   1  -5-0.08366 0.17280   6
   1  -1  -5-0.12715 0.13611   5
   1  -1  -5-0.06841 0.25629  13
  -1   1   5 0.10790 0.28627  13
  -1  -1   5 0.27087 0.23289  10
   1  -1  -5-0.10493 0.23337  10
   1  -1  -5 0.01675 0.10536   1
  -1   1   5-0.12817 0.11167   1
   1  -1  -5-0.16044 0.17496   7
  -1  -1   5 0.09684 0.12418   2
   1  -1  -4-0.06449 0.09550   4
   1  -1  -4-0.18819 0.14026   7
   1   1  -4 0.00864 0.09194   3
   1   1  -4 0.01486 0.12663   6
  -1  -1   4 0.15781 0.17590  10
   1  -1  -4 0.11966 0.18490  10
   1  -1  -4-0.00833 0.08761   1
   1  -1  -4 0.09600 0.17976  13
  -1   1   4 0.07350 0.22226  13
  -1   1   4-0.03640 0.15188   8
   1  -1  -4 0.14034 0.19029   8
  -1   1   3-0.01327 0.12019   7
   1  -1  -3 0.11246 0.08564   4
   1   1  -3 0.09186 0.08125   1
   1  -1  -3-0.02729 0.12896   7
   1   1  -3-0.00864 0.07871   3
  -1  -1   3-0.12592 0.11945   6
   1   1  -3 0.19616 0.11524   6
  -1   1   3 0.35070 0.15574  13
   1  -1  -3 0.09404 0.13206  13
   1  -1  -3-0.03989 0.10965  10
  -1  -1   3-0.02136 0.11814  10
   1  -1  -3-0.14969 0.07234   1
  -1   1   3-0.19771 0.12844   8
   1  -1  -3 0.19272 0.15524   8
   1   1  -2 0.01135 0.10193   6
   1   1  -2 0.11258 0.05766   3
   1  -1  -2 0.06397 0.07779   4
  -1   1   2 0.03678 0.08783   8
   1  -1  -2-0.14474 0.10743   8
   1  -1  -2-0.08122 0.09233   7
  -1   1   2-0.05676 0.09830   7
   1  -1  -2-0.04158 0.06705   1
   1   1  -2 0.02516 0.05562   1
  -1  -1   2-0.04412 0.08543   6
   1  -1  -1-0.11556 0.08396   7
  -1  -1   1 0.04235 0.08358   3
  -1  -1   1 0.16124 0.07235   1
   1  -1  -1 0.02791 0.08776   8
   1  -1   1 0.09092 0.09842   6
   1   1   1-0.01748 0.07174   3
  -1  -1  -1-0.02552 0.07813   3
   1  -1   1 0.05815 0.07001   1
  -1   1  -1 0.17897 0.05103   1
  -1   1  -1 0.00805 0.04339   4
   1  -1   1-0.00798 0.08324   4
   1   1   1 0.03913 0.09586   9
  -1  -1  -1-0.03792 0.10322   9
  -1   1  -1-0.05023 0.04587   3
  -1  -1  -1 0.17050 0.06785   1
   1   1   1-0.07617 0.07346   1
   1   1   2-0.03601 0.10487   8
  -1  -1  -2-0.04765 0.11089   8
  -1  -1  -2 0.19273 0.09642  10
  -1   1  -2-0.03343 0.07043   3
  -1  -1  -2 0.24126 0.10948   5
  -1  -1  -2-0.10093 0.08818   7
  -1  -1  -2 0.05114 0.08145   3
  -1   1  -2 0.16224 0.10830   6
  -1  -1  -2-0.09061 0.07618   2
  -1   1  -2 0.11224 0.07081   4
  -1  -1  -2 0.09294 0.15230   9
   1   1   2-0.09548 0.13090   9
  -1   1  -2 0.05675 0.06928   1
  -1  -1  -2-0.00852 0.07742   1
  -1  -1  -3 0.01505 0.14118  10
  -1  -1  -3-0.09051 0.11294   7
  -1  -1  -3-0.15359 0.10321   3
  -1   1  -3-0.07523 0.08047   3
  -1   1  -3 0.18934 0.11813   6
  -1  -1  -3-0.01436 0.14267   5
   1   1   3-0.01970 0.16001   9
  -1  -1  -3-0.36319 0.20968   9
  -1   1  -3 0.04830 0.08940   1
  -1  -1  -3 0.15461 0.14032   8
  -1  -1  -3-0.01701 0.07654   1
  -1  -1  -3 0.09072 0.10006   2
  -1  -1  -4-0.03766 0.19627  10
   1  -1   4 0.05062 0.20432  10
  -1  -1  -4-0.01637 0.17707   8
  -1   1  -4-0.00834 0.09629   3
  -1  -1  -4 0.10190 0.13499   7
  -1  -1  -4 0.06812 0.10825   3
  -1   1  -4-0.12587 0.13884   6
  -1  -1  -4 0.03378 0.09262   1
  -1  -1  -4 0.01666 0.18872   5
  -1   1  -4-0.00803 0.09471   1
  -1  -1  -4 0.06296 0.10991   2
  -1  -1  -4-0.25599 0.27632   9
   1   1   4-0.21745 0.23795   9
  -1  -1  -5 0.09460 0.21570   8
  -1  -1  -5-0.59055 0.26969  10
   1  -1   5-0.02051 0.26870  10
   1  -1   5 0.04835 0.12681   4
  -1  -1  -5 0.03827 0.25601   5
  -1   1  -5 0.05793 0.10662   3
  -1  -1  -5-0.23117 0.16303   7
  -1  -1  -5 0.06762 0.12441   3
   1   1   5 0.12474 0.12756   3
  -1   1  -5 0.05480 0.16248   6
   1  -1   5 0.07699 0.18008   6
  -1  -1  -5 0.10040 0.10812   1
  -1  -1  -5 0.13885 0.33820   9
   1   1   5-0.14357 0.31234   9
  -1   1  -5-0.20134 0.13050  11
   1  -1   5-0.03343 0.12330  11
  -1   1  -5-0.10904 0.16213  12
  -1   1  -5 0.01596 0.11445   1
   1  -1   5 0.05822 0.11127   1
  -1  -1  -5 0.08925 0.13593   2
  -1   1  -6-0.11650 0.13605  11
  -1   1  -6-0.12092 0.20777  12
  -1  -1  -6 0.22653 0.39102   9
   1  -1   6 0.01071 0.13913   8
  -1  -1  -6 0.19360 0.23824   8
  -1   1  -6 0.03158 0.14676   8
   1  -1   6-0.21800 0.33736  10
  -1  -1  -6-0.13356 0.27328  10
   1  -1   6 0.11396 0.13235   4
  -1  -1  -6-0.06451 0.26069   5
  -1   1  -6 0.10657 0.11824   3
   1   1   6 0.30476 0.17965   7
  -1  -1  -6-0.24463 0.18307   7
   1  -1   6 0.27150 0.22681  12
  -1   1  -6 0.12075 0.18133   6
   1   1   6-0.06224 0.12876   3
  -1  -1  -6 0.00838 0.13093   3
  -1   1  -6 0.14192 0.11739   1
   1  -1   6 0.03312 0.11513   1
  -1  -1  -6 0.04123 0.11022   1
  -1  -1  -6 0.19347 0.13530   2
   1  -1   6-0.01413 0.19853   6
  -1   1  -7 0.14615 0.14999  11
  -1   1  -7 0.39854 0.21387  12
  -1  -1  -7-0.03078 0.26420  10
   1  -1   7 0.47454 0.30450  10
  -1  -1  -7 0.05215 0.12212   2
  -1  -1  -7 0.51683 0.42090   9
  -1  -1  -7 0.07231 0.25240   8
  -1   1  -7-0.19914 0.15672   8
   1  -1   7-0.02709 0.15004   8
   1  -1   7 0.08093 0.12122   4
  -1   1  -7-0.02430 0.10582   3
  -1  -1  -7-0.04140 0.10829   3
   1  -1   7-0.16775 0.21629  12
   1   1   7-0.10100 0.18103   7
  -1  -1  -7 0.05452 0.17082   7
  -1   1  -7 0.16577 0.17334   6
   1   1   7-0.07128 0.11505   3
   1  -1   7 0.29558 0.18646   6
   1   1   7-0.32061 0.22782   5
  -1  -1  -7-0.07029 0.25666   5
   1  -1   7 0.23153 0.11607   1
  -1   1  -7 0.21799 0.10714   1
  -1  -1  -7-0.01620 0.10489   1
   1  -1   8 0.12032 0.17556   6
   1   1   8-0.10003 0.32669  10
   1  -1   8 0.15804 0.32025  10
  -1  -1  -8 0.10497 0.26800  10
   1  -1   8-0.15397 0.26903   5
  -1  -1  -8 0.08281 0.40070   9
  -1   1  -8 0.33583 0.16360   8
  -1  -1  -8 0.24019 0.24117   8
   1  -1   8 0.16410 0.15422   8
   1  -1   8 0.01590 0.10656   4
  -1   1  -8-0.05570 0.14381  11
  -1   1  -8-0.20757 0.18174  12
   1   1   8-0.02706 0.21250   8
   1  -1   8 0.09611 0.11653   7
  -1   1  -8 0.09468 0.09759   3
  -1  -1  -8-0.09734 0.10761   3
  -1  -1  -8-0.04013 0.15671   7
   1   1   8-0.01842 0.17696   7
  -1   1  -8 0.14616 0.16544   6
   1  -1   8-0.00817 0.10524   1
  -1  -1  -8-0.04990 0.24865   5
   1   1   8-0.05468 0.23357   5
   1   1   8-0.07072 0.10910   3
  -1   1  -8 0.02256 0.09833   1
  -1  -1  -8 0.05553 0.09386   1
  -1  -1  -8-0.04240 0.10848   2
   1  -1   9 0.03763 0.17312   6
  -1   1  -9 0.12601 0.15026  11
  -1   1  -9-0.06784 0.19800  12
   1  -1   9-0.03533 0.30527  10
  -1  -1  -9-0.23681 0.27533  10
   1   1   9 0.25951 0.36511  10
   1  -1   9 0.03373 0.24478   5
  -1  -1  -9 0.22937 0.40252   9
   1  -1   9-0.03842 0.16927   8
  -1   1  -9 0.03740 0.17473   8
  -1  -1  -9 0.29491 0.23897   8
   1  -1   9 0.07755 0.10793   4
   1   1   9 0.05975 0.23075   8
  -1  -1  -9 0.10990 0.17990   7
   1  -1   9 0.10227 0.12619   7
   1   1   9 0.16037 0.17967   7
  -1   1  -9-0.09829 0.09156   3
  -1  -1  -9-0.02343 0.10153   3
  -1   1  -9 0.20042 0.17625   6
   1  -1   9 0.01581 0.09210   2
   1   1   9-0.06120 0.10333   3
   1   1   9 0.03019 0.23512   5
  -1  -1  -9 0.62309 0.26718   5
  -1  -1  -9-0.03835 0.09087   1
  -1   1  -9 0.07983 0.09180   1
  -1  -1  -9 0.02458 0.10078   2
   1  -1  10 0.04077 0.18383   6
  -1  -1 -10 0.07910 0.14383   6
   1   1  10 0.28560 0.38272  10
   1  -1  10 0.58580 0.34489  10
  -1  -1 -10 0.35098 0.27397  10
  -1  -1 -10 0.15088 0.35680   9
   1   1  10 0.03273 0.22910   8
  -1   1 -10 0.10687 0.18591   8
   1  -1  10 0.02198 0.18516   8
  -1  -1 -10-0.38697 0.25390   8
   1  -1  10 0.08264 0.09161   2
   1  -1  10 0.09592 0.09459   4
  -1  -1 -10-0.02392 0.18833   7
   1  -1  10 0.01315 0.13977   7
  -1   1 -10-0.07216 0.08709   3
  -1  -1 -10 0.04449 0.08825   3
  -1  -1 -10-0.01557 0.09298   2
   1   1  10 0.28277 0.19455   7
  -1   1 -10 0.30648 0.19125   6
  -1   1 -10 0.03529 0.14728  11
  -1   1 -10 0.02455 0.21168  12
   1   1  10-0.03300 0.23568   5
  -1  -1 -10 0.21861 0.29899   5
  -1   1 -10 0.06899 0.08617   1
  -1  -1 -10-0.05824 0.08877   1
   1   1  10-0.10137 0.09767   3
   1  -1  10 0.03669 0.25946   5
  -1  -1 -11-0.21895 0.38183   9
  -1  -1 -11 0.03512 0.14899   6
   1  -1  11-0.13198 0.19218   6
  -1  -1 -11 0.19348 0.29552  10
  -1  -1 -11 0.02595 0.19127   7
   1  -1  11-0.10338 0.14792   7
  -1  -1 -11 0.17797 0.08828   3
  -1   1 -11-0.04756 0.18622   6
   1   1  11 0.17819 0.37973  10
   1  -1  11 0.25664 0.35357  10
  -1   1 -11-0.10583 0.23166  12
  -1   1 -11 0.17614 0.16568  11
  -1  -1 -11-0.06777 0.08300   1
   1  -1  11 0.32017 0.19855   8
   1   1  11-0.07099 0.26242   8
  -1  -1 -11-0.17389 0.27821   8
  -1   1 -11-0.26439 0.20061   8
  -1  -1 -11 0.03383 0.29361   5
   1   1  11-0.14323 0.25902   5
   1   1  11 0.28138 0.21189   7
   1  -1  11-0.07938 0.30397   5
  -1  -1 -12-0.32878 0.17405   6
   1  -1  12 0.09488 0.20768   6
   1   1  12-0.07656 0.27158   8
   1  -1  12 0.38348 0.23080   8
  -1   1 -12-0.02669 0.22439   8
  -1  -1 -12-0.07466 0.28181   8
   1   1  12-0.05014 0.22141   7
   1  -1  12 0.04650 0.40892  10
   1   1  12 0.14487 0.38226  10
  -1   1 -12 0.10273 0.22487   6
  -1  -1 -12 0.52957 0.38914  10
  -1  -1 -12-0.21808 0.34287   5
   1   1  12 0.03862 0.28552   5
   1  -1  12-0.04944 0.15976   7
  -1  -1 -12 0.02800 0.21985   7
  -1   1 -12-0.28376 0.23909  12
  -1   1 -12 0.10740 0.17712  11
  -1  -1 -12 0.11825 0.51428   9
   1  -1  12-0.21273 0.31456   5
   1   1  13-0.02667 0.24488   7
   1  -1  13-0.60273 0.42221  10
   1   1  13 1.04028 0.46131  10
  -1   1 -13-0.24790 0.24117   6
  -1  -1 -13 0.51798 0.42810  10
   1   1  13-0.29015 0.36134   5
  -1  -1 -13-0.27311 0.36459   5
   1  -1  13 0.54128 0.35515   5
  -1  -1 -13 0.02987 0.22151   7
   1  -1  13 0.18054 0.18529   7
  -1  -1 -13 0.14802 0.19265   6
   1  -1  13-0.02537 0.23438   6
   1   1  13-0.04109 0.30193   8
  -1  -1 -13-0.15908 0.30634   8
  -1   1 -13-0.26381 0.24524   8
   1  -1  13 0.39167 0.23142   8
  -1  -1 -13 0.44444 0.48904   9
  -1   1 -13-0.02347 0.19164  11
  -1   1 -13 0.30267 0.24958  12
   1  -1  14 0.10796 0.24294   6
  -1  -1 -14 0.41245 0.21129   6
   1  -1  14 0.13165 0.27076   8
  -1  -1 -14 0.29471 0.31508   8
   1   1  14 0.04390 0.29121   8
  -1   1 -14-0.06363 0.25190   8
   1   1  14 0.05652 0.26763   7
   1  -1  14 0.70139 0.45462  10
   1   1  14 0.83624 0.50891  10
  -1   1 -14-0.29444 0.27466   6
  -1  -1 -14 1.35952 0.44132  10
   1  -1  14 0.23937 0.34964   5
   1   1  14-0.44277 0.40339   5
  -1  -1 -14 0.19061 0.24883   7
   1  -1  14-0.07858 0.19386   7
  -1   1 -14 0.09635 0.27254  12
  -1   1 -14 0.45744 0.22496  11
  -1  -1 -14-0.47461 0.47782   9
  -1  -1 -14-0.50134 0.40506   5
  -1  -1 -15 0.27152 0.21108   6
   1  -1  15 0.08590 0.24086   6
  -1  -1 -15 0.17832 0.34922   8
  -1   1 -15 0.23968 0.27333   8
   1  -1  15-0.10706 0.26559   8
   1   1  15 0.42060 0.30656   8
  -1  -1 -15 0.60688 0.26057   7
   1   1  15 0.83322 0.49443  10
   1  -1  15 0.34597 0.47787  10
   1  -1  15-0.02120 0.19983   7
   1   1  15 0.62633 0.27131   7
  -1   1 -15-0.03134 0.25214   6
  -1  -1 -15-0.26529 0.44989  10
   1  -1  15-0.30481 0.35812   5
   1   1  15 0.09421 0.32418   5
  -1   1 -15 0.19201 0.23075  11
  -1   1 -15 0.33962 0.26755  12
  -1  -1 -15 1.44271 0.54465   9
  -1  -1 -15 0.17657 0.36677   5
   1   1  16-0.09913 0.30551   8
   1  -1  16 0.27235 0.25913   6
  -1  -1 -16-0.10623 0.20741   6
  -1  -1 -16-0.18818 0.32818   8
   1  -1  16 0.46090 0.26701   8
  -1  -1 -16-0.25035 0.25204   7
   1   1  16-0.44252 0.50041  10
   1  -1  16-0.30710 0.47574  10
   1   1  16-0.06255 0.26042   7
   1  -1  16 0.09077 0.20381   7
  -1   1 -16 0.13304 0.23828   6
  -1  -1 -16-0.49505 0.49333  10
   1  -1  16-0.05359 0.36216   5
   1   1  16 0.04993 0.33367   5
  -1   1 -16-0.02938 0.21658  11
  -1   1 -16-0.03576 0.26035  12
  -1   1 -16 0.62487 0.28153   8
  -1  -1 -16-0.07638 0.51989   9
  -1  -1 -16 0.46498 0.38994   5
   1   1  17 0.10445 0.32192   8
  -1  -1 -17 0.19909 0.22395   6
   1  -1  17 0.03180 0.26604   6
   1  -1  17-0.36899 0.27907   8
  -1  -1 -17-0.09882 0.35744   8
  -1  -1 -17 0.03761 0.24662   7
   1   1  17 0.13390 0.48890  10
   1  -1  17 0.06513 0.48738  10
   1   1  17 0.13110 0.25599   7
   1  -1  17 0.38573 0.21832   7
  -1   1 -17-0.17565 0.24591   6
  -1  -1 -17 0.22540 0.44236  10
   1  -1  17 0.11274 0.35502   5
   1   1  17-0.10537 0.34144   5
  -1   1 -17 0.06267 0.22305  11
  -1   1 -17 0.18727 0.27095  12
  -1  -1 -17 0.16133 0.52483   9
  -1   1 -17-0.07829 0.28765   8
  -1  -1 -17 0.53691 0.36742   5
   1   1  18-0.11011 0.32101   8
  -1  -1 -18-0.12093 0.21940   6
   1  -1  18 0.04367 0.29937   8
  -1  -1 -18-0.25995 0.35261   8
  -1  -1 -18 0.23729 0.26529   7
   1  -1  18 0.48174 0.52859  10
   1   1  18-0.07065 0.49620  10
   1   1  18 0.40900 0.25732   7
   1  -1  18-0.15268 0.20464   7
  -1   1 -18 0.07393 0.25070   6
  -1  -1 -18 0.87600 0.49304  10
   1   1  18 0.27750 0.34060   5
   1  -1  18 0.23597 0.34732   5
  -1   1 -18-0.19609 0.26695  12
  -1   1 -18-0.03336 0.25187  11
  -1   1 -18 0.08312 0.29289   8
  -1  -1 -18-0.08486 0.54995   9
  -1  -1 -18 0.30654 0.39353   5
   1   1  19-0.28805 0.35361   8
  -1  -1 -19 0.25621 0.23615   6
  -1  -1 -19-0.49250 0.38440   8
   1  -1  19 0.04628 0.29030   8
  -1  -1 -19 0.33140 0.29590   7
   1   1  19 0.07438 0.54662  10
   1  -1  19 0.43536 0.53651  10
   1  -1  19 0.02675 0.22122   7
   1   1  19 0.42547 0.28149   7
  -1   1 -19 0.46511 0.26579   6
  -1  -1 -19-0.92942 0.49027  10
  -1   1 -19 0.07070 0.23547  11
  -1   1 -19 0.16357 0.27234  12
  -1  -1 -19 0.35624 0.61274   9
  -1   1 -19 0.79200 0.31937   8
  -1  -1 -19-0.10634 0.40495   5
   1  -1  19-0.06122 0.37073   5
   1   1  19 0.92898 0.38663   5
  -1  -1 -20 0.51868 0.28995   7
   1   1  20-0.42572 0.37325   5
   1  -1  20 0.25369 0.39776   5
   1  -1  20-0.11194 0.22447   7
   1   1  20 0.03676 0.27016   7
  -1   1 -20 0.03723 0.25343  11
  -1   1 -20-0.42528 0.29567  12
  -1   1 -20 0.44639 0.29729   6
  -1   1 -20-0.34690 0.52751  10
  -1  -1 -20-0.35745 0.53117  10
   1  -1  20 0.24424 0.29847   8
  -1  -1 -20 0.34349 0.37247   8
  -1  -1 -20-0.13492 0.24633   6
  -1   1 -20 0.74175 0.36503   8
  -1  -1 -20-0.16602 0.41659   5
   1   1  20 0.72511 0.35748   8
  -1  -1 -21 0.13511 0.29303   7
   1  -1  21 0.06443 0.37196   5
   1   1  21-0.12718 0.40218   5
   1   1  21 0.19074 0.29302   7
   1  -1  21 0.02898 0.24873   7
  -1   1 -21 0.03915 0.27310  11
  -1   1 -21 0.08832 0.30702  12
  -1   1 -21 0.42375 0.31235   6
  -1   1 -21-0.45769 0.57407  10
  -1  -1 -21 0.09425 0.55220  10
   1   1  21 0.06302 0.34323   8
  -1  -1 -21-0.03538 0.24765   6
  -1   1 -21 0.48605 0.35273   8
  -1  -1 -21-0.05769 0.43806   5
  -1  -1 -21-0.35939 0.41641   8
   1  -1  21 0.05143 0.32254   8
   1   1  22-0.26246 0.39730   8
  -1  -1 -22 0.87104 0.59396  13
  -1   1 -22 1.27413 0.58508  13
  -1  -1 -22-0.18618 0.31795   7
   1   1  22-0.53037 0.41927   5
   1  -1  22 0.20383 0.43680   5
   1  -1  22-0.14973 0.24754   7
   1   1  22-0.19664 0.30798   7
  -1   1 -22 0.28672 0.29346  11
  -1   1 -22 0.22873 0.32986  12
  -1   1 -22-0.08824 0.32720   6
  -1  -1 -22-0.09928 0.56451  10
  -1   1 -22 0.96365 0.61951  10
  -1  -1 -22 0.11094 0.26235   6
  -1   1 -22 0.30482 0.37100   8
  -1  -1 -22-0.29949 0.44687   5
  -1  -1 -22 0.12416 0.44041   8
   1  -1  22 0.05395 0.34264   8
   1   1  23 0.13675 0.43067   8
  -1  -1 -23-0.20303 0.61749  13
  -1   1 -23-0.19111 0.59675  13
  -1  -1 -23 0.23957 0.36180   7
   1  -1  23 1.13861 0.49817   5
   1   1  23 0.06900 0.46803   5
   1   1  23 0.04049 0.32567   7
   1  -1  23 0.18457 0.27061   7
  -1   1 -23-0.09438 0.34144  12
  -1   1 -23 0.34197 0.32279  11
  -1   1 -23 0.04575 0.34647   6
  -1  -1 -23 0.62450 0.67454  10
  -1   1 -23-0.30434 0.63625  10
  -1  -1 -23 0.46171 0.29976   6
  -1   1 -23 0.42422 0.40040   8
  -1  -1 -23-0.37350 0.49933   5
   1  -1  23 0.11281 0.35531   8
  -1  -1 -23 0.19300 0.47132   8
   1   1  24-0.14166 0.46263   8
  -1   1 -24 0.10009 0.61424  13
  -1  -1 -24 0.10640 0.67292  13
  -1  -1 -24-0.22697 0.38483  12
  -1  -1 -24 0.04919 0.36033   7
   1   1  24 0.64454 0.47682   5
   1  -1  24-0.29854 0.49128   5
   1  -1  24 0.09431 0.27285   7
   1   1  24-0.04146 0.32559   7
  -1   1 -24-0.04846 0.35392  12
  -1   1 -24 0.22264 0.32313  11
  -1   1 -24-0.47460 0.36862   6
  -1  -1 -24-1.09085 0.71250  10
  -1   1 -24 0.21243 0.61930  10
  -1  -1 -24 0.52024 0.29945   6
  -1   1 -24 0.05522 0.42289   8
  -1  -1 -24-0.25679 0.50273   5
   1  -1  24-0.05880 0.38258   8
  -1  -1 -24-0.39991 0.50024   8
   1   1  25 0.07320 0.44324   8
   1  -1  25-0.48866 0.40669   8
  -1   1 -25 0.31396 0.66461  13
  -1  -1 -25 1.10647 0.43317  12
  -1  -1 -25-0.88950 0.73189  13
  -1  -1 -25 0.05061 0.37643   7
   1  -1  25 0.86204 0.56508   5
   1   1  25-0.29677 0.50680   5
   1   1  25-0.21333 0.35609   7
   1  -1  25 0.19216 0.28823   7
  -1   1 -25-0.04615 0.34940  11
  -1   1 -25-0.34731 0.38216  12
  -1   1 -25 0.44168 0.37157   6
  -1  -1 -25-0.11369 0.71599  10
  -1   1 -25-0.55410 0.72383  10
  -1  -1 -25-0.04152 0.31621   6
  -1   1 -25-0.57099 0.45914   8
  -1  -1 -25-0.19914 0.54331   5
  -1  -1 -25 0.82600 0.53757   8
  -1  -1 -26-0.41449 0.40021   7
   1   1  26-0.23018 0.53708   5
   1  -1  26 0.57130 0.53724   5
  -1   1 -26 0.10131 0.37906   6
  -1  -1 -26 0.04299 0.33849   6
   1   1  26 0.30299 0.48698   8
   1  -1  26 0.06305 0.42451   8
  -1   1 -26-0.21833 0.66700  13
  -1  -1 -26 0.29868 0.42240  12
  -1  -1 -26 0.46499 0.75929  13
  -1   1 -26 0.11776 0.47349   8
   1  -1  26-0.32668 0.29221   7
   1   1  26 0.34658 0.36761   7
  -1   1 -26 0.38218 0.36696  11
  -1   1 -26 0.70947 0.39255  12
  -1   1 -26-0.46136 0.73851  10
  -1  -1 -26 0.82807 0.78466  10
  -1  -1 -27 0.05274 0.39947   7
   1   1  27-0.47417 0.54948   5
   1  -1  27 0.25369 0.59199   5
  -1   1 -27 0.57604 0.39892   6
  -1  -1 -27 0.31173 0.36099   6
   1   1  27 0.39188 0.48322   8
   1  -1  27 0.84827 0.45994   8
  -1  -1 -27-1.45496 0.79200  13
  -1   1 -27-0.22780 0.74110  13
  -1  -1 -27 0.36674 0.47746  12
  -1   1 -27 0.48575 0.51049   8
   1  -1  27 0.43106 0.30464   7
   1   1  27 0.26520 0.37862   7
  -1   1 -27-0.12034 0.72540  10
  -1  -1 -27 0.24658 0.76668  10
  -1   1 -27 0.05162 0.38753  12
  -1   1 -27 0.09873 0.38355  11
  -1  -1 -28 1.28361 0.85784  10
  -1   1 -28 0.12537 0.79285  10
  -1   1 -28-0.25362 0.39182  11
  -1   1 -28 0.15664 0.42206  12
  -1  -1 -28 0.20400 0.47762  11
   1   1  28-0.08080 0.51736   8
   1  -1  28 0.40392 0.46964   8
  -1   1 -28 0.35599 0.73786  13
  -1  -1 -28 1.26265 0.84384  13
  -1  -1 -28-0.06224 0.47126  12
  -1  -1 -28-0.09139 0.37497   6
  -1   1 -28 0.53788 0.42919   6
   1   1  28 0.08117 0.56038   5
   1  -1  28 0.43821 0.57470   5
  -1  -1 -28 0.16210 0.42890   7
   1   1  28 0.08976 0.37553   7
   1  -1  28-0.10051 0.31786   7
  -1   1 -29-0.13047 0.83878  10
  -1   1 -29-0.36463 0.41234  11
  -1  -1 -29-0.06962 0.50362  11
   1  -1  29-0.06926 0.50100   8
   1   1  29 0.16618 0.54905   8
  -1  -1 -29-0.63233 0.48016  12
  -1   1 -29 0.61808 0.77524  13
  -1  -1 -29 0.13112 0.83955  13
  -1  -1 -29 0.23300 0.40265   6
  -1   1 -29 0.66078 0.44050   6
   1  -1  29 0.18085 0.62863   5
   1   1  29-0.41614 0.61907   5
  -1  -1 -29 0.11004 0.42736   7
   1   1  29-0.09063 0.39329   7
   1  -1  29 0.16829 0.32689   7
  -1  -1 -30 0.07147 0.50890  11
  -1   1 -30 0.37317 0.44513  11
   1   1  30 0.85422 0.57527   8
  -1  -1 -30 0.44431 0.43157   7
   1  -1  30 0.49908 0.51096   8
  -1   1 -30 0.05622 0.46266   6
   1   1  30-0.13720 0.39976   7
  -1   1 -30 0.94779 0.89477  10
   1   1  30 0.25634 0.61032   5
   1  -1  30 0.74301 0.65244   5
  -1  -1 -30-0.38239 0.51527  12
  -1  -1 -30 1.63384 0.90318  13
  -1   1 -30 1.15781 0.85015  13
  -1  -1 -31-0.80337 0.52842  11
  -1   1 -31-1.12141 0.90846  10
   1  -1  31 1.61139 0.53499   8
   1   1  31 0.43778 0.59819   8
   1  -1  31-0.19020 0.69020   5
   1   1  31 1.57713 0.69734   5
  -1  -1 -31-0.14162 0.86917  13
  -1   1 -31 0.40066 0.83407  13
  -1  -1 -32-0.52153 0.55418  11
  -1   1 -32 0.43535 0.89452  10
   1   1  32-0.44735 0.56818   8
   1  -1  32-0.29980 0.51744   8
  -1  -1 -32 1.17324 0.97643  13
  -1   1 -32 1.38265 0.90310  13
   1  -1  32 0.38921 0.65510   5
   1   1  32-0.17929 0.64016   5
  -1   1 -33 0.75252 0.93584  10
   1  -1  33 0.07657 0.55041   8
   1   1  33-0.09131 0.61024   8
  -1   1 -33-0.42963 0.92070  13
  -1  -1 -33 0.15151 0.92983  13
   1   1  33-0.18318 0.66679   5
   1  -1  33 1.19036 0.69437   5
  -1   1 -34-0.31124 0.98013  10
   1   1  34-0.09311 0.60826   8
   1  -1  34-0.54583 0.55875   8
  -1   1 -34 2.51520 1.02860  13
  -1  -1 -34-1.40778 1.00564  13
   1   1  34 1.49343 0.70885   5
   1  -1  34 1.20942 0.75872   5
  -1   1 -35-0.64361 1.01336  10
   1   1  35-0.37879 0.62816   8
   1  -1  35 0.15849 0.55286   8
  -1   1 -35-0.15332 1.06957  13
  -1  -1 -35 1.29125 1.01226  13
   1   1  35 0.56906 0.70974   5
   1  -1  35 0.61557 0.75624   5
  -1   1 -36 0.66467 1.09805  10
   1   1  36 1.05788 0.68686   8
  -1   1 -36-0.79026 1.07584  13
  -1  -1 -36 0.33265 1.05632  13
   1  -1  36 0.10417 0.72921   5
   1   1  36-0.09688 0.70976   5
  -1   1 -37 0.17116 1.19400  10
   1   1  37 0.58458 0.68437   8
   1  -1  37-0.63221 0.85388   5
  -1  -1 -37 1.71193 1.18192  13
  -1   1 -37 0.16256 1.11047  13
  -1   1 -38-0.83600 1.13805  13
   1   1  38 0.29599 0.69994   8
  -1   2  40-0.69395 0.79902   8
   1   2 -39-0.97606 1.16200  13
  -1   2  39-0.45843 0.79719   8
   1   2 -38 1.26765 1.18297  13
  -1   2  38 0.90599 0.78304   8
   1   2 -37-1.38738 1.13700  13
   1  -2 -37-2.06531 1.20133  13
  -1   2  37-0.22365 0.79964   8
   1  -2 -36 2.18733 1.13284  10
  -1  -2  36 0.57033 0.59132   8
  -1   2  36 0.22052 0.72861   8
  -1  -2  36-0.29337 0.73616   5
   1  -2 -36-0.66975 1.14379  13
   1   2 -36-0.59802 1.07461  13
   1   2 -35-1.01372 0.95326  13
   1  -2 -35-0.97444 1.10940  13
   1  -2 -35 2.77747 1.07545  10
   1   2 -35 0.93882 1.02996  10
  -1   2  35-0.10835 0.69094   8
  -1  -2  35-0.64314 0.54126   8
  -1  -2  35 0.09639 0.71266   5
  -1   2  35 0.24016 0.60435   5
   1  -2 -34 0.15739 0.96160  13
   1   2 -34-1.82078 0.98037  13
   1  -2 -34 1.10770 1.01319  10
   1   2 -34-1.05962 1.03772  10
  -1  -2  34 0.31750 0.56681   8
  -1   2  34 1.06239 0.67188   8
  -1  -2  34-0.47349 0.65605   5
  -1   2  34 0.23671 0.58867   5
   1  -2 -33-1.06747 1.00765  13
   1   2 -33-1.48980 1.00133  13
  -1   2  33-0.72911 0.65321   8
  -1  -2  33-0.23479 0.54221   8
   1   2 -33 3.37020 1.04638  10
   1  -2 -33 1.83970 1.04724  10
  -1   2  33 0.23228 0.58964   5
  -1  -2  33 0.18527 0.64843   5
   1   2 -32 0.65933 0.55193   6
   1  -2 -32 0.94746 0.54097   7
  -1  -2  32 0.30702 0.53410   8
   1  -2 -32 0.44289 0.93003  13
   1   2 -32-0.13063 0.81259  13
  -1   2  32 0.50901 0.63886   8
   1   2 -32 0.14168 0.87747  10
   1  -2 -32 0.44508 0.96932  10
  -1   2  32 0.45412 0.55834   5
  -1  -2  32 1.08157 0.66065   5
   1   2 -31 0.21555 0.50636   6
  -1   2  31-0.22194 0.54699   5
   1  -2 -31 0.45268 0.45270   6
   1  -2 -31-0.14350 0.51075   7
  -1  -2  31-0.15044 0.55785   8
   1   2 -31-0.25197 0.84197  13
   1  -2 -31 0.57087 0.88360  13
  -1   2  31-1.09339 0.65180   8
  -1  -2  31-0.87057 0.64758   5
   1   2 -31 0.13663 0.91991  10
   1  -2 -31-0.14310 0.93102  10
   1   2 -30 0.14067 0.49230   6
   1  -2 -30 0.11135 0.42764   6
   1  -2 -30-0.56534 0.52088   7
  -1   2  30-0.21634 0.52990   5
  -1  -2  30-0.75811 0.61127   5
  -1  -2  30 0.07329 0.53014   8
   1   2 -30 0.72480 0.82518  13
   1  -2 -30 1.37786 0.85674  13
   1  -2 -30-0.23603 0.45578  12
  -1   2  30-0.09720 0.62737   8
  -1  -2  30 0.12381 0.36055   7
  -1   2  30-0.17551 0.49639   7
   1  -2 -30 0.68942 0.90061  10
   1   2 -30-0.26301 0.82820  10
  -1   2  29 0.51952 0.46790   7
  -1  -2  29 0.08290 0.36153   7
  -1  -2  29 0.88682 0.57395   5
  -1   2  29 0.14000 0.50164   5
  -1  -2  29 0.57145 0.46489   8
   1   2 -29 0.34805 0.75491  13
   1  -2 -29-1.32855 0.86784  13
   1   2 -29-0.47878 0.47070   6
   1   2 -29 1.51533 0.83449  10
   1  -2 -29 0.53038 0.84907  10
   1   2 -29 0.65442 0.34447  11
  -1   2  29 0.66407 0.61000   8
   1  -2 -29 0.05455 0.40099   6
   1  -2 -29 0.20924 0.49983   7
  -1  -2  28-0.41061 0.36878   7
  -1   2  28-0.34093 0.46624   7
  -1   2  28-0.60893 0.49717   5
  -1  -2  28-0.31121 0.55559   5
  -1  -2  28 0.34696 0.46375   8
   1  -2 -28 0.63892 0.79797  13
   1   2 -28-1.00090 0.71783  13
   1   2 -28 0.46683 0.49156   6
   1  -2 -28-0.63716 0.75387  10
   1   2 -28 1.93978 0.86292  10
   1   2 -28 0.07114 0.31008  11
  -1   2  28-0.64645 0.58161   8
   1  -2 -28 0.26684 0.38851   6
   1  -2 -28 0.41039 0.48202   7
  -1   2  27 0.50201 0.44155   7
  -1  -2  27-0.04062 0.35951   7
  -1  -2  27 0.75566 0.53786   5
  -1   2  27-0.19661 0.45717   5
  -1  -2  27-0.06732 0.45155   8
   1  -2 -27 0.24577 0.78360  13
   1   2 -27 0.21284 0.72954  13
   1   2 -27-0.12994 0.46395   6
   1   2 -27-0.81255 0.73411  10
   1  -2 -27 0.85519 0.78223  10
   1   2 -27 0.31064 0.30743  11
  -1   2  27-0.44906 0.50804   8
   1  -2 -27-0.05198 0.38428   6
   1  -2 -27-0.06691 0.46512   7
   1  -2 -26 0.19685 0.44014   7
  -1  -2  26 0.37427 0.52038   5
  -1   2  26-0.06296 0.45109   5
  -1  -2  26 0.39154 0.45208   8
   1   2 -26-1.01554 0.68373  13
   1  -2 -26-1.41451 0.73923  13
  -1   2  26 0.10947 0.42158   7
  -1  -2  26 0.32093 0.33322   7
   1   2 -26 0.06312 0.42184   6
   1   2 -26 1.55546 0.75895  10
   1  -2 -26 0.11707 0.72794  10
   1  -2 -26 0.17268 0.48499   5
  -1   2  26-0.08696 0.50954   8
   1  -2 -26-0.05058 0.36474   6
   1   2 -26-0.46770 0.28607  11
   1  -2 -25-0.51406 0.45589   7
  -1   2  25 0.06070 0.42779   5
  -1  -2  25 0.72909 0.50862   5
  -1  -2  25-0.37697 0.42303   8
   1   2 -25 0.67780 0.61747  13
   1  -2 -25 0.90421 0.73248  13
  -1  -2  25 0.03937 0.33019   7
  -1   2  25 0.48246 0.42663   7
   1   2 -25-0.06143 0.41814   6
   1   2 -25-0.74194 0.70571  10
   1  -2 -25-0.11185 0.74473  10
   1  -2 -25 0.05564 0.46109   5
  -1   2  25 1.43504 0.55994   8
   1   2 -25 0.09614 0.27134  11
   1  -2 -25 0.29458 0.33900   6
  -1   2  24-0.52555 0.42152   7
   1   2 -24-0.46133 0.65240  13
   1  -2 -24-0.10810 0.64859  13
   1   2 -24 0.89326 0.41542   6
   1  -2 -24 0.64620 0.49450   5
  -1   2  24-0.32731 0.50439   8
  -1  -2  24-0.12111 0.39398   8
   1  -2 -24 0.42798 0.67667  10
   1   2 -24 0.30367 0.62669  10
   1  -2 -24-0.31293 0.41670   7
  -1  -2  24 0.19302 0.31833   7
   1   2 -24-0.09207 0.26042  11
   1  -2 -24-0.18958 0.34066   6
  -1   2  24-0.64109 0.42561   5
  -1  -2  24 0.28354 0.49109   5
  -1   2  23 0.05135 0.39888   7
   1   2 -23-0.43845 0.57722  13
   1   2 -23 0.05767 0.37813   6
   1  -2 -23 0.67171 0.45827   5
  -1   2  23 0.23733 0.46577   8
  -1  -2  23-0.05838 0.37533   8
   1   2 -23 0.09636 0.57816  10
   1  -2 -23 1.12237 0.63717  10
  -1  -2  23 0.03771 0.30786   7
   1  -2 -23 0.18251 0.39737   7
   1   2 -23-0.32131 0.24147  11
   1  -2 -23 0.27479 0.31286   6
  -1  -2  23 0.34274 0.44423   5
  -1   2  23 0.05582 0.39074   5
  -1   2  22-0.05014 0.36389   7
   1   2 -22-0.49872 0.51236  13
   1   2 -22 0.33452 0.38084   6
   1  -2 -22 0.39682 0.41498   5
  -1   2  22 0.22890 0.44050   8
  -1  -2  22-0.50377 0.35547   8
   1  -2 -22 0.27883 0.48792   8
   1  -2 -22 0.38972 0.62635  10
   1   2 -22 0.55083 0.56837  10
   1  -2 -22-0.05889 0.35659   7
  -1  -2  22-0.40446 0.29566   7
   1   2 -22 0.05533 0.23146  11
   1  -2 -22 0.26584 0.31743   6
  -1  -2  22 0.19797 0.44100   5
  -1   2  22-0.16047 0.36409   5
  -1   2  21 0.24472 0.36407   7
   1   2 -21-0.15756 0.46158  13
   1   2 -21 0.16163 0.35464   6
   1  -2 -21-0.04780 0.38038   5
   1  -2 -21 0.28491 0.36780   7
  -1  -2  21-0.14337 0.27608   7
   1   2 -21 0.07817 0.21061  11
   1   2 -21-0.34819 0.52467  10
   1  -2 -21-0.74061 0.59755  10
   1  -2 -21-0.47189 0.49689   8
  -1  -2  21 0.64545 0.34299   8
  -1   2  21-0.14663 0.39705   8
  -1  -2  21 0.61590 0.37603   6
   1  -2 -21 0.34252 0.30675   6
  -1  -2  21 0.19070 0.39011   5
  -1   2  21-0.45922 0.34855   5
  -1  -2  20-0.20831 0.27556   7
   1  -2 -20-0.10989 0.32659   7
   1   2 -20 0.07441 0.43597  13
  -1   2  20-0.04762 0.31821   7
   1  -2 -20 0.12362 0.26598   6
  -1  -2  20 0.41334 0.34367   6
   1   2 -20 0.05195 0.30143   6
  -1  -2  20-0.18416 0.38498   5
   1  -2 -20-0.04578 0.35757   5
  -1   2  20-0.04854 0.33036   5
  -1   2  20-0.35219 0.39844   8
   1  -2 -20 0.12996 0.45793   8
  -1  -2  20-0.10215 0.31067   8
   1   2 -20-0.24731 0.48535  10
   1  -2 -20 0.43941 0.52482  10
   1   2 -20 0.02435 0.20276  11
  -1  -2  20-0.36117 0.55637  10
  -1  -2  19 0.48416 0.30235   8
   1  -2 -19-0.12409 0.41155   8
  -1   2  19-0.06757 0.38421   8
   1  -2 -19-0.33244 0.50094  10
   1   2 -19-0.23334 0.47522  10
   1   2 -19-0.09046 0.19453  11
  -1  -2  19-0.03337 0.26204   7
   1  -2 -19 0.05284 0.30352   7
  -1   2  19-0.32395 0.32394   7
   1   2 -19 0.28029 0.44316  13
   1   2 -19 0.29960 0.32360   6
   1  -2 -19 0.04373 0.33588   5
  -1  -2  19 0.23510 0.36388   5
  -1   2  19-0.04601 0.30749   5
   1  -2 -19-0.08624 0.60367   9
  -1  -2  19 0.13706 0.49887  10
  -1  -2  19 0.44348 0.33186   6
   1  -2 -19 0.07926 0.25885   6
  -1  -2  18-0.12960 0.47761  10
   1   2 -18-0.58537 0.46659  10
   1  -2 -18-0.31375 0.49399  10
   1  -2 -18-0.40997 0.58744   9
  -1   2  18 0.83912 0.38367   8
   1  -2 -18 0.11871 0.43210   8
  -1  -2  18 0.54727 0.31814   8
   1   2 -18 0.06260 0.19010  11
   1  -2 -18-0.20965 0.13723   2
  -1  -2  18 0.16066 0.26365   7
   1  -2 -18-0.55906 0.34218   7
  -1   2  18 0.08960 0.30384   7
  -1   2  18-0.30448 0.30239   5
   1   2 -18 0.14395 0.29707   6
  -1  -2  18 0.42741 0.29301   6
   1  -2 -18 0.30472 0.24586   6
   1  -2 -18 0.41639 0.33997   5
   1  -2 -18-0.22889 0.13915   4
  -1  -2  18 0.05592 0.36528   5
   1   2 -18-0.06572 0.40509  13
   1  -2 -18 0.03541 0.11530   2
  -1   2  18-0.05920 0.10462   3
  -1   2  17 0.24567 0.28951   5
   1   2 -17 0.20580 0.43565  10
   1  -2 -17-0.51651 0.45083  10
   1  -2 -17 0.23309 0.59170   9
  -1  -2  17 0.25662 0.27936   8
   1  -2 -17-0.34022 0.37753   8
  -1   2  17 0.80185 0.35964   8
   1  -2 -17 0.16477 0.12810   2
   1  -2 -17-0.07447 0.13429   4
  -1  -2  17-0.09159 0.11610   4
   1  -2 -17-0.04881 0.30609   7
  -1  -2  17 0.15474 0.25769   7
  -1  -2  17-0.18325 0.47835  10
  -1   2  17 0.30225 0.33722   7
   1   2 -17 0.09199 0.27338   6
   1   2 -17-0.17408 0.15128   3
  -1   2  17-0.07328 0.12104   3
  -1  -2  17-0.26595 0.36204   5
   1  -2 -17 0.55192 0.33911   5
  -1  -2  17 0.11478 0.10945   1
   1  -2 -17-0.32208 0.15065   2
  -1  -2  17-0.18541 0.12860   2
   1  -2 -17 0.10943 0.23825   6
  -1  -2  17 0.04113 0.27695   6
   1  -2 -16-0.14746 0.31642   5
  -1   2  16 0.07668 0.27912   5
  -1  -2  16-0.40163 0.45659  10
   1   2 -16 0.06411 0.40712  10
   1  -2 -16-0.13839 0.41323  10
   1  -2 -16-0.22008 0.49935   9
  -1  -2  16-0.20078 0.26025   8
  -1   2  16-0.35302 0.33799   8
   1  -2 -16 0.27019 0.41154   8
   1  -2 -16 0.09796 0.13136   2
   1  -2 -16 0.15490 0.13883   4
  -1  -2  16 0.10364 0.12062   4
   1  -2 -16 0.41921 0.31477   7
  -1  -2  16 0.05906 0.23191   7
  -1  -2  16-0.15820 0.29508   6
  -1   2  16-0.04166 0.32361   7
   1   2 -16 0.35210 0.30174   6
  -1   2  16 0.22582 0.12595   1
  -1  -2  16-0.04162 0.11575   1
  -1  -2  16 0.16757 0.13610   2
  -1  -2  16 0.40316 0.35036   5
  -1   2  16 0.05888 0.12905   3
   1   2 -16 0.14824 0.13442   3
  -1  -2  15 0.21445 0.43334  10
   1  -2 -15-0.32341 0.46040  10
   1   2 -15 0.05962 0.43542  10
   1  -2 -15-0.06905 0.52739   9
   1  -2 -15-0.30996 0.37491   8
  -1   2  15-0.05581 0.32543   8
  -1  -2  15 0.07483 0.25099   8
  -1   2  15-0.01207 0.13448   1
  -1  -2  15 0.41647 0.30837   6
   1  -2 -15 0.15156 0.13879   4
   1  -2 -15 0.35592 0.29956   7
  -1  -2  15 0.42280 0.23919   7
  -1   2  15-0.23984 0.30356   7
  -1  -2  15 0.21838 0.12856   3
   1   2 -15 0.04203 0.27670   6
  -1  -2  15 0.42760 0.32803   5
  -1   2  15-0.28732 0.27196   5
   1  -2 -15 0.55494 0.30567   5
  -1  -2  15 0.29515 0.14134   2
  -1  -2  15 0.11399 0.11979   1
   1  -2 -15 0.01319 0.14010   1
   1   2 -15 0.15861 0.13613   3
  -1   2  15-0.19089 0.14440   3
  -1   2  14 0.03341 0.25148   5
   1  -2 -14-0.06441 0.28564   5
  -1  -2  14-0.04998 0.42211  10
   1  -2 -14-0.54173 0.40077  10
   1   2 -14-0.33120 0.41674  10
   1  -2 -14 0.38793 0.50080   9
  -1  -2  14-0.03502 0.25415   8
   1  -2 -14-0.39297 0.37942   8
  -1   2  14 0.21156 0.31585   8
  -1   2  14-0.26466 0.13575   1
   1  -2 -14 0.37662 0.40678  13
   1  -2 -14-0.18532 0.15589   4
   1  -2 -14 0.12722 0.28446   7
  -1  -2  14-0.29452 0.24295   7
  -1   2  14 0.03840 0.31819   7
  -1  -2  14 0.14750 0.13799   3
   1   2 -14 0.16020 0.27360   6
   1   2 -14-0.04142 0.14395   3
  -1   2  14 0.13387 0.14337   3
  -1  -2  14-0.04896 0.13521   1
   1  -2 -14-0.13575 0.14389   1
  -1  -2  14-0.25099 0.15538   2
  -1  -2  14 0.40381 0.32561   5
  -1  -2  14 0.10836 0.29343   6
   1  -2 -13 0.38264 0.26976   5
  -1   2  13-0.12508 0.24289   5
  -1  -2  13-0.41688 0.39845  10
   1   2 -13 0.25504 0.39068  10
   1  -2 -13-0.22304 0.42097  10
   1  -2 -13 0.42169 0.48191   9
  -1  -2  13 0.13121 0.24105   8
  -1   2  13 0.29929 0.31678   8
   1  -2 -13 0.23269 0.36937   8
  -1   2  13 0.05232 0.14408   1
   1  -2 -13-0.29309 0.43074  13
   1  -2 -13 0.23146 0.14978   4
  -1  -2  13 0.05027 0.22245   7
   1  -2 -13-0.08078 0.29032   7
  -1   2  13-0.03669 0.30696   7
  -1  -2  13 0.19436 0.14017   3
  -1   2  13 0.02786 0.13554   3
   1   2 -13-0.11422 0.25635   6
   1   2 -13-0.14252 0.14674   3
  -1  -2  13-0.01282 0.13101   1
   1  -2 -13 0.18185 0.13990   1
  -1  -2  13 0.13961 0.15016   2
  -1  -2  13-0.50947 0.32240   5
  -1  -2  13 0.20682 0.31276   6
  -1   2  12-0.34700 0.23786   5
   1  -2 -12-0.21694 0.24355   5
  -1  -2  12 0.04266 0.37509  10
   1   2 -12-0.55997 0.35229  10
   1  -2 -12 0.10276 0.36692  10
   1  -2 -12 0.05583 0.44076   9
   1  -2 -12 0.74739 0.35078   8
  -1  -2  12-0.09056 0.22722   8
  -1   2  12 0.42201 0.31916   8
  -1   2  12 0.13443 0.13353   1
  -1  -2  12-0.05297 0.12448   1
   1  -2 -12 0.16343 0.35721  13
   1  -2 -12-0.01372 0.14900   4
  -1  -2  12 0.02369 0.21841   7
   1  -2 -12-0.07675 0.26587   7
  -1   2  12-0.03495 0.26618   7
  -1   2  12 0.02875 0.13535   3
  -1  -2  12-0.04011 0.13980   3
   1   2 -12 0.03610 0.26524   6
   1   2 -12 0.10249 0.14445   3
   1  -2 -12 0.15771 0.13627   1
  -1  -2  12 0.29052 0.15258   2
  -1  -2  12 0.03983 0.30510   5
  -1  -2  12 0.09850 0.27405   6
  -1  -2  11 0.15580 0.34473  10
   1  -2 -11-0.14116 0.32938  10
   1   2 -11-0.08471 0.31222  10
   1  -2 -11 0.61602 0.43051   9
  -1  -2  11 0.19393 0.22565   8
   1  -2 -11 0.54014 0.32804   8
  -1  -2  11 0.14971 0.12796   1
  -1   2  11 0.01373 0.12833   1
   1  -2 -11 0.23231 0.23088   5
   1  -2 -11 0.04156 0.13833   4
   1  -2 -11-0.14489 0.23006   7
  -1  -2  11 0.40121 0.20390   7
  -1  -2  11-0.06830 0.13687   3
  -1   2  11-0.07305 0.13448   3
  -1   2  11 0.26659 0.27480   7
   1   2 -11-0.10248 0.22401   6
  -1   2  11 0.21314 0.22817   5
  -1  -2  11-0.21919 0.25182   6
   1  -2 -11 1.15905 0.38046  13
  -1  -2  11 0.05180 0.17008  12
   1  -2 -11 0.39211 0.13679   1
   1   2 -11 0.01492 0.13491   3
  -1  -2  11-0.03014 0.15099   2
  -1  -2  10-0.45934 0.29351  10
   1   2 -10 0.26667 0.29014  10
   1  -2 -10 0.47052 0.29636  10
  -1  -2  10-0.20074 0.21195   8
   1  -2 -10 0.51542 0.37970   9
  -1  -2  10 0.09330 0.15318   2
   1  -2 -10 0.16742 0.14187   4
   1   2 -10-0.04338 0.13848   1
  -1   2  10 0.01392 0.13574   1
  -1  -2  10-0.04171 0.12127   1
   1  -2 -10 0.09597 0.21417   5
   1  -2 -10 0.47597 0.23638   7
  -1  -2  10 0.16755 0.14559   3
  -1   2  10 0.05931 0.14174   3
  -1   2  10-0.03156 0.25380   7
   1   2 -10 0.06441 0.23227   6
  -1   2  10 0.36598 0.21916   5
  -1  -2  10 0.47411 0.25834   6
   1  -2 -10 0.13193 0.13034   1
   1  -2 -10 0.13916 0.29582  13
  -1  -2  10-0.06429 0.16367  12
   1   2 -10 0.09069 0.13691   3
   1  -2 -10 0.58435 0.31888   8
  -1  -2   9-0.07574 0.16103  12
  -1  -2   9-0.12691 0.30541  10
   1   2  -9 0.23632 0.27077  10
   1  -2  -9 0.53975 0.31161  10
   1  -2  -9 0.03643 0.29668   8
  -1   2   9 0.09824 0.13987   1
  -1  -2   9 0.01414 0.12905   1
   1   2  -9 0.08795 0.14900   1
   1  -2  -9-0.25371 0.36536   9
  -1  -2   9 0.27243 0.19834   8
   1  -2  -9-0.22331 0.14836   4
   1  -2  -9 0.15933 0.23987   7
  -1   2   9 0.02966 0.24279   7
  -1  -2   9 0.18493 0.14828   3
  -1   2   9 0.07472 0.13722   3
   1   2  -9 0.12130 0.22826   6
  -1  -2   9 0.11198 0.25350   6
   1  -2  -9 0.06517 0.21358   5
  -1   2   9-0.23246 0.34723  13
   1  -2  -9 0.04248 0.27639  13
   1   2  -9-0.25946 0.15109   3
   1  -2  -9 0.01476 0.13874   1
  -1  -2   8 0.50771 0.30897  10
   1  -2  -8-0.03437 0.27353  10
   1   2  -8-0.11843 0.25296  10
   1  -2  -8-0.06757 0.30963   8
  -1   2   8 0.07071 0.14855   1
   1   2  -8-0.11785 0.15261   1
  -1  -2   8 0.17228 0.14734   1
   1  -2  -8 0.11326 0.33341   9
  -1  -2   8 0.12150 0.19317   8
   1  -2  -8-0.09799 0.15588   4
   1  -2  -8-0.26806 0.21546   7
  -1   2   8-0.25114 0.26715   7
   1  -2  -8 0.13671 0.19755   5
   1   2  -8-0.31259 0.22910   6
  -1  -2   8 0.07904 0.25408   6
  -1   2   8-0.01501 0.15154   3
   1  -2  -8 0.46541 0.16476   3
  -1  -2   8-0.02888 0.15952   3
   1  -2  -8 0.10335 0.14032   1
  -1   2   8 0.17648 0.34098  13
   1  -2  -8 0.03869 0.28778  13
   1   2  -8-0.04606 0.15327   3
   1  -2  -7-0.10753 0.19443   5
  -1   2   7 0.07529 0.15821   3
   1  -2  -7 0.10251 0.15776   3
  -1  -2   7 0.21839 0.16238   3
   1   2  -7 0.33751 0.15440   1
  -1   2   7-0.27022 0.16446   1
  -1  -2   7-0.07256 0.13822   1
   1   2  -7 0.45175 0.23219   6
   1   2  -7 0.18523 0.15820   3
  -1  -2   7 0.41666 0.27183  10
   1  -2  -7-0.18154 0.26378  10
   1   2  -7 0.07649 0.26209  10
   1  -2  -7-0.34260 0.29051   8
   1  -2  -7-0.03314 0.33521   9
   1  -2  -7 0.61045 0.22544   7
   1  -2  -7 0.08855 0.14688   1
   1  -2  -7 0.24396 0.29981  13
  -1   2   7-0.32045 0.34064  13
  -1   2   6 0.07558 0.16788   3
   1  -2  -6-0.17613 0.18295   3
  -1  -2   6 0.26513 0.16774   3
  -1   2   6 0.01425 0.18341   1
   1   2  -6 0.26411 0.16075   1
  -1  -2   6 0.08769 0.15097   1
   1   2  -6-0.17383 0.23074   6
   1   2  -6 0.21653 0.17681   3
  -1  -2   6 0.12486 0.25937  10
   1   2  -6 0.08568 0.24826  10
   1  -2  -6 0.20944 0.26224  10
  -1   2   6-0.23462 0.25736   8
   1  -2  -6-0.11373 0.31489   8
   1  -2  -6-0.08560 0.32573   9
   1  -2  -6-0.02571 0.23183   7
   1  -2  -6 0.17816 0.15621   1
   1  -2  -6 0.06236 0.31025  13
  -1   2   6-0.23154 0.38178  13
  -1  -2   5 0.34157 0.18843   3
  -1   2   5-0.07588 0.18021   3
   1  -2  -5-0.13221 0.18426   3
   1   2  -5 0.02930 0.18456   1
  -1  -2   5-0.05854 0.16963   1
  -1   2   5-0.14293 0.18378   1
   1   2  -5 0.13966 0.24263   6
   1   2  -5 0.10828 0.18691   3
  -1  -2   5-0.18636 0.26136  10
   1   2  -5-0.05214 0.23955  10
   1  -2  -5 0.04425 0.25677  10
  -1   2   5 0.10576 0.23250   8
   1  -2  -5-0.46103 0.31403   8
   1  -2  -5 0.09532 0.31881   9
   1  -2  -5 0.14244 0.22143   7
   1  -2  -5 0.16297 0.16653   1
   1  -2  -5 1.02014 0.32466  13
   1  -2  -4-0.07347 0.19751   3
   1   2  -4-0.05843 0.17283   1
   1   2  -4 0.39298 0.22862   6
   1   2  -4-0.04637 0.17622   3
   1  -2  -4-0.10997 0.22793  10
   1   2  -4-0.08118 0.19309  10
  -1  -2   4 0.11869 0.19854  10
  -1   2   4 0.11756 0.24129   8
   1  -2  -4 0.16016 0.26909   8
   1  -2  -4-0.36925 0.26193   9
  -1   2   4-0.08259 0.24662   7
   1  -2  -4-0.10883 0.19263   7
   1  -2  -4 0.10356 0.16116   1
   1  -2  -4 0.16650 0.28967  13
   1  -2  -3-0.07951 0.19911   7
  -1   2   3-0.20627 0.18939   7
   1   2  -3-0.23323 0.16450   1
   1  -2  -3-0.12350 0.17512   9
  -1  -2   3 0.01932 0.20868   6
   1   2  -3 0.12284 0.19495   6
   1  -2  -3-0.14695 0.16969   3
  -1  -2   3 0.04750 0.14187  10
  -1   2   3-0.02073 0.21042   8
   1  -2  -3 0.16184 0.24191   8
   1   2  -3-0.04637 0.16336   3
   1  -2  -3-0.02957 0.14613   1
  -1   2   2 0.01701 0.16640   7
   1  -2  -2-0.03584 0.17158   7
   1   2  -2 0.17507 0.16444   1
  -1   2   2 0.19709 0.16195   8
   1  -2  -2 0.14794 0.13987   1
   1  -2  -2 0.13468 0.15132   9
   1   2  -2 0.07737 0.15707   3
   1   2  -2 0.13592 0.18761   6
  -1  -2   2-0.01836 0.19747   6
   1  -2  -2-0.02942 0.16776   3
  -1  -2   1-0.07469 0.15573   3
  -1   2   1 0.21367 0.14290   3
   1  -2  -1 0.04411 0.16787   3
  -1  -2   1-0.07435 0.12647   1
  -1   2   1 0.24320 0.15297   1
   1   2  -1 0.01457 0.14226   1
  -1   2   1 0.13633 0.14582   8
   1  -2  -1-0.11830 0.13032   1
   1   2  -1-0.07743 0.13937   3
   1   2  -1 0.24041 0.17282   6
  -1  -2   1 0.07039 0.20320   6
  -1   2   1 0.12347 0.14857   7
   1  -2  -1-0.06413 0.15489   7
  -1  -2   0 0.23933 0.16726   3
  -1   2   0 0.06100 0.13869   3
   1  -2   0 0.01470 0.15490   3
  -1  -2   0-0.04466 0.14074   1
   1   2   0 0.18964 0.14321   1
  -1   2   0 0.40028 0.15728   1
   1   2   0-0.01519 0.13531   8
  -1   2   0 0.05038 0.11864   8
   1  -2   0-0.04435 0.13170   1
   1   2   0-0.12406 0.15144   3
   1  -2   0 0.04177 0.22685   6
  -1   2   0 0.19502 0.14209   7
  -1  -2   0 0.20393 0.17053   6
   1   2   1 0.06216 0.15226   3
  -1  -2  -1-0.16587 0.15618   7
  -1   2  -1-0.13774 0.12790   7
  -1   2  -1 0.02185 0.20419   6
  -1  -2  -1 0.04471 0.13631   1
   1   2   1 0.14645 0.15336   1
  -1   2  -1-0.02857 0.14866   1
  -1  -2  -1 0.01657 0.18354   8
  -1   2  -1 0.04063 0.10670   8
   1   2   1-0.13486 0.15202   8
   1  -2   1-0.04429 0.14212   1
   1  -2   1-0.04403 0.16689   3
  -1  -2  -1-0.11980 0.16404   3
  -1   2  -1 0.01524 0.14374   3
  -1  -2  -1 0.01669 0.17400   6
   1  -2   1-0.16394 0.22910   6
  -1  -2  -1 0.11933 0.14516  13
  -1  -2  -2-0.04810 0.15245  10
  -1  -2  -2 0.06220 0.18224  13
  -1  -2  -2 0.02074 0.24861   9
  -1   2  -2 0.24354 0.15273   3
  -1  -2  -2-0.06000 0.17234   3
  -1  -2  -2-0.01490 0.14159   1
  -1   2  -2 0.08557 0.16199   1
   1  -2   2 0.01640 0.10985   8
   1   2   2-0.03762 0.18043   8
  -1  -2  -2 0.05548 0.21249   8
  -1   2  -2 0.10420 0.10002   8
  -1   2  -2 0.06539 0.20639   6
  -1  -2  -2 0.01681 0.20490   6
  -1   2  -2 0.11432 0.12136   7
  -1  -2  -2 0.03490 0.15770   7
  -1   2  -3-0.10114 0.17849  10
  -1  -2  -3-0.09469 0.19795  10
  -1  -2  -3-0.05766 0.21603  13
  -1  -2  -3-0.25957 0.30033   9
  -1  -2  -3 0.13508 0.17330   3
  -1   2  -3-0.04559 0.15498   3
  -1  -2  -3 0.20865 0.15392   1
  -1   2  -3-0.01424 0.17460   1
  -1  -2  -3 0.07469 0.18421   7
   1  -2   3 0.03202 0.12794   7
   1   2   3 0.08389 0.18522   8
  -1  -2  -3 0.26745 0.24283   8
  -1  -2  -3-0.22442 0.21142   6
  -1   2  -3-0.17349 0.22570   6
  -1   2  -4 0.13193 0.23782   6
  -1  -2  -4-0.36793 0.27304  13
  -1   2  -4-0.01623 0.21998  10
  -1  -2  -4 0.19625 0.24379  10
  -1  -2  -4-0.13315 0.34685   9
  -1   2  -4 0.15152 0.16917   3
  -1  -2  -4-0.04504 0.19282   3
  -1  -2  -4-0.04466 0.16709   1
  -1   2  -4-0.21321 0.19175   1
   1   2   4 0.13962 0.21452   8
  -1  -2  -4 0.04545 0.27455   8
  -1  -2  -4 0.18019 0.19237   7
  -1  -2  -5 0.07521 0.26804   8
  -1   2  -5 0.24070 0.18342   3
   1  -2   5-0.27831 0.18776   3
  -1  -2  -5-0.03005 0.19515   3
  -1  -2  -5 0.04442 0.15645   1
  -1   2  -5 0.02836 0.18341   1
   1   2   5 0.10426 0.16762   1
  -1  -2  -5-0.43245 0.27121   5
  -1  -2  -5 0.27957 0.21433   7
  -1   2  -5 0.02266 0.22617   6
   1   2   5-0.03145 0.18381   3
   1  -2   5-0.09320 0.13261  11
  -1   2  -5 0.05978 0.23352  10
  -1  -2  -5-0.18919 0.26928  10
   1  -2   5 0.27638 0.25789  10
  -1  -2  -5 0.02686 0.27650  13
   1  -2   5-0.14746 0.16983   1
  -1  -2  -5 0.03044 0.37812   9
  -1  -2  -6-0.13804 0.27237   8
   1  -2   6-0.20540 0.15057   1
   1  -2   6 0.02532 0.12026  11
  -1  -2  -6-0.06007 0.15962   3
  -1   2  -6-0.01496 0.16040   3
   1  -2   6-0.10210 0.17462   3
  -1  -2  -6-0.18535 0.20019   7
   1   2   6 0.06537 0.22469   7
   1   2   6-0.07499 0.17404   1
  -1  -2  -6-0.07380 0.14857   1
  -1   2  -6 0.01410 0.16182   1
   1  -2   6-0.12864 0.21934   6
  -1   2  -6-0.02364 0.21403   6
   1   2   6 0.18905 0.16472   3
  -1  -2  -6 0.13760 0.36458   9
   1  -2   6 0.11033 0.11109   8
  -1  -2  -6-0.24656 0.29720  13
  -1  -2  -6-0.13839 0.25265  10
   1  -2   6-0.28067 0.26938  10
  -1   2  -6 0.16607 0.25107  10
  -1  -2  -6 0.14517 0.24555   5
   1  -2   7 0.01072 0.11986   8
  -1  -2  -7 0.23160 0.35376   9
  -1  -2  -7 0.24049 0.28038   8
   1  -2   7 0.15997 0.11234  11
   1  -2   7 0.38853 0.21185  12
   1  -2   7 0.18123 0.16037   4
  -1  -2  -7 0.05240 0.24295   5
  -1   2  -7-0.05945 0.14690   3
  -1  -2  -7 0.08894 0.14775   3
  -1  -2  -7-0.07524 0.18880   7
   1   2   7-0.02325 0.21308   7
   1   2   7 0.21095 0.16182   1
  -1  -2  -7-0.16241 0.13746   1
  -1   2  -7 0.08423 0.14568   1
  -1   2  -7 0.04958 0.20936   6
   1  -2   7 0.02240 0.22216   6
   1   2   7-0.02758 0.21597   5
   1  -2   7 0.14717 0.14496   1
  -1  -2  -7-0.10440 0.28556  13
   1   2   7-0.14163 0.15419   3
   1  -2   7-0.08123 0.29369  10
  -1   2  -7 0.27712 0.24105  10
  -1  -2  -7-0.06397 0.24775  10
   1  -2   8 0.27707 0.29420  10
  -1   2  -8-0.11202 0.11685  11
  -1   2  -8-0.22226 0.25663  10
  -1  -2  -8-0.18146 0.25917  10
  -1  -2  -8-0.04303 0.37509   9
   1  -2   8 0.02607 0.13418   8
  -1  -2  -8-0.09784 0.28863   8
   1  -2   8 0.02264 0.21912  12
   1  -2   8-0.02788 0.14531   4
  -1   2  -8-0.08870 0.14434   3
  -1  -2  -8-0.14713 0.15290   3
   1   2   8-0.12322 0.22041   7
  -1  -2  -8 0.21549 0.20335   7
  -1   2  -8 0.09783 0.14137   1
  -1  -2  -8 0.01466 0.12526   1
   1   2   8 0.13552 0.15769   1
  -1   2  -8 0.02599 0.22103   6
   1  -2   8-0.23661 0.19463   6
   1   2   8-0.11883 0.22427   5
  -1  -2  -8-0.38863 0.30434  13
  -1  -2  -8 0.02849 0.26472   5
   1   2   8 0.34611 0.15333   3
   1  -2   8-0.02937 0.14387   1
   1   2   9-0.19165 0.24603   5
  -1  -2  -9-0.15443 0.25654   5
  -1   2  -9 0.18036 0.25844  10
   1  -2   9 0.13806 0.30677  10
  -1   2  -9-0.02311 0.12081  11
  -1  -2  -9 0.40661 0.27775  10
  -1  -2  -9 0.04749 0.40298   9
   1  -2   9-0.15337 0.15234   8
  -1  -2  -9 0.03520 0.28598   8
   1  -2   9-0.01392 0.14908   4
   1   2   9 0.28780 0.26189   8
  -1   2  -9-0.07328 0.13670   3
  -1  -2  -9-0.08729 0.14500   3
  -1   2  -9 0.16563 0.14476   1
   1   2   9-0.28410 0.14080   1
  -1  -2  -9-0.02892 0.12745   1
  -1  -2  -9 0.08650 0.20318   7
   1   2   9-0.15748 0.21214   7
  -1   2  -9-0.10969 0.22333   6
   1  -2   9-0.14827 0.22055   6
   1  -2   9 0.08725 0.13459   1
  -1  -2  -9-0.04294 0.27829  13
   1  -2   9 0.02403 0.20900  12
   1   2   9-0.07840 0.15175   3
   1  -2   9 0.30978 0.28366   5
   1  -2  10 0.01446 0.13201   1
   1  -2  10-0.07660 0.23075  12
  -1  -2 -10 0.47069 0.32268  13
  -1   2 -10 0.03955 0.13575  11
   1  -2  10-0.11468 0.33177  10
  -1  -2 -10-0.09064 0.28423  10
  -1   2 -10-0.08079 0.28564  10
  -1  -2 -10-0.05200 0.42770   9
  -1  -2 -10-0.15059 0.29161   8
   1  -2  10 0.07158 0.16272   8
   1  -2  10 0.13840 0.14296   4
  -1   2 -10 0.06829 0.14217   1
  -1  -2 -10 0.01425 0.12745   1
   1   2  10-0.03878 0.25428   8
   1  -2  10 0.26823 0.14033   7
  -1   2 -10 0.08709 0.14025   3
  -1  -2 -10-0.10003 0.13458   3
   1   2  10 0.27686 0.23655   7
  -1  -2 -10-0.12286 0.21280   7
  -1   2 -10 0.28881 0.20149   6
   1   2  10 0.21848 0.14861   3
   1   2  10-0.06843 0.23036   5
  -1  -2 -10 0.09926 0.27217   5
   1  -2  10-0.10394 0.21741   6
  -1  -2 -10 0.07872 0.15824   2
   1  -2  10 0.37446 0.28219   5
   1  -2  11 0.05656 0.14057   1
   1  -2  11 0.05390 0.24358  12
  -1  -2 -11 0.05120 0.35102  13
  -1   2 -11-0.08887 0.14139  11
   1  -2  11 0.25161 0.36959  10
  -1   2 -11 0.31482 0.32434  10
  -1  -2 -11 0.29892 0.31773  10
  -1  -2 -11 0.56508 0.43528   9
   1  -2  11 0.24679 0.19625   8
  -1  -2 -11-0.04044 0.30535   8
   1  -2  11 0.19113 0.14944   4
  -1   2 -11 0.10775 0.13254   1
  -1  -2 -11 0.11200 0.12868   1
   1   2  11 0.20730 0.26767   8
   1  -2  11 0.04223 0.14751   7
  -1   2 -11 0.24232 0.13707   3
  -1  -2 -11 0.23788 0.14596   3
   1   2  11-0.11692 0.24578   7
  -1  -2 -11 0.42372 0.21789   7
  -1   2 -11 0.03050 0.23953   6
   1   2  11-0.01542 0.14583   3
  -1  -2 -11 0.48701 0.30462   5
   1   2  11 0.50954 0.27722   5
   1  -2  11-0.21962 0.23727   6
  -1  -2 -11 0.35323 0.15920   2
   1  -2  11-0.04408 0.30652   5
   1  -2  12 0.01381 0.14418   1
  -1  -2 -12-0.11083 0.35194  13
  -1   2 -12 0.14810 0.15410  11
   1  -2  12 0.04566 0.39978  10
  -1  -2 -12 0.10822 0.35891  10
  -1   2 -12 0.64319 0.37134  10
  -1  -2 -12 0.85336 0.49393   9
  -1  -2 -12 0.04319 0.34283   8
   1  -2  12 0.09309 0.19518   8
   1  -2  12 0.14892 0.15320   4
  -1   2 -12 0.20979 0.14246   1
  -1  -2 -12-0.09555 0.13143   1
   1   2  12-0.04435 0.27217   8
  -1  -2 -12-0.10350 0.22449   7
   1  -2  12 0.04607 0.16398   7
  -1  -2 -12 0.16412 0.13702   3
  -1   2 -12 0.08411 0.14436   3
   1   2  12-0.03081 0.24775   7
  -1   2 -12 0.03215 0.24763   6
   1   2  12-0.01513 0.15626   3
  -1  -2 -12 0.14470 0.30908   5
   1   2  12 0.03898 0.30112   5
   1  -2  12 0.28963 0.25250   6
  -1  -2 -12 0.13348 0.15884   2
   1  -2  12-0.23485 0.32766   5
   1  -2  13-0.17590 0.14616   1
  -1  -2 -13-0.35807 0.38828  13
  -1   2 -13 0.07289 0.17699  11
   1  -2  13 0.29618 0.43688  10
  -1   2 -13-0.27000 0.41943  10
  -1  -2 -13-0.17539 0.38336  10
  -1   2 -13 0.28942 0.22668   8
  -1  -2 -13-0.39204 0.52134   9
   1  -2  13 0.10388 0.20559   8
  -1  -2 -13-0.04577 0.34553   8
   1  -2  13-0.11866 0.15767   4
  -1  -2 -13-0.26369 0.13892   1
  -1   2 -13 0.01276 0.13748   1
   1   2  13-0.04710 0.29914   8
   1  -2  13 0.01664 0.16588   7
  -1  -2 -13 0.07283 0.25491   7
  -1  -2 -13-0.18615 0.14010   3
  -1   2 -13 0.08089 0.13903   3
   1   2  13-0.03230 0.26768   7
  -1   2 -13 0.23674 0.24152   6
   1   2  13 0.08927 0.15198   3
  -1  -2 -13 0.03817 0.34139   5
   1   2  13-0.41536 0.30333   5
   1  -2  13-0.12173 0.25823   6
  -1  -2 -13-0.14292 0.15851   2
   1  -2  13-0.10008 0.32813   5
  -1  -2 -14-0.07624 0.13744   1
  -1   2 -14-0.18250 0.13764   1
  -1  -2 -14-0.25569 0.42239  13
  -1   2 -14-0.01995 0.18780  11
   1  -2  14-0.21234 0.44412  10
  -1   2 -14 0.58286 0.39529  10
  -1  -2 -14-0.56523 0.43660  10
  -1   2 -14 0.18576 0.23032   8
  -1  -2 -14 0.41816 0.51212   9
  -1  -2 -14 0.24120 0.36312   8
   1  -2  14-0.14346 0.21976   8
   1  -2  14 0.05029 0.14425   4
   1   2  14-0.19953 0.30882   8
  -1  -2 -14-0.22986 0.28409   7
   1  -2  14 0.01784 0.17754   7
  -1   2 -14 0.08979 0.13834   3
  -1  -2 -14-0.03799 0.13579   3
   1   2  14 0.57497 0.27197   7
  -1   2 -14 0.28497 0.26255   6
   1   2  14 0.08581 0.15446   3
  -1  -2 -14 0.16625 0.35266   5
   1   2  14 0.17635 0.31891   5
   1  -2  14 0.28716 0.26693   6
  -1  -2 -14 0.01359 0.15213   2
   1  -2  14-0.52981 0.37085   5
  -1  -2 -15-0.01196 0.12449   1
  -1   2 -15-0.03461 0.12639   1
  -1  -2 -15 0.27310 0.45968  13
  -1   2 -15-0.10832 0.18803  11
   1  -2  15 0.45470 0.45586  10
  -1   2 -15-0.18796 0.43855  10
  -1  -2 -15 0.67339 0.48867  10
  -1   2 -15 0.17355 0.23734   8
  -1  -2 -15 0.88799 0.58107   9
   1  -2  15 0.21808 0.23725   8
  -1  -2 -15 0.20269 0.36656   8
   1  -2  15 0.04707 0.13705   4
   1  -2  15 0.12065 0.14088   2
   1   2  15-0.15806 0.31020   8
  -1  -2 -15 0.44484 0.30973   7
   1  -2  15 0.07667 0.18385   7
  -1  -2 -15-0.05924 0.12797   3
   1   2  15 0.03531 0.25789   7
  -1   2 -15-0.11226 0.27667   6
  -1   2 -15 0.04798 0.13798   3
   1   2  15 0.02723 0.14386   3
  -1  -2 -15-0.08821 0.35375   5
   1   2  15 0.42037 0.34743   5
  -1  -2 -15 0.12730 0.19775   6
   1  -2  15-0.03324 0.26938   6
  -1  -2 -15-0.12626 0.14079   2
   1  -2  15-0.05591 0.37502   5
  -1  -2 -16-0.05507 0.12032   1
  -1  -2 -16 0.58151 0.45586  13
  -1   2 -16-0.02345 0.20214  11
   1  -2  16 0.06052 0.48037  10
  -1   2 -16-0.46893 0.40377  10
  -1  -2 -16 0.21518 0.42634  10
  -1  -2 -16-0.46952 0.52686   9
  -1   2 -16 0.18800 0.25900   8
   1  -2  16 0.06716 0.23900   8
  -1  -2 -16 0.10600 0.34346   8
   1  -2  16 0.09445 0.12387   4
  -1  -2 -16 0.08123 0.11813   4
  -1   2 -16-0.04231 0.12167   1
   1   2  16 0.05549 0.32514   8
  -1  -2 -16-0.12722 0.30084   7
   1  -2  16-0.02041 0.18671   7
   1   2  16 0.03678 0.28328   7
   1  -2  16 0.15103 0.12916   2
  -1   2 -16 0.11731 0.27464   6
   1   2  16-0.01245 0.14603   3
  -1   2 -16 0.02159 0.13135   3
  -1  -2 -16-0.04596 0.13318   2
   1   2  16 0.54231 0.31949   5
  -1  -2 -16-0.18633 0.38033   5
   1  -2  16-0.05894 0.39244   5
   1  -2  16 0.34720 0.26893   6
  -1  -2 -16-0.05395 0.21352   6
  -1  -2 -17 0.00973 0.10956   1
  -1   2 -17 0.17579 0.20708  11
   1  -2  17 0.51407 0.51002  10
  -1   2 -17-0.14271 0.46968  10
  -1  -2 -17-0.38101 0.47382  10
  -1   2 -17 1.01074 0.29306   8
  -1  -2 -17-0.41248 0.54303   9
   1  -2  17 0.10845 0.25561   8
  -1  -2 -17 0.05530 0.37638   8
  -1  -2 -17-0.02672 0.11017   4
  -1  -2 -17 1.00336 0.49618  13
   1   2  17-0.23331 0.36579   8
   1  -2  17 0.08598 0.18407   7
  -1  -2 -17-0.04416 0.28503   7
   1  -2  17-0.02602 0.11838   2
  -1   2 -17 0.16360 0.26081   6
  -1   2 -17 0.08219 0.11210   3
   1   2  17 0.36367 0.34066   5
  -1  -2 -17-0.04883 0.36970   5
   1  -2  17 0.06192 0.35027   5
   1  -2  17-0.24398 0.12577   4
  -1  -2 -17-0.13146 0.13414   2
   1  -2  17-0.12144 0.11529   2
   1  -2  17-0.07248 0.28459   6
  -1  -2 -17-0.05681 0.21001   6
   1   2  17 0.03825 0.29048   7
   1   2  18 0.06116 0.34238   8
  -1   2 -18-0.37895 0.48531  10
  -1  -2 -18-0.56730 0.54567  10
   1  -2  18 0.24899 0.19957   7
  -1  -2 -18-0.32196 0.29336   7
  -1  -2 -18 0.14976 0.22287   6
   1  -2  18-0.07547 0.28328   6
  -1   2 -18 0.61182 0.28419   8
  -1  -2 -18 0.52046 0.56661   9
   1   2  18 0.27707 0.30321   7
  -1   2 -18-0.12853 0.28852   6
  -1   2 -18 0.26863 0.22050  11
  -1  -2 -18 0.15557 0.09535   1
   1  -2  18 0.45054 0.44283   5
   1   2  18 0.21834 0.35379   5
  -1  -2 -18 0.35888 0.38823   5
  -1  -2 -18 0.17280 0.37774   8
   1  -2  18 0.03864 0.26498   8
   1  -2  18 0.33952 0.50053  10
   1   2  19-0.63755 0.36439   8
  -1   2 -19 0.19153 0.29424   8
  -1  -2 -19 0.23932 0.31870   7
  -1  -2 -19 0.12554 0.23559   6
   1  -2  19 0.27386 0.29451   6
  -1  -2 -19 0.18001 0.40101   8
   1  -2  19 0.32861 0.26516   8
   1  -2  19 0.04742 0.21077   7
   1   2  19 0.69686 0.31576   7
  -1   2 -19 0.13389 0.30921   6
   1  -2  19-0.57290 0.55623  10
  -1   2 -19-0.05716 0.22566  11
   1   2  19-0.11444 0.36786   5
   1  -2  19 0.73482 0.42249   5
  -1  -2 -19 0.32302 0.40168   5
  -1   2 -19-0.48340 0.48115  10
  -1  -2 -19-0.17175 0.52234  10
  -1  -2 -20 0.04983 0.31788   7
   1  -2  20 0.44614 0.32628   6
  -1  -2 -20 0.09849 0.24586   6
   1   2  20 0.13318 0.37681   8
  -1  -2 -20 0.06232 0.40720   8
   1  -2  20 0.13086 0.27832   8
   1   2  20 0.46508 0.31370   7
   1  -2  20 0.17303 0.22404   7
  -1   2 -20 0.46397 0.30791   6
  -1  -2 -20-0.45345 0.51840  10
  -1   2 -20 1.02450 0.51704  10
  -1   2 -20 0.36289 0.24400  11
   1   2  20-0.59878 0.37881   5
   1  -2  20 0.48750 0.38367   5
  -1   2 -20 1.13600 0.33222   8
  -1  -2 -20-0.16770 0.41340   5
  -1  -2 -21 0.25796 0.34220   7
  -1  -2 -21 0.17167 0.26222   6
   1  -2  21-0.16777 0.32306   6
   1   2  21 0.06909 0.39286   8
  -1  -2 -21 0.25785 0.42919   8
   1  -2  21-0.23005 0.30748   8
   1   2  21-0.08742 0.32316   7
   1  -2  21 0.23062 0.23108   7
  -1   2 -21 0.43472 0.34380   6
  -1   2 -21-0.09015 0.51785  10
  -1  -2 -21 0.19106 0.58366  10
  -1   2 -21-0.09559 0.24266  11
   1  -2  21-0.43433 0.45204   5
   1   2  21-0.06249 0.40011   5
  -1   2 -21-0.04275 0.30430   8
  -1  -2 -21-0.23182 0.42057   5
  -1  -2 -22 0.37365 0.35001   7
   1  -2  22-0.08641 0.33834   6
  -1  -2 -22 0.10778 0.27202   6
   1   2  22-0.43146 0.41928   8
   1  -2  22 0.19351 0.31722   8
  -1  -2 -22-0.47032 0.47029   8
   1  -2  22-0.44984 0.24009   7
   1   2  22 0.40382 0.34657   7
  -1   2 -22 0.44982 0.36269   6
  -1   2 -22-0.57082 0.59663  10
  -1  -2 -22 0.50311 0.63635  10
  -1   2 -22-0.16777 0.25772  11
   1   2  22-0.26028 0.46162   5
   1  -2  22 0.22475 0.47967   5
  -1   2 -22 0.44964 0.35116   8
  -1  -2 -22 0.89932 0.49920   5
   1  -2  23 0.02715 0.24130   7
   1   2  23-0.22955 0.37391   7
  -1  -2 -23-0.07476 0.28387   6
  -1  -2 -23 0.16533 0.35997   7
  -1   2 -23 0.36256 0.38412   6
  -1  -2 -23 0.06190 0.47947   5
  -1   2 -23-0.14048 0.28024  11
  -1   2 -23 1.09854 0.66242  10
  -1  -2 -23 0.10545 0.62380  10
   1   2  23 0.52203 0.43270   8
   1  -2  23 0.60867 0.35985   8
  -1  -2 -23-0.55756 0.50737   8
   1  -2  23-0.07741 0.50366   5
   1   2  23 0.33834 0.46060   5
   1  -2  24 0.05292 0.37170   8
   1   2  24 0.04711 0.36181   7
   1  -2  24-0.24866 0.25222   7
  -1   2 -24 0.09738 0.60811  13
  -1   2 -24-0.21358 0.38379   6
  -1  -2 -24-0.19077 0.49935   5
  -1   2 -24 0.32879 0.28688  11
  -1   2 -24 1.36178 0.69745  10
  -1  -2 -24-0.77014 0.74073  10
   1   2  24 0.61908 0.47910   8
  -1  -2 -24 0.17028 0.39732   7
  -1  -2 -24-0.15508 0.29185   6
   1   2  24 0.21059 0.49801   5
   1  -2  24 1.34832 0.58818   5
   1  -2  25-0.11028 0.38203   8
   1   2  25-0.24099 0.37128   7
   1  -2  25-0.22372 0.26583   7
  -1   2 -25-1.63093 0.67357  13
  -1   2 -25 0.33074 0.41130   6
  -1  -2 -25-0.06563 0.53181   5
  -1   2 -25 0.07586 0.32335  11
  -1   2 -25 1.74904 0.72509  10
  -1  -2 -25 0.45840 0.75146  10
   1   2  25 0.08003 0.47124   8
  -1  -2 -25 1.10952 0.45234   7
  -1  -2 -25 1.12080 0.33652   6
   1  -2  25 0.08119 0.54662   5
   1   2  25-0.07271 0.48231   5
   1   2  26 0.24558 0.41287   7
   1  -2  26-0.02819 0.26788   7
  -1   2 -26-0.95794 0.68427  13
  -1   2 -26 0.56804 0.43382   6
  -1  -2 -26-0.26999 0.56469   5
  -1   2 -26-0.15701 0.32446  11
  -1  -2 -26-0.35897 0.78763  10
  -1   2 -26 0.22764 0.74051  10
   1  -2  26-0.57043 0.42045   8
   1   2  26-0.08257 0.52217   8
  -1  -2 -26 0.35865 0.42964   7
  -1  -2 -26 0.49452 0.34147   6
   1   2  26-0.07510 0.52925   5
   1  -2  26 0.48947 0.54314   5
   1  -2  27 0.08448 0.27496   7
   1   2  27 0.19978 0.42085   7
  -1  -2 -27-0.12510 0.81710  13
  -1   2 -27 0.11094 0.71036  13
  -1   2 -27 0.35039 0.44982   6
  -1  -2 -27 0.13912 0.57078   5
  -1   2 -27-0.12083 0.33377  11
  -1   2 -27-1.06914 0.77289  10
  -1  -2 -27-0.24933 0.75487  10
   1  -2  27-0.35406 0.43762   8
   1   2  27 0.34092 0.49939   8
  -1  -2 -27-0.06088 0.44598   7
  -1  -2 -27 0.54890 0.34648   6
   1  -2  27 0.17017 0.57496   5
   1   2  27 0.61838 0.52991   5
  -1   2 -28-0.23952 0.45601   6
  -1  -2 -28 0.08647 0.36598   6
  -1   2 -28-0.12396 0.35463  11
  -1   2 -28 0.12377 0.77949  10
  -1  -2 -28 1.55779 0.88359  10
   1   2  28-0.52672 0.57785   8
   1  -2  28 0.48756 0.46144   8
  -1  -2 -28 0.12361 0.45834   7
  -1   2 -28-0.34627 0.74202  13
  -1  -2 -28-0.91401 0.82577  13
   1  -2  28 1.50028 0.60499   5
   1   2  28 0.47772 0.59932   5
   1  -2  28-0.16977 0.28946   7
   1   2  28-0.40433 0.41777   7
  -1  -2 -29 0.44215 0.37689   6
   1   2  29 0.25702 0.44614   7
   1  -2  29 0.27964 0.28835   7
  -1  -2 -29 0.06884 0.52271  12
  -1  -2 -29 0.81299 0.82416  13
  -1   2 -29 0.24027 0.80284  13
  -1  -2 -29 0.12534 0.46616   7
  -1   2 -29 0.64341 0.83722  10
  -1  -2 -29-0.26953 0.84515  10
   1   2  29-0.99147 0.56526   8
   1  -2  29-0.25035 0.44255   8
  -1   2 -29 0.42874 0.47573   6
   1  -2  29-1.19917 0.62786   5
   1   2  29-0.08193 0.58888   5
   1   2  30 0.15491 0.43003   7
  -1   2 -30 2.94205 0.95812  10
  -1  -2 -30 1.39545 0.90075  10
   1   2  30-0.09229 0.56893   8
   1  -2  30 0.57853 0.48252   8
  -1   2 -30 0.25024 0.50700   6
  -1  -2 -30 0.50943 0.49331   7
   1   2  30 0.08454 0.63452   5
   1  -2  30-0.09536 0.66751   5
  -1  -2 -30-0.76908 0.56372  12
  -1  -2 -30-0.28124 0.86303  13
  -1   2 -30-0.24971 0.80914  13
  -1  -2 -31 0.86842 0.92674  10
  -1   2 -31 0.13846 0.87569  10
   1  -2  31 0.06602 0.47305   8
   1   2  31-0.09442 0.59968   8
   1  -2  31 0.29661 0.68261   5
   1   2  31 0.08688 0.64038   5
  -1  -2 -31 0.06412 0.50897   7
  -1  -2 -31-0.16395 0.56000  11
  -1  -2 -31 0.58236 0.94724  13
  -1   2 -31 1.03707 0.90122  13
  -1  -2 -31 0.21237 0.53133  12
   1   2  32-0.09674 0.59380   8
   1  -2  32-0.06753 0.49479   8
  -1  -2 -32 0.14974 0.92712  10
  -1   2 -32-0.14338 0.94747  10
   1  -2  32-0.10140 0.69026   5
   1   2  32-0.35594 0.65598   5
  -1  -2 -32-0.33358 0.58384  11
  -1  -2 -32-0.75269 0.93205  13
  -1   2 -32-1.07655 0.91930  13
   1   2  33 0.98788 0.68915   8
   1  -2  33 0.34509 0.51340   8
  -1  -2 -33 1.39684 0.99778  10
   1  -2  33-0.62478 0.77457   5
   1   2  33-0.72606 0.67306   5
  -1  -2 -33-0.08513 0.60795  11
  -1   2 -33-0.41830 0.92836  13
  -1  -2 -33-1.08934 1.00046  13
  -1   2 -34 0.76997 1.04060  10
  -1  -2 -34-0.16050 1.01080  10
   1   2  34-0.46187 0.75610   5
   1  -2  34-0.21235 0.71749   5
   1   2  34-0.50316 0.67254   8
   1  -2  34-0.28019 0.51473   8
  -1  -2 -34 0.48196 0.99029  13
  -1   2 -34 1.29768 1.02628  13
  -1  -2 -35-1.32640 1.08305  10
  -1   2 -35-0.31843 1.06810  10
   1   2  35-0.09380 0.71652   5
   1  -2  35 0.32378 0.75302   5
   1   2  35-0.71628 0.71640   8
  -1  -2 -35-0.66291 1.09936  13
  -1   2 -35 0.14888 1.00978  13
  -1   2 -36 1.47760 1.11749  10
  -1  -2 -36-0.17098 1.17628  10
   1   2  36-1.23793 0.75180   5
  -1   2 -36-0.77006 1.11765  13
  -1  -2 -36 1.19373 1.09190  13
   1   2  36-0.31172 0.74202   8
   1  -2  36 0.43813 0.80238   5
   1   2  37-0.31622 0.73786   8
  -1  -2 -37-1.57666 1.27532  13
  -1   2 -37-0.79296 1.09107  13
  -1   2 -37 1.69204 1.21226  10
   1  -2  37 0.11044 0.80398   5
  -1   2 -38-0.97748 1.10163  13
   1   2  38-0.95844 0.78841   8
  -1   3  41-0.37181 0.87059   8
  -1   3  40 1.35192 0.90770   8
   1   3 -39-1.10556 1.23019  13
  -1   3  39 0.12205 0.86023   8
   1   3 -38-0.92330 1.11673  13
  -1   3  38 0.84459 0.79120   8
   1   3 -37-1.79298 1.06088  13
   1  -3 -37-0.88358 1.13690  13
  -1   3  37-0.47612 0.73821   8
  -1  -3  37-1.15863 0.83491   5
   1  -3 -36-0.17206 1.08371  13
   1   3 -36 1.44915 0.98647  13
  -1   3  36 0.23473 0.77269   8
  -1  -3  36 0.10339 0.75749   5
  -1  -3  35 0.44114 0.55033   8
  -1   3  35-0.11517 0.71934   8
   1   3 -35 1.40337 1.00224  13
   1  -3 -35 1.17075 1.17474  13
   1  -3 -35 0.82264 1.06205  10
  -1  -3  35-0.60665 0.72919   5
  -1   3  34-0.22647 0.74541   8
  -1  -3  34 0.43619 0.55210   8
  -1  -3  34 0.19743 0.68393   5
   1   3 -34 1.19535 1.00602  10
   1  -3 -34 1.11774 1.00987  10
   1   3 -34-0.81530 0.96721  13
   1  -3 -34-0.16215 1.01263  13
   1  -3 -33 1.85685 1.04943  10
   1   3 -33 0.14433 0.97174  10
  -1   3  33 1.11043 0.73095   8
  -1  -3  33-0.66879 0.68673   5
   1  -3 -33-0.40548 0.60141   7
   1   3 -33 0.13129 0.92209  13
   1  -3 -33 0.78608 1.01071  13
  -1  -3  33-0.07186 0.50811   8
  -1  -3  32-0.07068 0.52259   8
   1  -3 -32 1.49500 0.94153  10
   1   3 -32 1.25624 0.91880  10
  -1   3  32-0.43459 0.68138   8
  -1  -3  32-0.09180 0.65557   5
   1  -3 -32-0.24053 0.58916   7
   1   3 -32-0.15934 0.57997   6
   1  -3 -32 1.21682 1.02405  13
   1   3 -32 0.12621 0.83075  13
  -1  -3  31-0.76015 0.52481   8
   1  -3 -31 0.28917 0.90292  10
   1   3 -31 0.40431 0.86294  10
  -1   3  31-0.10628 0.62877   8
  -1  -3  31-0.26645 0.63637   5
   1  -3 -31 0.15856 0.55309   7
   1   3 -31 0.12148 0.76832  13
   1  -3 -31 0.73567 0.92275  13
   1   3 -31-0.46933 0.55314   6
   1   3 -30 0.07660 0.52704   6
   1  -3 -30-0.38531 0.43692   6
  -1  -3  30-0.47317 0.48589   8
   1  -3 -30 2.22977 0.95538  10
   1   3 -30-0.12971 0.86362  10
  -1   3  30-0.20740 0.62506   8
   1  -3 -30 1.17257 0.56551   7
   1   3 -30 0.23355 0.78623  13
   1  -3 -30-1.27769 0.95230  13
  -1  -3  30-0.98009 0.65271   5
   1   3 -29 0.07488 0.52770   6
   1  -3 -29 0.10793 0.40141   6
  -1  -3  29-0.26389 0.45226   8
   1  -3 -29-0.40256 0.86959  10
   1   3 -29 0.62349 0.79516  10
  -1   3  29-0.30309 0.63359   8
   1  -3 -29-0.15431 0.53265   7
   1  -3 -29 1.09664 0.90924  13
   1   3 -29 1.12238 0.74446  13
  -1  -3  29 0.07686 0.35221   7
  -1  -3  29-0.79544 0.63525   5
   1   3 -28-0.65803 0.51699   6
   1  -3 -28 1.05535 0.39134   6
  -1  -3  28 0.38562 0.46346   8
   1  -3 -28-1.03099 0.86448  10
   1   3 -28-0.47826 0.76244  10
  -1   3  28 0.19645 0.56993   8
   1  -3 -28-0.30406 0.50992   7
   1   3 -28-0.10753 0.74237  13
  -1  -3  28 0.15380 0.33813   7
  -1  -3  28 0.08678 0.58855   5
  -1  -3  27-0.56126 0.45115   8
  -1   3  27-0.97422 0.49591   7
   1   3 -27 0.20548 0.70182  13
   1   3 -27 0.64121 0.50041   6
   1  -3 -27 0.23635 0.49671   5
   1   3 -27-0.36370 0.24740  11
   1  -3 -27 0.74251 0.79559  10
   1   3 -27 0.22922 0.72484  10
  -1   3  27 0.19155 0.56391   8
  -1  -3  27-0.15307 0.34936   7
   1  -3 -27-0.07455 0.50008   7
   1  -3 -27-0.10320 0.37331   6
  -1  -3  27 0.76085 0.58366   5
  -1  -3  26-0.18063 0.41130   8
  -1   3  26-0.65830 0.48123   7
   1   3 -26-0.49043 0.66522  13
   1   3 -26 0.27844 0.47038   6
   1  -3 -26 0.68783 0.49416   5
   1   3 -26 0.18807 0.22858  11
   1  -3 -26 0.11848 0.72065  10
   1   3 -26-0.43810 0.74548  10
  -1   3  26-0.18646 0.54891   8
   1  -3 -26-0.14544 0.45020   7
  -1  -3  26 0.07600 0.33415   7
   1  -3 -26 0.10082 0.37833   6
  -1  -3  26 0.24692 0.53761   5
  -1  -3  25 0.05830 0.39403   8
  -1   3  25 0.29326 0.46313   7
   1   3 -25 0.56100 0.61316  13
   1   3 -25 0.33808 0.44346   6
   1  -3 -25 0.83851 0.51644   5
   1   3 -25 0.10082 0.21985  11
   1  -3 -25 0.79399 0.74669  10
   1   3 -25 0.83689 0.70178  10
  -1   3  25 0.54321 0.50142   8
   1  -3 -25 0.21298 0.48850   7
  -1  -3  25-0.15038 0.33915   7
   1  -3 -25 0.98690 0.38338   6
  -1   3  25 0.24528 0.43077   5
  -1  -3  25-0.51371 0.43478   6
  -1  -3  25-0.23951 0.50918   5
  -1  -3  24-0.05645 0.37161   8
  -1   3  24-0.28755 0.44048   7
   1   3 -24 0.71205 0.58137  13
   1   3 -24-0.06563 0.42867   6
   1  -3 -24-0.43421 0.45733   5
   1   3 -24 0.07695 0.20301  11
   1  -3 -24 1.94860 0.74999  10
   1   3 -24 0.59770 0.67316  10
  -1   3  24-0.61286 0.54205   8
   1  -3 -24 0.34543 0.42959   7
  -1  -3  24 0.26067 0.32251   7
  -1   3  24-0.17742 0.42233   5
  -1  -3  24 0.11169 0.41542   6
   1  -3 -24 0.28844 0.34219   6
  -1  -3  24 0.31119 0.52954   5
  -1   3  23 0.25452 0.45421   8
  -1  -3  23 0.03661 0.29588   7
   1  -3 -23 0.53747 0.44731   7
   1   3 -23 1.01598 0.57211  13
  -1   3  23-0.22431 0.42459   7
   1   3 -23-0.12761 0.41674   6
  -1  -3  23 0.16365 0.36591   8
   1   3 -23 0.03619 0.18598  11
   1  -3 -23 1.34323 0.68535  10
   1   3 -23 0.18958 0.61912  10
   1  -3 -23-0.05260 0.44528   5
  -1  -3  23-0.68170 0.52109   5
  -1   3  23-0.22754 0.40221   5
  -1  -3  23 0.10889 0.40130   6
   1  -3 -23-0.65464 0.32952   6
   1  -3 -22 0.28719 0.15305   4
   1  -3 -22-0.20340 0.40361   5
  -1  -3  22 0.80303 0.49870   5
  -1  -3  22 0.15635 0.35476   8
  -1  -3  22 0.32804 0.12433   4
   1   3 -22-0.08034 0.49523  13
  -1   3  22-0.08221 0.45030   8
  -1  -3  22 0.50018 0.30177   7
   1  -3 -22-0.06518 0.42578   7
  -1   3  22-0.21912 0.38347   7
  -1  -3  22-0.04452 0.11754   2
  -1  -3  22 0.08531 0.11264   2
   1  -3 -22 0.04581 0.14464   2
   1   3 -22 0.37022 0.42302   6
  -1   3  22 0.13212 0.13657   3
   1   3 -22 0.63099 0.61135  10
   1  -3 -22 0.29556 0.62825  10
   1   3 -22-0.21936 0.17104  11
   1  -3 -22 0.17739 0.14979   2
  -1   3  22-0.27310 0.39262   5
  -1  -3  22 0.31807 0.40720   6
   1  -3 -22 0.54634 0.33664   6
   1   3 -21-0.42833 0.54850  10
   1  -3 -21-0.18733 0.51866  10
   1  -3 -21-0.19584 0.38446   5
  -1  -3  21-0.35146 0.47151   5
  -1  -3  21-0.04971 0.32723   8
   1  -3 -21 0.86271 0.54433   8
  -1  -3  21-0.14686 0.14685   4
   1  -3 -21 0.05558 0.15942   4
   1   3 -21-0.45598 0.45384  13
  -1   3  21 0.15837 0.42393   8
  -1  -3  21-0.06981 0.28066   7
   1  -3 -21-0.63282 0.36716   7
  -1   3  21-0.37399 0.40335   7
   1  -3 -21-0.01442 0.15904   2
   1   3 -21-0.11967 0.36721   6
   1   3 -21 0.18502 0.15698   3
  -1   3  21 0.08498 0.15363   3
  -1  -3  21 0.11237 0.15189   2
   1  -3 -21 0.02832 0.16635   2
  -1  -3  21-0.09377 0.13901   1
  -1   3  21 0.05233 0.36626   5
   1  -3 -21 0.53146 0.29927   6
  -1  -3  21-0.05157 0.39382   6
   1   3 -21 0.09311 0.16251  11
  -1  -3  20-0.14275 0.51301  10
   1  -3 -20 0.53462 0.55642  10
   1   3 -20-0.56672 0.50341  10
  -1  -3  20 0.13512 0.43434   5
  -1  -3  20-0.33042 0.30590   8
   1  -3 -20 0.06905 0.45628   8
   1  -3 -20-0.04769 0.16569   4
  -1  -3  20-0.07099 0.16189   4
  -1  -3  20-0.25076 0.35697   6
  -1   3  20 0.07645 0.43691   8
   1  -3 -20-0.42834 0.40124   7
  -1  -3  20-0.30679 0.27970   7
  -1   3  20 1.09114 0.41996   7
   1   3 -20-0.06686 0.16547   3
  -1   3  20-0.24304 0.16337   3
   1   3 -20-0.40425 0.36523   6
   1  -3 -20 0.08193 0.16923   2
  -1  -3  20 0.22165 0.16476   2
   1  -3 -20 0.08274 0.17565   2
  -1  -3  20-0.11214 0.14768   1
   1   3 -20 0.16844 0.15161  11
   1  -3 -20 0.28025 0.37267   5
  -1  -3  19 0.04762 0.15924   1
   1  -3 -19-0.08990 0.17493   1
   1  -3 -19 0.40958 0.17688   2
  -1  -3  19-0.13518 0.51618  10
  -1   3  19 0.07335 0.53901  10
   1   3 -19-0.45798 0.51011  10
   1  -3 -19-0.59046 0.55095  10
   1  -3 -19 0.44010 0.61820   9
  -1  -3  19-0.13388 0.29262   8
   1  -3 -19-0.13369 0.47578   8
  -1   3  19-0.29362 0.39527   8
   1   3 -19-0.14956 0.14064  11
   1  -3 -19-0.01715 0.17345   4
  -1  -3  19 0.01554 0.16425   4
  -1  -3  19-0.03314 0.26093   7
   1  -3 -19-0.11815 0.32713   7
   1  -3 -19 0.62440 0.55464  13
  -1   3  19 0.30409 0.33361   7
   1   3 -19 0.50267 0.36481   6
   1   3 -19-0.21793 0.17762   3
  -1   3  19 0.07103 0.16625   3
   1  -3 -19 0.07395 0.18670   2
  -1  -3  19-0.18183 0.16529   2
   1  -3 -19 0.22364 0.36518   5
  -1  -3  19 0.06483 0.38532   5
  -1  -3  19-0.14587 0.34381   6
  -1  -3  18 0.10278 0.16435   1
   1  -3 -18 0.01894 0.17015   1
   1   3 -18 0.07488 0.12783  11
  -1  -3  18-0.06390 0.47242  10
  -1   3  18-0.55770 0.55477  10
   1  -3 -18-0.07973 0.48713  10
   1   3 -18 0.43088 0.45982  10
   1  -3 -18-0.33502 0.60588   9
   1  -3 -18 0.12877 0.42221   8
  -1  -3  18 0.25365 0.27615   8
  -1   3  18 0.28238 0.37355   8
  -1   3  18 0.35866 0.18027   1
   1  -3 -18-0.03627 0.17773   4
  -1  -3  18 0.42963 0.17309   4
   1  -3 -18 0.05702 0.32920   7
  -1  -3  18 0.19298 0.26912   7
   1  -3 -18-0.33883 0.53125  13
  -1   3  18 0.04930 0.32330   7
   1   3 -18-0.10788 0.33542   6
   1   3 -18 0.11520 0.17775   3
  -1   3  18-0.01890 0.17081   3
   1  -3 -18 0.04262 0.32833   5
  -1  -3  18-0.01794 0.17613   2
  -1  -3  18 0.12375 0.41814   5
  -1  -3  18 0.42281 0.33551   6
   1  -3 -17-0.08024 0.30377   5
  -1   3  17 0.06605 0.51298  10
  -1  -3  17 0.36088 0.48115  10
   1   3 -17-0.20179 0.42183  10
   1  -3 -17 0.45038 0.45451  10
   1  -3 -17-0.63546 0.57093   9
  -1  -3  17 0.59844 0.26861   8
  -1   3  17 0.47315 0.41298   8
   1  -3 -17-0.24790 0.42637   8
  -1   3  17 0.26162 0.17563   1
   1  -3 -17-0.40142 0.47494  13
   1  -3 -17 0.15062 0.18638   4
   1  -3 -17 0.05506 0.31944   7
  -1  -3  17 0.12418 0.24639   7
  -1   3  17-0.19091 0.32835   7
  -1  -3  17-0.17818 0.16555   3
   1   3 -17-0.46808 0.34628   6
  -1   3  17 0.19810 0.18119   3
   1   3 -17-0.19960 0.18830   3
  -1  -3  17-0.12568 0.15823   1
   1  -3 -17 0.01959 0.16430   1
  -1  -3  17 0.28634 0.18897   2
  -1  -3  17 0.11896 0.34167   5
  -1  -3  17-0.04540 0.35363   6
   1  -3 -16 0.44199 0.30299   5
  -1   3  16-0.24918 0.45918  10
  -1  -3  16-0.28226 0.43115  10
   1  -3 -16-0.35238 0.48825  10
   1   3 -16 0.12555 0.41955  10
   1  -3 -16 0.45070 0.50761   9
  -1  -3  16 0.53357 0.28522   8
   1  -3 -16-0.11885 0.41456   8
  -1   3  16 0.32289 0.35174   8
  -1   3  16-0.15300 0.18112   1
   1  -3 -16-0.53134 0.45962  13
   1  -3 -16-0.03832 0.18807   4
  -1  -3  16 0.14839 0.24415   7
   1  -3 -16 0.21232 0.31253   7
  -1   3  16 0.04615 0.32522   7
  -1  -3  16 0.01859 0.16635   3
   1   3 -16-0.40061 0.34573   6
   1   3 -16 0.22737 0.17784   3
  -1   3  16-0.02044 0.18059   3
   1  -3 -16 0.02020 0.17103   1
  -1  -3  16 0.28225 0.17453   1
  -1  -3  16 0.22160 0.19465   2
  -1  -3  16 0.22807 0.36657   5
  -1  -3  16 0.96817 0.34930   6
   1  -3 -15 0.14521 0.30947   5
  -1   3  15-0.41092 0.46469  10
  -1  -3  15 0.21079 0.44299  10
   1   3 -15 0.34995 0.41104  10
   1  -3 -15-0.19775 0.42207  10
   1  -3 -15-0.21222 0.49348   9
   1  -3 -15-0.28536 0.38987   8
  -1  -3  15 0.42795 0.25552   8
  -1   3  15-0.06170 0.34538   8
  -1   3  15 0.15588 0.17430   1
  -1  -3  15 0.10079 0.22586  12
   1  -3 -15 0.07160 0.46584  13
   1  -3 -15 0.03894 0.18372   4
  -1  -3  15 0.11432 0.23799   7
   1  -3 -15 0.25554 0.34789   7
  -1   3  15-0.04473 0.31524   7
  -1   3  15 0.14700 0.17780   3
  -1  -3  15-0.09633 0.17483   3
   1   3 -15 0.48158 0.30836   6
   1   3 -15 0.08518 0.17945   3
   1  -3 -15 0.29078 0.18424   1
  -1  -3  15-0.19487 0.16766   1
  -1  -3  15 0.27392 0.19655   2
  -1  -3  15-0.05445 0.35290   5
  -1  -3  15-0.17045 0.32360   6
  -1   3  14 0.82626 0.46416  10
  -1  -3  14-0.44078 0.42228  10
   1  -3 -14 0.73725 0.45149  10
   1   3 -14 0.70080 0.39000  10
   1  -3 -14-0.59664 0.49905   9
  -1  -3  14 0.45676 0.20795   2
   1  -3 -14 0.38277 0.40555   8
  -1  -3  14 0.10021 0.24249   8
  -1   3  14-0.17613 0.32868   8
  -1   3  14 0.07938 0.18305   1
   1   3 -14 0.04093 0.18505   1
   1  -3 -14 0.57288 0.21130   4
  -1  -3  14 0.11053 0.25080   7
   1  -3 -14 0.19530 0.31394   7
  -1  -3  14 0.15855 0.18811   3
  -1   3  14-0.10742 0.17942   3
  -1   3  14 0.04312 0.33773   7
   1   3 -14-0.13875 0.33674   6
  -1  -3  14 0.41098 0.30942   6
  -1  -3  14 0.09758 0.22455  12
   1  -3 -14 0.20212 0.43491  13
   1  -3 -14 0.17573 0.30978   5
   1   3 -14-0.02174 0.18281   3
  -1  -3  14 0.01997 0.17072   1
   1  -3 -14 0.39908 0.19106   1
   1  -3 -13-0.25312 0.43689  13
  -1  -3  13 0.27121 0.37999  10
  -1   3  13-0.10292 0.47069  10
   1   3 -13 0.19820 0.39948  10
   1  -3 -13 0.34200 0.39077  10
  -1  -3  13 0.24799 0.23813   8
   1  -3 -13 0.43302 0.50634   9
  -1   3  13 0.39005 0.35095   8
   1  -3 -13-0.83618 0.39341   8
  -1  -3  13 0.32392 0.18186   1
  -1   3  13 0.04042 0.19387   1
   1   3 -13 0.35509 0.19635   1
  -1  -3  13-0.32898 0.22541  12
   1  -3 -13 0.27877 0.19948   4
   1  -3 -13 0.04659 0.29094   7
  -1  -3  13 0.14141 0.19062   3
  -1   3  13 0.19655 0.17968   3
  -1   3  13 0.41483 0.34459   7
   1   3 -13-0.08902 0.30622   6
   1   3 -13-0.02206 0.19815   3
   1  -3 -13-0.40076 0.29307   5
  -1  -3  13-0.15849 0.31616   6
   1  -3 -13-0.06398 0.17933   1
  -1  -3  13 0.31394 0.21511   2
  -1  -3  12-0.15998 0.21398  12
   1   3 -12 0.22612 0.35416  10
   1  -3 -12-0.05262 0.36954  10
   1  -3 -12-0.34403 0.44536   9
  -1  -3  12-0.08636 0.22483   8
   1  -3 -12-0.09954 0.38871   8
   1   3 -12 0.10578 0.19959   1
  -1  -3  12 0.18523 0.17664   1
  -1   3  12-0.24416 0.19087   1
  -1   3  12-0.23902 0.41855  10
  -1  -3  12 0.53914 0.38008  10
   1  -3 -12 0.14020 0.20878   4
   1  -3 -12-0.13356 0.30843   7
  -1   3  12 0.19923 0.32041   7
  -1   3  12 0.15519 0.19912   3
  -1  -3  12 0.02041 0.19929   3
   1   3 -12-0.17046 0.29215   6
  -1  -3  12-0.07613 0.30688   6
   1  -3 -12 0.23652 0.19589   1
   1  -3 -12-0.29588 0.41421  13
   1   3 -12 0.20067 0.18875   3
   1  -3 -12 0.25026 0.27863   5
  -1  -3  11 0.13311 0.22147  12
  -1   3  11-0.04426 0.37465  10
  -1  -3  11-0.30247 0.34165  10
   1  -3 -11-0.36945 0.44989   9
  -1  -3  11 0.05296 0.20224   8
   1  -3 -11 0.04720 0.37663   8
   1   3 -11 0.02125 0.19128   1
  -1  -3  11 0.08328 0.17000   1
  -1   3  11 0.02059 0.18259   1
   1   3 -11-0.16378 0.30547  10
   1  -3 -11 0.09654 0.30145  10
   1  -3 -11 0.06031 0.19385   4
   1  -3 -11 0.29720 0.29920   7
  -1   3  11 0.03820 0.29009   7
   1  -3 -11 0.11023 0.34418  13
   1   3 -11-0.12274 0.29122   6
   1   3 -11 0.02250 0.17760   3
   1  -3 -11-0.20488 0.25738   5
   1  -3 -11 0.10732 0.17742   1
  -1  -3  11-0.47501 0.29758   6
   1  -3 -11 0.02101 0.19026   3
  -1   3  11 0.04443 0.17585   3
  -1  -3  11 0.24728 0.19548   3
   1  -3 -10-0.33653 0.38762   9
   1  -3 -10 0.27532 0.23743   5
   1  -3 -10 0.42354 0.19068   3
  -1   3  10 0.04468 0.17552   3
  -1  -3  10 0.02081 0.18888   3
  -1  -3  10 0.37998 0.17714   1
  -1   3  10 0.12439 0.19383   1
   1   3 -10 0.02133 0.18809   1
   1  -3 -10 0.26814 0.35662   8
   1  -3 -10 0.30793 0.29623  10
   1   3 -10-0.03672 0.28366  10
  -1   3  10 0.03642 0.28061   7
   1  -3 -10 0.08082 0.24586   7
   1   3 -10-0.15683 0.26598   6
  -1  -3  10 0.24517 0.28957   6
   1  -3 -10 0.10228 0.34309  13
   1  -3 -10 0.19470 0.17451   1
  -1  -3  10 0.17052 0.31508  10
  -1   3  10-0.12269 0.34383  10
   1   3 -10 0.22660 0.18465   3
   1  -3  -9-0.08727 0.36070   9
   1  -3  -9-0.07929 0.23144   5
  -1  -3   9 0.29416 0.20045   3
  -1   3   9-0.08976 0.18324   3
   1  -3  -9 0.36110 0.18681   3
   1   3  -9 0.06386 0.18842   1
  -1  -3   9-0.16972 0.17194   1
  -1   3   9 0.02076 0.17819   1
   1  -3  -9 0.18940 0.31882  13
   1  -3  -9 0.57575 0.27501   7
  -1   3   9-0.06959 0.27176   7
   1   3  -9 0.22521 0.25915   6
   1   3  -9-0.13627 0.18685   3
  -1  -3   9 0.45570 0.30279  10
   1  -3  -9 0.30434 0.15728   1
   1   3  -9-0.35775 0.24982  10
  -1   3   9-0.03732 0.32032  10
   1  -3  -9 0.11931 0.25362  10
   1  -3  -9 0.29400 0.32892   8
  -1  -3   9 0.03370 0.26894   6
  -1   3   8-0.04103 0.24842   8
   1  -3  -8-0.03915 0.33220   8
  -1   3   8 0.43820 0.31439  10
   1   3  -8-0.28366 0.24565  10
   1  -3  -8-0.03556 0.23856  10
  -1  -3   8-0.06358 0.19346   3
   1  -3  -8-0.14914 0.19448   3
  -1   3   8-0.17996 0.17424   3
  -1   3   8-0.33324 0.19722   1
  -1  -3   8 0.21368 0.16870   1
   1   3  -8 0.10602 0.19740   1
   1  -3  -8 0.08711 0.29000  13
   1  -3  -8 0.03635 0.24291   7
   1   3  -8 0.17946 0.25463   6
   1   3  -8 0.25001 0.18833   3
  -1  -3   8-0.18646 0.25594  10
   1  -3  -8-0.31294 0.32177   9
   1  -3  -8 0.02175 0.18498   1
  -1  -3   8-0.39017 0.27842   6
   1  -3  -7 0.35793 0.30975  13
  -1  -3   7 0.02131 0.20440   3
  -1   3   7-0.02247 0.17838   3
   1  -3  -7 0.04276 0.19593   3
  -1   3   7-0.02084 0.17965   1
   1   3  -7-0.12709 0.19794   1
  -1  -3   7 0.02147 0.17442   1
  -1   3   7 0.09051 0.29711  10
   1  -3  -7-0.03137 0.23751  10
   1   3  -7 0.58017 0.24051  10
   1  -3  -7-0.03436 0.21910   7
   1   3  -7 0.03444 0.24274   6
   1  -3  -7 0.07282 0.28591   8
  -1   3   7 0.15234 0.24386   8
  -1  -3   7 0.25359 0.23622  10
   1  -3  -7 0.41738 0.32316   9
  -1   3   7-0.33249 0.28931   9
   1  -3  -7-0.19619 0.17210   1
   1   3  -7 0.02275 0.17868   3
  -1   3   6 0.73884 0.27175   8
   1  -3  -6 0.39713 0.29329  13
  -1  -3   6 0.06427 0.20210   3
  -1   3   6-0.24731 0.18810   3
   1  -3  -6-0.21439 0.21186   3
   1   3  -6 0.02111 0.18726   1
  -1  -3   6 0.02161 0.16642   1
  -1   3   6-0.02087 0.20552   1
  -1   3   6-0.05257 0.27815  10
   1   3  -6-0.12084 0.20472  10
   1  -3  -6 0.05470 0.22772  10
   1  -3  -6 0.42207 0.24583   7
   1   3  -6-0.16514 0.22882   6
   1  -3  -6 0.06763 0.28154   8
  -1  -3   6-0.05804 0.20805  10
   1   3  -6 0.36461 0.18837   3
   1  -3  -6-0.19665 0.18324   1
   1  -3  -6-0.09203 0.30727   9
  -1   3   6 0.26033 0.27030   9
   1  -3  -5 0.08591 0.22767   3
  -1  -3   5-0.17176 0.22927   3
  -1   3   5-0.15698 0.20516   3
  -1  -3   5 0.28212 0.18204   1
   1   3  -5 0.44259 0.21531   1
  -1   3   5-0.14622 0.22010   1
   1  -3  -5 0.32801 0.22394  10
  -1   3   5-0.20197 0.26618  10
  -1  -3   5 0.09402 0.19132  10
   1   3  -5 0.11327 0.19600  10
   1  -3  -5 0.36552 0.25789   7
   1   3  -5-0.22194 0.25367   6
   1   3  -5 0.43310 0.20221   3
  -1   3   5-0.14101 0.25384   9
   1  -3  -5-0.08000 0.30013   9
  -1   3   5 0.12929 0.21362   8
   1  -3  -5 0.38618 0.30305  13
   1  -3  -5 0.28150 0.31279   8
   1  -3  -5 0.08737 0.18148   1
  -1  -3   4-0.36465 0.29948   6
   1   3  -4-0.03064 0.26296   6
  -1   3   4 0.34229 0.26745   9
   1  -3  -4-0.19939 0.22064   7
  -1   3   4 0.13274 0.25921   7
   1   3  -4 0.04218 0.22119   1
   1   3  -4-0.31935 0.20906   3
   1  -3  -4 0.12887 0.23690   3
  -1  -3   4-0.09539 0.17196  10
   1  -3  -4-0.02344 0.26896   9
  -1   3   4-0.07514 0.21878  10
  -1   3   4-0.02950 0.25376   8
   1  -3  -4 0.13104 0.19289   1
   1   3  -3 0.35508 0.25625   6
  -1  -3   3-0.35494 0.30647   6
  -1   3   3 0.08502 0.24172   9
   1  -3  -3-0.17514 0.21150   1
   1  -3  -3 0.12899 0.25253   3
   1   3  -3 0.11419 0.21865   3
   1   3  -3 0.14763 0.23736   1
  -1  -3   3-0.12493 0.20139   8
  -1   3   3-0.34743 0.22937   8
   1  -3  -3 0.22236 0.25381   9
  -1   3   3-0.04545 0.21279  10
  -1   3   3 0.12511 0.27025   7
   1  -3  -3-0.21315 0.23730   7
  -1   3   2 0.10452 0.17879  10
  -1   3   2 0.35993 0.24892   9
   1  -3  -2-0.24076 0.21996   1
   1  -3  -2-0.17193 0.27127   3
   1   3  -2-0.02285 0.22354   3
   1   3  -2-0.25324 0.24184   1
  -1   3   2 0.18807 0.26212   7
   1  -3  -2-0.02481 0.22327   7
  -1   3   2-0.31392 0.23119   8
   1   3  -2-0.08644 0.25823   6
  -1  -3   2-0.02663 0.30209   6
   1  -3  -1-0.23978 0.21208   1
   1   3  -1 0.34309 0.23548   3
   1  -3  -1-0.62365 0.27370   3
  -1   3   1 0.44798 0.24399   3
  -1  -3   1-0.34579 0.26201   3
  -1  -3   1 0.24015 0.20711   1
   1   3  -1-0.04222 0.25212   1
  -1   3   1-0.27103 0.26480   1
   1  -3  -1-0.48293 0.37817   6
  -1   3   1 0.13227 0.24875   7
   1   3  -1-0.11334 0.27810   6
  -1  -3   1 0.41741 0.32617   6
  -1   3   1-0.02160 0.20450   8
   1   3  -1 0.16237 0.21286   8
  -1   3   0 0.28775 0.20840   8
   1   3   0 0.04373 0.20858   8
   1  -3   0 0.05667 0.23006   8
   1  -3   0 0.02179 0.21167   1
  -1   3   0 0.11192 0.20353   3
  -1  -3   0 0.08652 0.25592   3
   1   3   0 0.11447 0.24301   3
   1  -3   0 0.21500 0.27950   3
  -1  -3   0 0.15294 0.19907   1
   1   3   0 0.12676 0.26218   1
  -1   3   0 0.22918 0.23756   1
   1   3   0-0.03845 0.20550  13
  -1   3   0-0.16501 0.24231   7
  -1  -3   0-0.20534 0.28850   6
   1  -3   0-0.08938 0.36039   6
   1  -3   1 0.38255 0.34400   6
  -1  -3  -1 0.10245 0.30086   6
  -1  -3  -1-0.06177 0.13886  10
   1  -3   1-0.21870 0.20241   1
  -1  -3  -1-0.36798 0.25883   3
   1   3   1 0.16042 0.22060   3
  -1   3  -1-0.06710 0.22215   3
  -1  -3  -1 0.17491 0.21272   1
  -1   3  -1-0.12491 0.24951   1
   1   3   1-0.10574 0.24018   1
  -1  -3  -1 0.09583 0.22302   7
  -1   3  -1 0.38703 0.32625   6
  -1   3  -1-0.33058 0.22676   7
  -1  -3  -1 0.01630 0.21078  13
   1   3   1-0.07877 0.22390  13
  -1   3  -1 0.28649 0.18890   8
   1  -3   1 0.26993 0.21560   8
   1   3   1-0.21318 0.24538   8
  -1  -3  -2 0.14042 0.24431  13
   1   3   2-0.41472 0.22907  13
  -1  -3  -2-0.21423 0.16891  10
  -1   3  -2-0.02934 0.16661   8
   1  -3   2 0.02972 0.18160   8
   1   3   2 0.02574 0.22876   8
  -1  -3  -2-0.12997 0.27140   3
  -1   3  -2-0.08938 0.20028   3
  -1  -3  -2 0.06563 0.21950   1
  -1   3  -2-0.14559 0.23439   1
  -1  -3  -2 0.17487 0.22530   7
  -1   3  -2 0.16156 0.29378   6
  -1  -3  -2 0.12821 0.31019   6
  -1  -3  -3 0.33229 0.26358  13
   1   3   3 0.11037 0.26241  13
  -1  -3  -3-0.02850 0.31739   9
  -1  -3  -3 0.08260 0.20255  10
  -1   3  -3 0.31623 0.17580  10
   1   3   3 0.11516 0.21174  10
   1  -3   3 0.01312 0.16328   8
   1   3   3-0.22226 0.25259   8
  -1  -3  -3-0.40707 0.28070   8
  -1   3  -3-0.15427 0.15301   8
  -1   3  -3 0.08931 0.19292   3
  -1  -3  -3-0.23803 0.24160   3
  -1  -3  -3 0.13120 0.20001   1
  -1   3  -3 0.20800 0.22433   1
   1  -3   3-0.25231 0.19157   7
   1   3   3-0.44844 0.26521   7
  -1  -3  -3 0.02621 0.22894   7
  -1   3  -3-0.12880 0.27572   6
  -1  -3  -3-0.02608 0.29037   6
  -1  -3  -4-0.05497 0.25337  13
   1   3   4-0.48490 0.29761  13
  -1  -3  -4 0.18879 0.31621   9
   1   3   4-0.30334 0.24434  10
  -1   3  -4 0.06076 0.18747  10
  -1  -3  -4-0.34964 0.23569  10
   1   3   4-0.09046 0.25880   8
   1  -3   4 0.08176 0.14495   8
  -1  -3  -4 0.02925 0.30996   8
  -1   3  -4 0.42361 0.18786   3
  -1  -3  -4 0.12989 0.23080   3
  -1  -3  -4 0.02187 0.18773   1
  -1   3  -4-0.08309 0.20703   1
  -1  -3  -4 0.13800 0.20469   7
   1  -3   4-0.29176 0.16757   7
  -1  -3  -4-0.21136 0.27834   6
  -1   3  -4-0.03222 0.26570   6
  -1  -3  -5-0.20308 0.22096   7
  -1  -3  -5 0.19679 0.18383   1
  -1   3  -5-0.22857 0.21959   1
   1   3   5-0.02134 0.21375   1
   1  -3   5-0.25631 0.22939   3
  -1  -3  -5-0.19467 0.22235   3
  -1   3  -5-0.37834 0.19699   3
  -1   3  -5 0.22838 0.25273   6
   1   3   5-0.09203 0.20794   3
   1   3   5 0.26391 0.24973  10
  -1   3  -5-0.26372 0.20435  10
  -1  -3  -5-0.12348 0.22456  10
   1  -3   5 0.15231 0.18592   1
  -1  -3  -5 0.13861 0.33299   9
  -1  -3  -5 0.15703 0.30450   8
   1   3   5-0.03246 0.23184   8
   1  -3   5-0.08568 0.12340   8
  -1  -3  -5-0.25034 0.27101  13
   1   3   6-0.41866 0.23661   8
  -1  -3  -6-0.03376 0.28841   8
  -1  -3  -6 0.10808 0.20006   3
  -1   3  -6-0.15575 0.17752   3
   1  -3   6 0.08519 0.20090   3
   1   3   6 0.14981 0.18900   1
  -1  -3  -6 0.02181 0.16748   1
  -1   3  -6-0.02069 0.19556   1
  -1  -3  -6 0.30260 0.36278   9
  -1  -3  -6 0.12181 0.20122   7
   1  -3   6-0.17861 0.27977   6
  -1   3  -6-0.09962 0.24773   6
   1   3   6 0.20725 0.18988   3
  -1   3  -6-0.13592 0.21007  10
   1   3   6 0.27747 0.27420  10
  -1  -3  -6 0.05807 0.24462  10
  -1  -3  -6-0.21002 0.25077  13
   1  -3   6 0.06512 0.16047   1
  -1  -3  -7-0.54457 0.29792  13
   1  -3   7 0.04250 0.19627   3
  -1   3  -7 0.02223 0.17267   3
  -1  -3  -7 0.30143 0.19417   3
  -1  -3  -7 0.04342 0.15400   1
   1   3   7-0.27902 0.19036   1
  -1   3  -7-0.02063 0.19890   1
  -1  -3  -7-0.29028 0.37243   9
   1  -3   7-0.15184 0.18191   1
  -1  -3  -7 0.03210 0.21769   7
   1   3   7-0.05939 0.25370   7
  -1   3  -7 0.17060 0.24760   6
   1  -3   7 0.03021 0.26449   6
   1   3   7 0.02305 0.18772   3
  -1  -3  -7 0.47208 0.30740   8
  -1   3  -7-0.34586 0.21613  10
   1   3   7-0.03150 0.28758  10
   1  -3   7 0.08071 0.12425  11
   1  -3   7 0.07877 0.23581  10
  -1  -3  -7-0.23341 0.25684  10
  -1  -3  -7 0.34328 0.25479   5
  -1  -3  -8-0.11320 0.26142  10
   1  -3   8-0.00936 0.11321  11
   1  -3   8 0.02118 0.19527   3
  -1  -3  -8 0.06433 0.18151   3
  -1   3  -8 0.06656 0.18428   3
  -1  -3  -8 0.02163 0.15348   1
   1   3   8 0.02154 0.19901   1
  -1   3  -8 0.22635 0.19008   1
  -1  -3  -8-0.50336 0.30487   8
  -1  -3  -8-0.18204 0.36970   9
  -1  -3  -8-0.23886 0.22375   7
   1   3   8 0.15521 0.25597   7
   1  -3   8 0.58704 0.27518   6
  -1   3  -8-0.07025 0.23033   6
   1   3   8 0.16160 0.17068   3
  -1  -3  -8-0.06452 0.26601   5
  -1  -3  -8 0.21415 0.28409  13
   1  -3   8-0.12968 0.18168   1
   1  -3   8 0.05983 0.29513  10
   1   3   8-0.31716 0.31909  10
  -1   3  -8 0.15354 0.25009  10
  -1  -3  -9-0.04215 0.29904  10
  -1  -3  -9-0.04118 0.31451   8
   1  -3   9 0.07254 0.14073   8
  -1  -3  -9 0.14872 0.39349   9
   1  -3   9 0.16807 0.10596  11
   1  -3   9 0.65203 0.26748  12
  -1   3  -9-0.04426 0.17196   3
  -1  -3  -9 0.02129 0.18362   3
   1  -3   9 0.23185 0.18700   3
  -1  -3  -9 0.64872 0.25572   7
   1   3   9-0.06507 0.26633   7
  -1   3  -9 0.24618 0.18882   1
   1   3   9-0.10805 0.18512   1
  -1  -3  -9 0.04304 0.16158   1
   1  -3   9 0.12737 0.25143   6
  -1   3  -9-0.21739 0.25878   6
   1   3   9 0.13863 0.19969   3
  -1  -3  -9 0.13542 0.27576   5
  -1  -3  -9 0.04687 0.30499  13
   1  -3   9 0.08592 0.16919   1
  -1   3  -9 0.35061 0.27386  10
   1   3   9-0.03899 0.33311  10
   1  -3   9 0.43711 0.32018  10
  -1  -3 -10-0.37115 0.30302  10
  -1   3 -10-0.15741 0.27640  10
  -1  -3 -10-0.05377 0.42899   9
   1  -3  10 0.14746 0.15398   8
  -1  -3 -10 0.08747 0.33017   8
   1  -3  10 0.23532 0.26797  12
   1  -3  10 0.22117 0.21309   4
  -1   3 -10 0.24203 0.19223   3
  -1  -3 -10 0.04219 0.18866   3
   1  -3  10 0.02089 0.19065   3
  -1  -3 -10-0.03794 0.27007   7
   1   3  10 0.30576 0.27807   7
  -1  -3 -10-0.23577 0.17101   1
   1   3  10-0.15176 0.19631   1
  -1   3 -10 0.14329 0.18908   1
   1  -3  10 0.23106 0.30251   6
  -1   3 -10-0.03750 0.27727   6
   1   3  10-0.06905 0.19799   3
  -1  -3 -10 0.05089 0.33498  13
   1   3  10 0.42726 0.37164  10
   1  -3  10-0.11195 0.32531  10
  -1  -3 -10 0.03590 0.32640   5
   1  -3  10-0.10710 0.17532   1
   1   3  11-0.13943 0.40871  10
   1  -3  11-0.41025 0.38702  10
  -1  -3 -11-0.35543 0.40726  10
  -1   3 -11 0.26364 0.32783  10
  -1  -3 -11-0.46439 0.45706   9
  -1  -3 -11 0.64682 0.37534   8
   1  -3  11-0.03685 0.17865   8
   1  -3  11 0.16035 0.19470   4
   1  -3  11 0.09098 0.27629  12
   1   3  11 0.19208 0.31853   8
  -1  -3 -11 0.02092 0.19140   3
  -1   3 -11 0.13109 0.17887   3
  -1   3 -11 0.18298 0.19433   1
   1   3  11 0.08669 0.20294   1
  -1  -3 -11 0.06359 0.15240   1
  -1  -3 -11 0.35807 0.27565   7
   1   3  11-0.10611 0.27398   7
  -1   3 -11 0.23340 0.28410   6
   1  -3  11-0.23744 0.29572   6
  -1  -3 -11 0.27520 0.39689  13
  -1  -3 -11 0.18984 0.34102   5
   1   3  11 0.18333 0.19038   3
   1  -3  11 0.19277 0.17965   1
  -1  -3 -12-0.23698 0.40614  13
   1  -3  12 0.21977 0.28139  12
   1  -3  12 0.04473 0.39337  10
   1   3  12 0.80325 0.44901  10
  -1   3 -12 0.53222 0.38198  10
  -1  -3 -12-0.60623 0.37241  10
  -1  -3 -12 0.18717 0.50041   9
   1  -3  12-0.18421 0.19632   8
  -1  -3 -12 0.58443 0.39863   8
   1  -3  12 0.11928 0.19946   4
   1   3  12-0.10162 0.30487   8
  -1   3 -12 0.30469 0.18552   3
  -1  -3 -12-0.31056 0.19422   3
   1  -3  12 0.07003 0.28731   6
  -1  -3 -12 0.12514 0.27353   7
   1   3  12 0.40573 0.29660   7
  -1   3 -12 0.12118 0.30762   6
   1  -3  12 0.32027 0.36463   5
  -1  -3 -12-0.14660 0.17014   1
  -1   3 -12 0.08018 0.19470   1
   1   3  12 0.12900 0.19939   1
  -1  -3 -12 0.24145 0.32109   5
   1  -3  12 0.04218 0.18706   1
   1   3  12 0.06838 0.19740   3
  -1   3 -13 0.01985 0.18655   1
  -1  -3 -13 0.02065 0.17647   1
  -1  -3 -13 0.42404 0.34535   5
   1  -3  13 0.58164 0.42438  10
   1   3  13 0.21595 0.44518  10
  -1  -3 -13-0.05943 0.39864  10
  -1   3 -13-0.21046 0.38061  10
  -1  -3 -13 0.20027 0.51419   9
   1  -3  13 0.02258 0.20571   8
  -1  -3 -13 0.35968 0.41104   8
   1  -3  13-0.15793 0.19608   4
   1  -3  13 0.09812 0.29069  12
  -1  -3 -13-0.38098 0.43374  13
   1   3  13 0.10706 0.34827   8
   1  -3  13 0.32139 0.18669   7
   1   3  13 0.07663 0.29924   7
  -1  -3 -13 0.17427 0.27896   7
  -1  -3 -13-0.04105 0.18283   3
  -1   3 -13-0.14981 0.18575   3
  -1   3 -13-0.25112 0.29096   6
   1   3  13 0.06784 0.18873   3
   1  -3  13 0.08362 0.18343   1
  -1  -3 -13-0.22774 0.21644   2
   1  -3  13 0.39234 0.37177   5
   1  -3  13 0.03623 0.31651   6
  -1  -3 -14-0.18293 0.17563   1
  -1   3 -14 0.15610 0.18129   1
  -1  -3 -14 0.52954 0.37268   5
   1   3  14 0.05771 0.47582  10
  -1   3 -14 0.01294 0.13998  11
   1  -3  14-0.05215 0.42475  10
  -1  -3 -14-0.25507 0.41650  10
  -1   3 -14-0.51234 0.38608  10
  -1  -3 -14 0.21328 0.51590   9
   1  -3  14-0.39797 0.20104   8
  -1  -3 -14 0.70402 0.42640   8
   1  -3  14 0.05849 0.19332   4
  -1  -3 -14-0.27127 0.43774  13
   1  -3  14 0.06768 0.28913  12
   1   3  14-0.11270 0.33964   8
   1  -3  14 0.35490 0.18459   7
   1   3  14 0.35759 0.30603   7
  -1  -3 -14 0.04549 0.29599   7
  -1   3 -14-0.06285 0.18658   3
  -1  -3 -14 0.10087 0.17741   3
  -1   3 -14 0.04336 0.30763   6
   1   3  14-0.11164 0.19121   3
   1  -3  14 0.32760 0.18728   1
  -1  -3 -14 0.08874 0.21046   2
   1  -3  14 0.23473 0.41905   5
   1   3  14-0.23512 0.33690   5
   1  -3  14 0.07522 0.31088   6
  -1   3 -15 0.24775 0.18014   1
  -1  -3 -15 0.13610 0.37502   5
   1   3  15 0.24576 0.47853  10
  -1   3 -15 0.10109 0.15011  11
   1  -3  15 0.11170 0.44327  10
  -1   3 -15-0.42845 0.43279  10
  -1  -3 -15-0.34087 0.44180  10
  -1  -3 -15 0.07537 0.50747   9
   1  -3  15 0.02736 0.21659   8
  -1  -3 -15 0.17017 0.41554   8
   1  -3  15 0.07679 0.18383   4
  -1  -3 -15 0.28872 0.41254  13
   1  -3  15-0.06982 0.28717  12
   1   3  15 0.88665 0.35955   8
  -1  -3 -15-0.14208 0.30692   7
   1  -3  15-0.11845 0.18626   7
   1   3  15 0.45275 0.31436   7
  -1   3 -15-0.18385 0.17927   3
  -1  -3 -15-0.15715 0.18429   3
  -1   3 -15 0.40576 0.31559   6
   1   3  15 0.56867 0.20558   3
   1  -3  15-0.07971 0.17375   1
  -1  -3 -15-0.01993 0.16677   1
  -1  -3 -15 0.32178 0.20837   2
   1  -3  15-0.06128 0.37943   5
   1  -3  15 0.23392 0.31833   6
   1   3  15 0.19748 0.32995   5
  -1   3 -16 0.33466 0.18684   1
  -1  -3 -16 0.36998 0.37284   5
  -1   3 -16-0.07998 0.15807  11
   1  -3  16-0.11912 0.48869  10
   1   3  16 0.39099 0.50614  10
  -1  -3 -16 0.43743 0.45527  10
  -1   3 -16-0.06549 0.43440  10
  -1  -3 -16-0.47789 0.52428   9
  -1  -3 -16-0.05909 0.39191   8
   1  -3  16 0.20880 0.24415   8
   1  -3  16-0.11310 0.17981   4
  -1  -3 -16 0.76617 0.49651  13
   1   3  16-0.49527 0.36798   8
   1  -3  16 0.30673 0.19790   7
  -1  -3 -16 0.24635 0.32182   7
   1   3  16 0.17031 0.32049   7
  -1  -3 -16-0.18948 0.17192   3
  -1   3 -16-0.18659 0.31864   6
   1   3  16 0.21336 0.18681   3
  -1   3 -16 0.11848 0.17514   3
  -1  -3 -16 0.11569 0.16131   1
   1  -3  16-0.15491 0.17138   1
  -1  -3 -16-0.08262 0.19154   2
   1  -3  16-0.32081 0.38138   5
   1   3  16-0.10356 0.34989   5
   1  -3  16-0.36272 0.30158   6
  -1   3 -17-0.08998 0.16883   1
  -1  -3 -17 0.14693 0.36759   5
   1   3  17 0.13773 0.49657  10
   1  -3  17-0.31623 0.48852  10
  -1   3 -17 0.08727 0.16833  11
  -1  -3 -17-0.07756 0.48018  10
  -1   3 -17-0.27953 0.45645  10
  -1  -3 -17-0.25157 0.56250   9
   1  -3  17-0.16133 0.23118   8
  -1  -3 -17 0.98433 0.46036   8
   1  -3  17 0.12702 0.17873   4
  -1  -3 -17 0.08121 0.46414  13
   1   3  17-0.06471 0.33832   8
  -1  -3 -17-0.20494 0.30455   7
   1  -3  17-0.10621 0.19430   7
   1   3  17 0.35193 0.33502   7
  -1  -3 -17 0.05454 0.16596   3
  -1   3 -17 0.24200 0.31738   6
   1   3  17 0.10355 0.18562   3
  -1   3 -17 0.03788 0.16442   3
  -1  -3 -17 0.09828 0.19292   2
   1  -3  17 0.16652 0.32514   6
   1   3  17 0.10843 0.35552   5
  -1  -3 -17 0.16663 0.15712   1
   1  -3  17 0.13095 0.17181   1
   1  -3  17 0.74014 0.44631   5
  -1  -3 -18 0.17149 0.49752  13
  -1  -3 -18 0.31202 0.43196   5
   1  -3  18-0.40151 0.49022  10
   1   3  18-0.21788 0.53697  10
  -1   3 -18 0.20765 0.17779  11
  -1   3 -18-0.22377 0.51134  10
  -1  -3 -18-0.32941 0.50764  10
  -1  -3 -18 0.97055 0.60914   9
   1  -3  18-0.13783 0.25322   8
  -1  -3 -18 0.38247 0.44316   8
   1  -3  18-0.01710 0.17967   4
  -1  -3 -18-0.06545 0.16201   4
   1   3  18 0.40483 0.36956   8
   1  -3  18-0.02189 0.20224   7
  -1  -3 -18 0.42630 0.34671   7
  -1   3 -18 0.03425 0.16342   1
   1   3  18-0.13616 0.31226   7
  -1   3 -18 0.30086 0.32108   6
  -1   3 -18 0.12460 0.16796   3
   1   3  18 0.13851 0.17628   3
   1  -3  18 0.26653 0.17683   2
  -1  -3 -18 0.12390 0.15535   1
   1  -3  18 0.17129 0.31855   6
   1   3  18 0.16970 0.37094   5
  -1  -3 -18 0.12933 0.18935   2
   1  -3  18-0.14045 0.43668   5
   1  -3  19-0.14130 0.50122  10
  -1   3 -19 0.22326 0.18897  11
  -1   3 -19 0.15860 0.48450  10
  -1  -3 -19-0.61009 0.55578  10
   1  -3  19-0.29240 0.45649   5
  -1  -3 -19 0.46237 0.44960   8
   1  -3  19 0.25612 0.27381   8
   1  -3  19 0.30087 0.17081   4
  -1  -3 -19 0.09188 0.15340   4
  -1  -3 -19-0.21742 0.41514   5
   1   3  19-0.21092 0.40183   8
   1  -3  19 0.20456 0.21959   7
  -1  -3 -19-0.16568 0.33136   7
   1  -3  19-0.08148 0.16647   2
   1   3  19-0.32730 0.34147   7
  -1   3 -19-0.05188 0.32400   6
  -1  -3 -19-0.03315 0.23829   6
   1   3  19 0.47218 0.35084   5
   1  -3  19 0.26450 0.33184   6
  -1  -3 -19-0.27102 0.53188  13
  -1  -3 -19 0.29661 0.15577   1
   1   3  19-0.20313 0.17520   3
  -1   3 -19-0.06556 0.15524   3
   1  -3  19 0.01616 0.16949   2
  -1  -3 -19 0.37279 0.17747   2
  -1   3 -20 0.26044 0.20011  11
  -1   3 -20 0.08399 0.51090  10
  -1  -3 -20-0.18428 0.53987  10
   1  -3  20-0.45665 0.44594   5
  -1  -3 -20 0.13621 0.44309   8
   1  -3  20-0.15498 0.26183   8
  -1  -3 -20 0.11172 0.15385   4
   1  -3  20-0.01374 0.15405   4
  -1  -3 -20 0.50825 0.43375   5
   1   3  20 0.36579 0.39621   8
  -1  -3 -20-0.11376 0.34284   7
   1  -3  20-0.39502 0.21213   7
   1  -3  20 0.11333 0.15520   2
   1   3  20-0.28868 0.36111   7
  -1   3 -20 0.05360 0.35954   6
   1  -3  20-0.13644 0.33214   6
  -1  -3 -20 0.06871 0.25168   6
   1   3  20 0.18454 0.40492   5
  -1  -3 -20 0.76053 0.54884  13
  -1  -3 -20 0.02991 0.14396   1
   1   3  20 0.19831 0.16936   3
  -1   3 -20 0.11572 0.14941   3
   1  -3  20 0.28879 0.15941   2
  -1  -3 -20 0.04559 0.15893   2
  -1   3 -21 0.34498 0.21086  11
  -1  -3 -21 0.97010 0.61355  10
  -1   3 -21-0.17778 0.55748  10
   1  -3  21 0.07882 0.47294   5
   1  -3  21 0.01090 0.14095   4
   1  -3  21 0.12311 0.29118   8
  -1  -3 -21-0.91514 0.50274   8
  -1  -3 -21 0.17874 0.15548   4
  -1  -3 -21-0.35139 0.45742   5
   1   3  21 0.07599 0.41393   8
  -1  -3 -21 0.29327 0.37712   7
   1  -3  21 0.30802 0.22360   7
   1  -3  21 0.14125 0.13970   2
   1   3  21-0.04928 0.38490   7
  -1   3 -21 0.05529 0.35980   6
  -1  -3 -21 0.17714 0.25717   6
   1  -3  21 0.09370 0.35376   6
   1   3  21 0.63978 0.44018   5
  -1  -3 -21 0.39910 0.57316  13
  -1  -3 -21 0.19306 0.15403   1
  -1   3 -21 0.19088 0.14704   3
  -1  -3 -21 0.05163 0.15448   2
   1  -3  21 0.21938 0.13687   2
   1  -3  22 0.17264 0.31023   8
  -1  -3 -22 0.23898 0.11942   4
   1   3  22 0.15731 0.45862   8
   1  -3  22 0.97566 0.55341   5
  -1  -3 -22-0.24167 0.38998   7
   1  -3  22 0.02411 0.22875   7
  -1  -3 -22 0.06058 0.11485   2
  -1  -3 -22-0.02793 0.12822   2
   1   3  22 0.15162 0.38711   7
  -1   3 -22 0.17153 0.40428   6
  -1  -3 -22-0.29314 0.26926   6
   1   3  22 0.53150 0.43226   5
   1  -3  22-0.14431 0.37259   6
  -1   3 -22 0.14516 0.23164  11
  -1  -3 -22-0.83683 0.65322  13
  -1  -3 -22-0.06099 0.49293   5
  -1   3 -22-0.74940 0.62603  10
  -1  -3 -22 0.10180 0.66230  10
   1  -3  23-0.07363 0.23801   7
   1   3  23-0.31002 0.40904   7
   1  -3  23 0.58854 0.33064   8
   1  -3  23-0.08356 0.51282   5
   1   3  23 0.16294 0.49331   8
  -1   3 -23-0.35284 0.41165   6
  -1   3 -23 0.59014 0.66222  10
  -1  -3 -23-0.42539 0.72906  10
  -1   3 -23 0.17709 0.22819  11
  -1  -3 -23 0.44059 0.51391   5
  -1  -3 -23 0.15075 0.29195   6
   1  -3  23 0.49337 0.39058   6
   1   3  23-0.06889 0.48547   5
  -1  -3 -23 0.24941 0.38940   7
   1  -3  24 0.51975 0.24792   7
   1   3  24 0.05285 0.39663   7
   1  -3  24-0.37867 0.34242   8
   1  -3  24-0.34501 0.58072   5
   1   3  24-0.08421 0.50291   8
  -1   3 -24 0.06069 0.41604   6
  -1  -3 -24 0.44361 0.72438  10
  -1   3 -24-0.51421 0.70000  10
  -1   3 -24-0.10520 0.24811  11
  -1  -3 -24-0.19395 0.53440   5
  -1  -3 -24 0.38712 0.30727   6
   1   3  24-0.21381 0.50057   5
   1  -3  24-0.10094 0.40691   6
  -1  -3 -24 0.57566 0.43849   7
   1  -3  25 0.09905 0.24639   7
   1   3  25 0.21528 0.43833   7
   1  -3  25 0.04928 0.36985   8
   1  -3  25-0.26661 0.58500   5
   1   3  25-0.43505 0.53635   8
  -1   3 -25-0.12444 0.46004   6
  -1   3 -25 0.64399 0.70106  10
  -1  -3 -25 0.23183 0.78043  10
  -1   3 -25 0.10857 0.25076  11
  -1  -3 -25 0.13284 0.56097   5
   1  -3  25-0.30968 0.40966   6
  -1  -3 -25 0.11966 0.31827   6
   1   3  25 0.14722 0.52737   5
  -1  -3 -25 0.85315 0.44023   7
  -1  -3 -26-0.06722 0.45425   7
   1  -3  26-0.25579 0.40064   8
   1  -3  26-0.54700 0.60926   5
   1   3  26 0.89575 0.59189   8
   1   3  26-0.05472 0.43545   7
   1  -3  26-0.07358 0.24891   7
  -1   3 -26 0.89603 0.48035   6
   1   3  26 0.38045 0.54514   5
  -1  -3 -26-0.20487 0.32349   6
  -1   3 -26 0.11146 0.27819  11
  -1   3 -26 1.24496 0.69074  13
  -1  -3 -26-0.40819 0.54987   5
  -1   3 -26 0.89757 0.74981  10
  -1  -3 -26 0.12094 0.74548  10
  -1  -3 -27 0.48091 0.49062   7
   1  -3  27 0.10596 0.38932   8
   1  -3  27 0.04817 0.24642   7
   1   3  27 0.61248 0.47136   7
   1  -3  27 0.46727 0.62689   5
  -1   3 -27 0.06540 0.47763   6
  -1  -3 -27 0.41952 0.34255   6
   1   3  27-0.39174 0.56497   5
  -1   3 -27-0.36763 0.27901  11
  -1   3 -27 0.10817 0.68123  13
   1   3  27 0.46135 0.56376   8
  -1  -3 -27-0.06939 0.57082   5
  -1  -3 -27 0.12599 0.80667  10
  -1   3 -27 0.81997 0.77992  10
  -1  -3 -28 0.47051 0.36293   6
   1   3  28-0.32227 0.58096   5
   1  -3  28-0.66454 0.61521   5
  -1  -3 -28 0.39288 0.85872  10
  -1   3 -28-1.09901 0.79447  10
  -1  -3 -28 0.28065 0.50754   7
   1   3  28-0.18931 0.56527   8
   1  -3  28-0.05443 0.41810   8
  -1   3 -28-0.46869 0.51281   6
   1   3  28 0.33853 0.49614   7
   1  -3  28 0.02345 0.25069   7
  -1   3 -28 1.23847 0.76908  13
   1   3  29 0.74356 0.59011   5
   1  -3  29 2.95481 0.72598   5
  -1   3 -29 0.12694 0.80953  10
  -1  -3 -29 0.13614 0.87174  10
  -1  -3 -29 0.57013 0.52220   7
   1   3  29-0.38788 0.62100   8
   1  -3  29 0.16812 0.42325   8
  -1   3 -29 0.13695 0.51709   6
   1   3  29-0.17095 0.47004   7
  -1   3 -29-0.23395 0.78766  13
   1  -3  30 0.51653 0.44700   8
   1   3  30-0.19911 0.61903   8
  -1   3 -30 0.39499 0.88318  10
  -1  -3 -30-0.14093 0.86868  10
   1  -3  30-0.38505 0.63365   5
  -1  -3 -30 0.43225 0.54229   7
   1   3  30-0.67674 0.62923   5
  -1   3 -30-0.12159 0.78795  13
  -1   3 -30 0.27913 0.52529   6
   1  -3  31-0.05868 0.44468   8
   1   3  31 1.42526 0.70306   8
  -1  -3 -31 2.62611 0.98962  10
  -1   3 -31 1.09183 0.89508  10
   1  -3  31 1.80853 0.73165   5
  -1  -3 -31-0.36330 0.54240   7
   1   3  31 0.86437 0.64513   5
  -1   3 -31-0.56798 0.58283   6
  -1   3 -31 0.50487 0.78502  13
   1  -3  32 0.41508 0.73862   5
  -1  -3 -32 0.75654 0.94084  10
  -1   3 -32-0.70872 0.93304  10
  -1   3 -32 0.52361 0.83475  13
  -1  -3 -32 0.15476 0.95817  13
   1  -3  32-0.60032 0.47650   8
   1   3  32-0.20782 0.64335   8
   1  -3  33 0.85859 0.75427   5
  -1   3 -33 2.93969 1.03964  10
  -1  -3 -33 2.50762 1.02803  10
  -1  -3 -33 0.15993 0.97750  13
  -1   3 -33 0.40705 0.88665  13
   1   3  33 0.31791 0.67074   8
   1  -3  33 0.06115 0.46380   8
  -1   3 -34-0.42115 0.97259  13
  -1  -3 -34-0.32959 1.08894  13
   1  -3  34 0.22024 0.76824   5
  -1  -3 -34 0.80914 0.98877  10
  -1   3 -34 0.15202 1.02353  10
  -1  -3 -34 0.47819 0.66491  11
   1   3  34 0.21638 0.70115   8
   1  -3  35 0.78944 0.82880   5
   1   3  35 0.10993 0.74021   8
  -1  -3 -35 0.50140 1.04377  10
  -1   3 -35 1.41428 1.10747  10
  -1  -3 -35 0.16971 1.08667  13
  -1   3 -35-0.86977 1.08803  13
   1  -3  36-0.68849 0.84063   5
   1   3  36 0.89347 0.76840   8
  -1   3 -36-0.16207 1.09520  10
  -1   3 -36-1.34582 1.10560  13
  -1  -3 -36 0.52360 1.14003  13
   1  -3  37 0.11675 0.83916   5
   1   3  37-0.67830 0.77504   8
  -1   3 -37 1.16696 1.16693  10
  -1   3 -37-0.77221 1.12078  13
   1   3  38 0.57166 0.83762   8
  -1   3 -38-0.15882 1.17070  13
   1   3  39-0.11538 0.80213   8
  -1   4  40 0.91306 0.91384   8
  -1   4  39 0.25829 0.85011   8
   1   4 -39-0.15302 1.15523  13
  -1   4  38-0.25535 0.81833   8
   1   4 -38 3.57309 1.20081  13
  -1   4  37 1.00878 0.79781   8
  -1  -4  37 1.20665 0.83330   5
   1   4 -37-1.15709 1.07285  13
  -1   4  36-0.37296 0.83722   8
  -1  -4  36-0.96150 0.82539   5
   1   4 -36-1.26276 1.04694  13
  -1   4  35-0.12231 0.80826   8
  -1  -4  35 0.52130 0.72985   5
   1   4 -35 0.13599 0.94216  13
   1  -4 -35 0.34328 1.06728  13
  -1  -4  34 0.50275 0.70385   5
   1  -4 -34 1.16695 1.07174  13
   1   4 -34-0.78946 0.90202  13
  -1   4  34-0.96260 0.76415   8
   1  -4 -34 0.48203 1.07781  10
   1   4 -33 2.27232 0.99747  10
   1  -4 -33 0.15576 0.96436  10
  -1  -4  33 0.60918 0.72742   5
  -1  -4  33-0.65418 0.51785   8
   1   4 -33 0.25325 0.81732  13
  -1   4  33 0.11778 0.74800   8
   1  -4 -33 0.35576 0.66357   7
   1  -4 -32-1.05382 0.94815  10
   1   4 -32 0.96162 0.96162  10
  -1  -4  32-0.60777 0.69693   5
  -1  -4  32 0.06444 0.49082   8
   1   4 -32-0.52265 0.60772   6
   1   4 -32-0.85512 0.87240  13
  -1   4  32-0.46259 0.71604   8
   1  -4 -32 0.53033 0.63537   7
   1   4 -31-0.13257 0.86594  10
   1  -4 -31 1.60150 0.97301  10
  -1  -4  31 0.79672 0.68518   5
  -1  -4  31-0.12667 0.46114   8
   1   4 -31 0.42805 0.58901   6
   1   4 -31-0.47026 0.78571  13
   1  -4 -31 0.08760 0.59841   7
  -1   4  31 0.11323 0.67940   8
   1  -4 -30-0.16556 0.43925   6
   1   4 -30-0.63797 0.83992  10
   1  -4 -30 0.98506 0.91198  10
  -1  -4  30-0.98122 0.70757   5
  -1  -4  30-0.24842 0.44932   8
   1   4 -30 0.41912 0.61600   6
   1   4 -30-0.22594 0.79613  13
   1  -4 -30 0.08639 0.56871   7
  -1   4  30-0.55281 0.68752   8
   1  -4 -29-0.43578 0.43012   6
   1   4 -29 1.10575 0.84824  10
   1  -4 -29 1.35537 0.89563  10
  -1  -4  29 0.28835 0.62539   5
  -1  -4  29 0.36417 0.43914   8
   1   4 -29-0.24610 0.57035   6
   1   4 -29 0.97674 0.71989  13
   1  -4 -29-0.08481 0.55185   7
  -1   4  29 0.86198 0.66713   8
   1  -4 -28 0.53809 0.41107   6
   1  -4 -28 1.43372 0.89039  10
   1   4 -28 1.17919 0.79688  10
  -1  -4  28-0.28158 0.63432   5
  -1  -4  28-0.71033 0.44700   8
   1   4 -28-0.48289 0.56535   6
   1   4 -28-0.20766 0.69139  13
  -1  -4  28-0.66273 0.37918   7
   1  -4 -28-0.74925 0.55852   7
  -1   4  28 0.31550 0.60112   8
   1  -4 -27 1.14128 0.55687   7
  -1  -4  27 0.03702 0.33726   7
   1   4 -27-0.47159 0.52724   6
   1  -4 -27-0.42425 0.38607   6
   1  -4 -27 0.37564 0.77522  10
   1  -4 -27-0.24126 0.51058   5
  -1  -4  27 0.05759 0.40175   8
   1   4 -27 0.49585 0.65027  13
  -1  -4  27-0.18407 0.60116   5
  -1   4  27 0.10236 0.59388   8
   1  -4 -26-0.02535 0.12188   2
   1   4 -26 0.75806 0.62613  13
   1   4 -26-0.84355 0.48296   6
  -1  -4  26-0.03737 0.34523   7
   1  -4 -26-0.31909 0.50449   7
  -1   4  26 0.59661 0.55360   8
   1   4 -26-0.21602 0.71370  10
   1  -4 -26 0.96006 0.81683  10
  -1  -4  26 0.36114 0.57573   5
   1  -4 -26-0.23610 0.50773   5
  -1  -4  26-0.16829 0.40191   8
   1  -4 -26-0.05199 0.38438   6
  -1  -4  25-0.38357 0.41367   8
  -1  -4  25-0.22824 0.16339   4
  -1   4  25-0.96565 0.52888   8
   1  -4 -25-0.15575 0.51850   7
  -1  -4  25-0.37130 0.33416   7
   1   4 -25-0.90469 0.60460  13
   1  -4 -25 0.36536 0.80779  13
  -1  -4  25-0.01149 0.15365   2
   1  -4 -25 0.07301 0.19280   2
  -1  -4  25 0.23007 0.14928   2
   1   4 -25 0.59957 0.49899   6
  -1   4  25-0.04286 0.18183   3
   1   4 -25 1.13464 0.71708  10
   1  -4 -25 0.45972 0.76232  10
   1  -4 -25-0.05761 0.49336   5
   1  -4 -25-0.23250 0.19959   4
  -1  -4  25 0.26286 0.60490   5
   1  -4 -25 0.11213 0.19183   2
  -1  -4  25-0.18504 0.48039   6
   1  -4 -25 0.25561 0.36863   6
  -1  -4  24-0.31645 0.37292   8
   1  -4 -24 0.17551 0.20939   4
  -1  -4  24 0.35977 0.19848   4
   1   4 -24 0.34462 0.60918  13
   1  -4 -24-0.70207 0.69551  13
  -1   4  24 0.56383 0.55327   8
   1  -4 -24-0.30450 0.47335   7
  -1  -4  24-0.18396 0.33112   7
  -1   4  24-0.25048 0.48098   7
   1  -4 -24 0.20148 0.21176   2
   1   4 -24 0.14577 0.46288   6
   1   4 -24 0.03645 0.20514   3
  -1   4  24 0.20117 0.19922   3
   1  -4 -24-0.21955 0.68550  10
   1   4 -24 0.09822 0.71048  10
  -1  -4  24-0.01591 0.19678   2
   1  -4 -24-0.19636 0.21520   2
  -1  -4  24-0.42445 0.57781   5
   1  -4 -24-0.16813 0.47110   5
   1  -4 -24 0.05023 0.34798   6
  -1  -4  24 0.36232 0.46251   6
   1  -4 -23 0.20959 0.68186  10
   1   4 -23 1.21427 0.70727  10
  -1  -4  23 0.65816 0.56605   5
  -1  -4  23 0.20268 0.36430   8
   1  -4 -23 0.08041 0.21976   4
  -1  -4  23 0.40467 0.21910   4
   1   4 -23-0.08188 0.56139  13
   1  -4 -23 0.44900 0.72747  13
  -1   4  23 0.09096 0.51191   8
   1  -4 -23-0.22224 0.45672   7
  -1  -4  23 0.76818 0.33536   7
  -1   4  23-0.61402 0.48870   7
   1  -4 -23-0.16705 0.21482   2
   1   4 -23 0.42663 0.47171   6
  -1   4  23 0.37715 0.22125   3
   1   4 -23 0.12837 0.22793   3
  -1  -4  23-0.05911 0.45537   6
  -1  -4  23 0.24239 0.20919   2
   1  -4 -23 0.41502 0.24185   2
  -1  -4  23 0.23707 0.19030   1
   1  -4 -23 0.10790 0.45572   5
   1   4 -22-0.44267 0.59391  10
   1  -4 -22 0.79790 0.63603  10
  -1  -4  22 0.43671 0.34770   8
   1  -4 -22 0.30452 0.23062   4
  -1  -4  22 0.10029 0.21110   4
  -1  -4  22 0.15917 0.51578   5
  -1   4  22 0.61785 0.49146   8
   1  -4 -22 0.50431 0.47061   7
  -1  -4  22 0.32462 0.30255   7
  -1   4  22 0.60013 0.45443   7
   1  -4 -22-0.05235 0.42316   5
   1   4 -22 0.27704 0.48318   6
  -1  -4  22-0.17316 0.42417   6
  -1  -4  22 0.16300 0.19589   1
   1  -4 -22-0.09114 0.21262   2
   1  -4 -22 0.41594 0.24022   2
  -1  -4  22-0.04170 0.22593   2
   1  -4 -22-0.64504 0.64504  13
   1   4 -22 0.31021 0.53918  13
  -1   4  22-0.02295 0.21824   3
   1   4 -22 0.23281 0.22580   3
   1   4 -21-0.25159 0.56671  10
   1  -4 -21 1.13848 0.61483  10
  -1  -4  21-0.30690 0.42024   5
  -1  -4  21 0.23137 0.32938   8
   1  -4 -21-0.02308 0.23162   4
  -1  -4  21 0.14938 0.21378   4
  -1   4  21-0.17051 0.47721   8
   1  -4 -21-0.20998 0.41605   7
  -1  -4  21-0.07119 0.29354   7
   1  -4 -21-0.05049 0.38228   5
  -1   4  21 0.23498 0.44867   7
   1   4 -21 0.33559 0.41555   6
  -1  -4  21-0.11240 0.41552   6
   1  -4 -21-0.30863 0.66934  13
  -1  -4  21 0.09098 0.22556   2
   1  -4 -21-0.12599 0.25324   2
  -1   4  21 0.07364 0.21636   3
   1   4 -21 0.04952 0.21822   3
   1  -4 -21 0.41545 0.21769   1
  -1  -4  21 0.22224 0.19880   1
  -1  -4  20-0.49291 0.53004  10
   1  -4 -20 0.36066 0.57495  10
   1   4 -20-0.31721 0.50569  10
  -1  -4  20-0.22262 0.44107   5
  -1  -4  20-0.08850 0.29572   8
  -1  -4  20-0.13393 0.22909   4
   1  -4 -20 0.02408 0.22239   4
   1  -4 -20 0.19252 0.39978   5
  -1   4  20 0.16446 0.44535   8
  -1  -4  20 0.27980 0.28269   7
   1  -4 -20 0.06809 0.40471   7
  -1   4  20 0.02413 0.22332   1
  -1   4  20-0.11464 0.42118   7
   1   4 -20 0.19584 0.41967   6
  -1  -4  20 0.60207 0.41802   6
   1  -4 -20-0.49139 0.55592  13
  -1  -4  20-0.09710 0.22858   2
   1   4 -20 0.07737 0.21731   3
  -1   4  20-0.38615 0.23406   3
   1  -4 -20 0.25322 0.21831   1
  -1  -4  20-0.28134 0.20926   1
   1  -4 -19 0.65625 0.60995  13
   1  -4 -19 0.04480 0.33822   5
  -1  -4  19 0.20000 0.52914  10
   1   4 -19 0.14937 0.45633  10
   1  -4 -19 0.08541 0.50288  10
   1  -4 -19 0.97951 0.64620   9
  -1  -4  19 0.21161 0.29422   8
   1  -4 -19 0.43359 0.51606   8
   1  -4 -19 0.44597 0.23893   4
  -1  -4  19 0.11546 0.21908   4
  -1   4  19 0.23820 0.43002   8
   1  -4 -19-0.19861 0.37449   7
  -1  -4  19-0.30581 0.27465   7
  -1   4  19 0.02502 0.22888   1
  -1   4  19-0.33549 0.41716   7
   1   4 -19 0.57058 0.42841   6
   1   4 -19-0.16070 0.21759   3
  -1   4  19-0.10679 0.21415   3
  -1  -4  19 0.02571 0.23977   2
  -1  -4  19 0.05340 0.39599   6
  -1  -4  19-0.02456 0.19394   1
   1  -4 -19 0.05235 0.21534   1
  -1  -4  19 0.79182 0.44177   5
   1  -4 -18 0.26788 0.51554  13
  -1  -4  18 0.15846 0.26076  12
   1  -4 -18 0.22404 0.36036   5
  -1  -4  18 0.18881 0.45094  10
  -1   4  18 0.70743 0.52625  10
   1  -4 -18 0.56487 0.47969  10
   1   4 -18 0.14065 0.41209  10
   1  -4 -18 0.42399 0.59961   9
   1  -4 -18-0.55965 0.49137   8
  -1  -4  18 0.36679 0.28437   8
   1  -4 -18 0.42704 0.23031   4
  -1   4  18 0.17851 0.22818   1
  -1   4  18 0.15280 0.45416   8
   1  -4 -18-0.19280 0.37843   7
  -1  -4  18 0.36572 0.27490   7
  -1  -4  18 0.07396 0.21217   3
  -1   4  18 0.43542 0.39377   7
   1   4 -18 0.24594 0.36724   6
   1   4 -18 0.08295 0.22976   3
  -1   4  18-0.30296 0.21984   3
  -1  -4  18 0.24148 0.24304   2
  -1  -4  18 0.10450 0.36828   6
   1  -4 -18 0.13466 0.20755   1
  -1  -4  18 0.12616 0.20766   1
  -1  -4  18 0.34628 0.45416   5
  -1  -4  17-0.03123 0.26926  12
   1  -4 -17-0.25465 0.50691  13
   1  -4 -17 0.48332 0.35331   5
  -1   4  17-0.53660 0.50786  10
  -1  -4  17-0.11843 0.47618  10
   1  -4 -17-0.53242 0.49873  10
   1   4 -17-0.06580 0.41264  10
   1  -4 -17-0.24157 0.55202   9
  -1  -4  17-0.03866 0.26692   8
   1  -4 -17 0.33841 0.47214   8
   1  -4 -17-0.17862 0.22964   4
  -1   4  17-0.12968 0.22560   1
  -1   4  17-0.07338 0.39741   8
   1  -4 -17-0.12391 0.36477   7
  -1  -4  17 0.12976 0.27461   7
  -1  -4  17 0.02534 0.20743   3
  -1   4  17-0.26492 0.37589   7
   1   4 -17 0.05962 0.37228   6
  -1   4  17 0.33708 0.22471   3
   1   4 -17 0.19844 0.22140   3
  -1  -4  17 0.13938 0.24300   2
  -1  -4  17 0.20347 0.37262   6
   1  -4 -17-0.43870 0.21991   1
  -1  -4  17-0.15615 0.22787   1
  -1  -4  17 0.26655 0.40532   5
   1  -4 -16-0.08521 0.33455   5
  -1   4  16-0.38033 0.49098  10
[truncated: 7,201,820 more chars]
