# Supplementary material for: Transformation of Silyl‐Protected Tetrafluorinated Thia[6]helicene S‐Oxide into a Difluorinated Coronene via Induced Desilylation
Source: Chemistry. 2025 Aug 25;31(57):e02242. doi: 10.1002/chem.202502242 (PMC12520054; doi:10.1002/chem.202502242)
Supplement: Supplementary file 2 — Supporting Information [file CHEM-31-e02242-s001.zip › TMS-2.cif]

 
data_20250105_Murase_TMS-F2-coronene_No6_260K_auto
 
_audit_creation_method            'SHELXL-2019/3'
_shelx_SHELXL_version_number      '2019/3'
_chemical_name_systematic         ?
_chemical_name_common             ?
_chemical_melting_point           ?
_chemical_formula_moiety          'C27 H18 F2 Si'
_chemical_formula_sum
 'C27 H18 F2 Si' 
_chemical_formula_weight          408.50

loop_
 _atom_type_symbol
 _atom_type_description
 _atom_type_scat_dispersion_real
 _atom_type_scat_dispersion_imag
 _atom_type_scat_source
 'C'  'C'   0.0033   0.0016
 'International Tables Vol C Tables 4.2.6.8 and 6.1.1.4'
 'H'  'H'   0.0000   0.0000
 'International Tables Vol C Tables 4.2.6.8 and 6.1.1.4'
 'F'  'F'   0.0171   0.0103
 'International Tables Vol C Tables 4.2.6.8 and 6.1.1.4'
 'Si'  'Si'   0.0817   0.0704
 'International Tables Vol C Tables 4.2.6.8 and 6.1.1.4'
 
_space_group_crystal_system       monoclinic
_space_group_IT_number            14
_space_group_name_H-M_alt         'P 21/n'
_space_group_name_Hall            '-P 2yn'
 
_shelx_space_group_comment
;
The symmetry employed for this shelxl refinement is uniquely defined
by the following loop, which should always be used as a source of
symmetry information in preference to the above space-group names.
They are only intended as comments.
;
 
loop_
 _space_group_symop_operation_xyz
 'x, y, z'
 '-x+1/2, y+1/2, -z+1/2'
 '-x, -y, -z'
 'x-1/2, -y-1/2, z-1/2'
 
_cell_length_a                    11.2580(17)
_cell_length_b                    7.0000(10)
_cell_length_c                    24.861(4)
_cell_angle_alpha                 90
_cell_angle_beta                  90.030(13)
_cell_angle_gamma                 90
_cell_volume                      1959.2(5)
_cell_formula_units_Z             4
_cell_measurement_temperature     260
_cell_measurement_reflns_used       2041
_cell_measurement_theta_min         3.0140
_cell_measurement_theta_max         24.7890
 
_exptl_crystal_description        needle
_exptl_crystal_colour             colourless
_exptl_crystal_density_meas       ?
_exptl_crystal_density_method     ?
_exptl_crystal_density_diffrn     1.385          
_exptl_crystal_F_000              848
_exptl_transmission_factor_min    ?
_exptl_transmission_factor_max    ?
_exptl_crystal_size_max           0.100
_exptl_crystal_size_mid           0.020
_exptl_crystal_size_min           0.010
_exptl_absorpt_coefficient_mu     0.150
_shelx_estimated_absorpt_T_min    0.985
_shelx_estimated_absorpt_T_max    0.999
_exptl_absorpt_correction_T_min                   0.52382
_exptl_absorpt_correction_T_max                   1.00000
_exptl_absorpt_correction_type            multi-scan
_exptl_absorpt_process_details
;
CrysAlisPro 1.171.43.115a (Rigaku Oxford Diffraction, 2024)
Empirical absorption correction using spherical harmonics,
implemented in SCALE3 ABSPACK scaling algorithm.
;
_oxdiff_exptl_absorpt_empirical_full_min           0.481
_oxdiff_exptl_absorpt_empirical_full_max           1.699
_oxdiff_exptl_absorpt_empirical_details
;
Empirical correction (ABSPACK) includes:
- Absorption correction using spherical harmonics
- Frame scaling
;
_diffrn_ambient_temperature       260
_diffrn_source 'micro-focus sealed X-ray tube'
_diffrn_source_type 'PhotonJet (Mo) X-ray Source'
_diffrn_radiation_probe x-ray
_diffrn_radiation_type 'Mo K\a'
_diffrn_radiation_wavelength 0.71073
_diffrn_radiation_monochromator mirror
_diffrn_measurement_device 'four-circle diffractometer'
_diffrn_measurement_device_type 'XtaLAB Synergy, Single source at home/near, HyPix'
_diffrn_detector 'Hybrid Pixel Array Detector'
_diffrn_detector_type HyPix
_diffrn_measurement_method        '\w scans'
_diffrn_detector_area_resol_mean 10.0000
_diffrn_reflns_number             15565
_diffrn_reflns_av_unetI/netI      0.0634
_diffrn_reflns_av_R_equivalents   0.0737
_diffrn_reflns_limit_h_min        -12
_diffrn_reflns_limit_h_max        13
_diffrn_reflns_limit_k_min        -8
_diffrn_reflns_limit_k_max        8
_diffrn_reflns_limit_l_min        -29
_diffrn_reflns_limit_l_max        29
_diffrn_reflns_theta_min          2.440
_diffrn_reflns_theta_max          24.999
_diffrn_reflns_theta_full         24.999
_diffrn_measured_fraction_theta_max   0.997
_diffrn_measured_fraction_theta_full  0.997
_diffrn_reflns_Laue_measured_fraction_max    0.997
_diffrn_reflns_Laue_measured_fraction_full   0.997
_diffrn_reflns_point_group_measured_fraction_max   0.997
_diffrn_reflns_point_group_measured_fraction_full  0.997
_reflns_number_total              3446
_reflns_number_gt                 2275
_reflns_threshold_expression      'I > 2\s(I)'
_reflns_Friedel_coverage          0.000
_reflns_Friedel_fraction_max      .
_reflns_Friedel_fraction_full     .
 
_reflns_special_details
;
 Reflections were merged by SHELXL according to the crystal
 class for the calculation of statistics and refinement.
 
 _reflns_Friedel_fraction is defined as the number of unique
 Friedel pairs measured divided by the number that would be
 possible theoretically, ignoring centric projections and
 systematic absences. Completness statistics refer to single and
 composite reflections containing twin component 1 only.
;
 
_computing_data_collection     'CrysAlisPro 1.171.43.115a (Rigaku OD, 2024)'
_computing_cell_refinement     'CrysAlisPro 1.171.43.115a (Rigaku OD, 2024)'
_computing_data_reduction      'CrysAlisPro 1.171.43.115a (Rigaku OD, 2024)'
_computing_structure_solution     'SHELXT 2018/2 (Sheldrick, 2018)'
_computing_structure_refinement   'SHELXL-2019/2 (Sheldrick, 2019)'
_computing_molecular_graphics     'PLATON (Spek, 2020)'
_computing_publication_material   'Yadokari-XG (Wakita, Nemoto et al., 2009)'
_publ_section_references
;
Wakita, K. (2001). Yadokari-XG. Software for Crystal Structure Analyses.
Release of Software (Yadokari-XG 2009) for Crystal Structure Analyses,
Kabuto, C., Akine, S., Nemoto, T. and Kwon, E. (2009). J. Cryst. Soc. Jpn.,
51, 218-224.
;
_refine_special_details
;
 Refined as a 2-component twin.
;
_refine_ls_structure_factor_coef  Fsqd
_refine_ls_matrix_type            full
_refine_ls_weighting_scheme       calc
_refine_ls_weighting_details
'w=1/[\s^2^(Fo^2^)+(0.1016P)^2^+1.6763P] where P=(Fo^2^+2Fc^2^)/3'
_atom_sites_solution_primary      direct
_atom_sites_solution_secondary    difmap
_atom_sites_solution_hydrogens    geom
_refine_ls_hydrogen_treatment     constr
_refine_ls_extinction_method      none
_refine_ls_extinction_coef        .
_refine_ls_number_reflns          3446
_refine_ls_number_parameters      275
_refine_ls_number_restraints      51
_refine_ls_R_factor_all           0.1360
_refine_ls_R_factor_gt            0.0898
_refine_ls_wR_factor_ref          0.2315
_refine_ls_wR_factor_gt           0.2072
_refine_ls_goodness_of_fit_ref    1.080
_refine_ls_restrained_S_all       1.078
_refine_ls_shift/su_max           0.000
_refine_ls_shift/su_mean          0.000
 
loop_
 _atom_site_label
 _atom_site_type_symbol
 _atom_site_fract_x
 _atom_site_fract_y
 _atom_site_fract_z
 _atom_site_U_iso_or_equiv
 _atom_site_adp_type
 _atom_site_occupancy
 _atom_site_site_symmetry_order  
 _atom_site_calc_flag
 _atom_site_refinement_flags_posn
 _atom_site_refinement_flags_adp
 _atom_site_refinement_flags_occupancy
 _atom_site_disorder_assembly
 _atom_site_disorder_group
Si1 Si 0.52179(18) 0.6867(2) 0.24877(6) 0.0641(6) Uani 1 1 d . . . . .
C1 C 0.4347(8) 0.4770(12) 0.2275(3) 0.113(3) Uani 1 1 d . . . . .
H1 H 0.467054 0.364078 0.243845 0.170 Uiso 1 1 calc R U . . .
H1A H 0.438132 0.465012 0.189094 0.170 Uiso 1 1 calc R U . . .
H1B H 0.353607 0.492604 0.238579 0.170 Uiso 1 1 calc R U . . .
C2 C 0.6662(7) 0.6740(13) 0.2092(3) 0.102(3) Uani 1 1 d . . . . .
H2 H 0.718109 0.775004 0.220592 0.153 Uiso 1 1 calc R U . . .
H2A H 0.649559 0.687510 0.171528 0.153 Uiso 1 1 calc R U . . .
H2B H 0.703817 0.552953 0.215554 0.153 Uiso 1 1 calc R U . . .
C3 C 0.4566(8) 0.9179(11) 0.2296(3) 0.097(3) Uani 1 1 d . . . . .
H3 H 0.376990 0.926176 0.243222 0.146 Uiso 1 1 calc R U . . .
H3A H 0.455158 0.928564 0.191060 0.146 Uiso 1 1 calc R U . . .
H3B H 0.503509 1.019643 0.244355 0.146 Uiso 1 1 calc R U . . .
C4 C 0.5627(6) 0.6862(8) 0.3227(2) 0.0560(15) Uani 1 1 d . . . . .
C5 C 0.4804(5) 0.7045(7) 0.3657(2) 0.0453(13) Uani 1 1 d . . . . .
C6 C 0.3589(5) 0.7160(7) 0.36011(19) 0.0419(12) Uani 1 1 d . . . . .
C7 C 0.2823(5) 0.7415(8) 0.4022(2) 0.0525(15) Uani 1 1 d . . . . .
C8 C 0.3172(5) 0.7600(7) 0.4548(2) 0.0515(14) Uani 1 1 d . . . . .
C9 C 0.2420(5) 0.7893(7) 0.4984(2) 0.0498(13) Uani 1 1 d . . . . .
H9 H 0.160723 0.799744 0.492501 0.060 Uiso 1 1 calc R U . . .
C10 C 0.2851(6) 0.8030(8) 0.5499(3) 0.0685(16) Uani 1 1 d . . . . .
H10 H 0.232084 0.824590 0.577906 0.082 Uiso 1 1 calc R U . . .
C11 C 0.4048(6) 0.7859(8) 0.5614(2) 0.0574(14) Uani 1 1 d . . . . .
C12 C 0.4519(6) 0.8016(7) 0.6146(2) 0.0613(14) Uani 1 1 d . . . . .
H12 H 0.400987 0.821549 0.643533 0.074 Uiso 1 1 calc R U . . .
C13 C 0.5721(7) 0.7872(9) 0.6232(3) 0.0744(17) Uani 1 1 d . . . . .
H13 H 0.600635 0.797373 0.658194 0.089 Uiso 1 1 calc R U . . .
C14 C 0.6516(6) 0.7585(7) 0.5822(2) 0.0586(14) Uani 1 1 d . . . . .
C15 C 0.7765(7) 0.7468(9) 0.5915(3) 0.0729(17) Uani 1 1 d . . . . .
H15 H 0.806148 0.757724 0.626282 0.087 Uiso 1 1 calc R U . . .
C16 C 0.8543(7) 0.7190(9) 0.5485(3) 0.0812(18) Uani 1 1 d . . . . .
H16 H 0.935406 0.710404 0.555325 0.097 Uiso 1 1 calc R U . . .
C17 C 0.8138(6) 0.7039(8) 0.4957(3) 0.0648(15) Uani 1 1 d . . . . .
C18 C 0.8920(6) 0.6813(10) 0.4524(3) 0.0733(17) Uani 1 1 d . . . . .
H18 H 0.973235 0.672900 0.458628 0.088 Uiso 1 1 calc R U . . .
C19 C 0.8489(5) 0.6714(9) 0.4001(3) 0.0711(17) Uani 1 1 d . . . . .
H19 H 0.902322 0.657553 0.371861 0.085 Uiso 1 1 calc R U . . .
C20 C 0.7274(5) 0.6818(8) 0.3888(2) 0.0581(15) Uani 1 1 d . . . . .
C21 C 0.6833(5) 0.6756(8) 0.3367(2) 0.0539(14) Uani 1 1 d . . . . .
H21 H 0.737875 0.663550 0.308807 0.065 Uiso 1 1 calc R U . . .
C22 C 0.5241(5) 0.7169(6) 0.4211(2) 0.0413(12) Uani 1 1 d . . . . .
C23 C 0.4453(4) 0.7431(6) 0.4639(2) 0.0384(12) Uani 1 1 d . . . . .
C24 C 0.4849(5) 0.7575(6) 0.5173(2) 0.0410(12) Uani 1 1 d . . . . .
C25 C 0.6082(6) 0.7441(6) 0.5291(2) 0.0486(14) Uani 1 1 d . . . . .
C26 C 0.6903(5) 0.7173(7) 0.4861(2) 0.0476(13) Uani 1 1 d . . . . .
C27 C 0.6449(5) 0.7056(7) 0.4318(2) 0.0457(13) Uani 1 1 d . . . . .
F1 F 0.3097(3) 0.7011(6) 0.31062(13) 0.0779(11) Uani 1 1 d . . . . .
F2 F 0.1637(3) 0.7517(5) 0.39088(16) 0.0744(11) Uani 1 1 d . . . . .
 
loop_
 _atom_site_aniso_label
 _atom_site_aniso_U_11
 _atom_site_aniso_U_22
 _atom_site_aniso_U_33
 _atom_site_aniso_U_23
 _atom_site_aniso_U_13
 _atom_site_aniso_U_12
Si1 0.1018(14) 0.0517(9) 0.0386(7) -0.0024(8) -0.0003(9) -0.0046(9)
C1 0.186(9) 0.089(6) 0.065(4) -0.017(4) -0.001(5) -0.046(6)
C2 0.129(7) 0.114(7) 0.064(4) -0.002(4) 0.031(4) -0.003(6)
C3 0.141(7) 0.084(5) 0.066(4) 0.017(4) -0.020(4) -0.009(5)
C4 0.083(5) 0.044(3) 0.042(3) 0.000(2) 0.011(3) -0.004(3)
C5 0.050(3) 0.033(3) 0.053(3) 0.001(2) -0.001(3) -0.006(2)
C6 0.043(3) 0.041(3) 0.042(3) 0.004(2) -0.008(2) -0.002(2)
C7 0.045(3) 0.047(3) 0.065(4) 0.006(3) -0.008(3) -0.006(3)
C8 0.063(4) 0.029(3) 0.063(4) 0.003(2) 0.011(3) -0.004(3)
C9 0.041(3) 0.044(3) 0.064(4) -0.002(3) 0.011(3) 0.000(3)
C10 0.077(4) 0.046(3) 0.082(4) 0.000(3) 0.020(3) 0.001(3)
C11 0.080(4) 0.037(3) 0.055(3) 0.000(3) 0.007(3) -0.003(3)
C12 0.102(4) 0.037(3) 0.044(3) -0.005(3) 0.009(3) 0.000(3)
C13 0.117(4) 0.054(4) 0.052(3) 0.001(3) -0.012(3) 0.000(4)
C14 0.094(4) 0.036(3) 0.045(3) 0.002(2) -0.018(3) -0.006(3)
C15 0.094(4) 0.053(4) 0.071(3) 0.005(3) -0.044(3) -0.002(3)
C16 0.085(4) 0.062(4) 0.096(4) 0.001(4) -0.043(3) -0.004(4)
C17 0.060(4) 0.051(3) 0.084(3) 0.005(3) -0.015(3) -0.004(3)
C18 0.043(3) 0.071(4) 0.105(4) 0.009(4) 0.001(3) -0.004(3)
C19 0.043(4) 0.070(4) 0.100(4) 0.005(4) 0.015(3) -0.006(3)
C20 0.056(4) 0.050(3) 0.068(4) 0.002(3) 0.005(3) -0.003(3)
C21 0.059(4) 0.054(3) 0.049(3) 0.005(3) 0.017(3) 0.001(3)
C22 0.050(3) 0.027(2) 0.046(3) 0.002(2) -0.004(2) -0.004(2)
C23 0.040(3) 0.023(2) 0.052(3) 0.002(2) -0.001(2) -0.004(2)
C24 0.060(3) 0.020(2) 0.043(3) 0.0035(18) 0.011(3) 0.000(2)
C25 0.078(4) 0.023(2) 0.045(3) 0.004(2) -0.017(3) -0.004(3)
C26 0.038(3) 0.026(3) 0.078(4) 0.009(2) -0.012(3) -0.002(2)
C27 0.053(4) 0.032(3) 0.051(3) 0.001(2) 0.012(3) -0.005(3)
F1 0.070(2) 0.109(3) 0.055(2) 0.0024(19) -0.0171(17) -0.010(2)
F2 0.0400(19) 0.094(3) 0.089(3) 0.011(2) -0.0064(17) -0.0011(18)
 
_geom_special_details
;
 All esds (except the esd in the dihedral angle between two l.s. planes)
 are estimated using the full covariance matrix.  The cell esds are taken
 into account individually in the estimation of esds in distances, angles
 and torsion angles; correlations between esds in cell parameters are only
 used when they are defined by crystal symmetry.  An approximate (isotropic)
 treatment of cell esds is used for estimating esds involving l.s. planes.
;
 
loop_
 _geom_bond_atom_site_label_1
 _geom_bond_atom_site_label_2
 _geom_bond_distance
 _geom_bond_site_symmetry_2
 _geom_bond_publ_flag
Si1 C3 1.840(8) . ?
Si1 C1 1.842(7) . ?
Si1 C4 1.896(5) . ?
Si1 C2 1.903(8) . ?
C1 H1 0.9600 . ?
C1 H1A 0.9600 . ?
C1 H1B 0.9600 . ?
C2 H2 0.9600 . ?
C2 H2A 0.9600 . ?
C2 H2B 0.9600 . ?
C3 H3 0.9600 . ?
C3 H3A 0.9600 . ?
C3 H3B 0.9600 . ?
C4 C21 1.402(8) . ?
C4 C5 1.420(8) . ?
C5 C6 1.377(7) . ?
C5 C22 1.464(7) . ?
C6 F1 1.353(6) . ?
C6 C7 1.369(8) . ?
C7 F2 1.367(6) . ?
C7 C8 1.370(8) . ?
C8 C9 1.391(7) . ?
C8 C23 1.464(7) . ?
C9 C10 1.372(8) . ?
C9 H9 0.9300 . ?
C10 C11 1.383(9) . ?
C10 H10 0.9300 . ?
C11 C12 1.430(8) . ?
C11 C24 1.433(8) . ?
C12 C13 1.373(9) . ?
C12 H12 0.9300 . ?
C13 C14 1.371(10) . ?
C13 H13 0.9300 . ?
C14 C25 1.412(7) . ?
C14 C15 1.427(9) . ?
C15 C16 1.395(11) . ?
C15 H15 0.9300 . ?
C16 C17 1.395(9) . ?
C16 H16 0.9300 . ?
C17 C18 1.400(10) . ?
C17 C26 1.413(8) . ?
C18 C19 1.388(10) . ?
C18 H18 0.9300 . ?
C19 C20 1.398(8) . ?
C19 H19 0.9300 . ?
C20 C21 1.389(8) . ?
C20 C27 1.425(8) . ?
C21 H21 0.9300 . ?
C22 C27 1.388(7) . ?
C22 C23 1.399(7) . ?
C23 C24 1.404(7) . ?
C24 C25 1.421(8) . ?
C25 C26 1.426(8) . ?
C26 C27 1.447(8) . ?
 
loop_
 _geom_angle_atom_site_label_1
 _geom_angle_atom_site_label_2
 _geom_angle_atom_site_label_3
 _geom_angle
 _geom_angle_site_symmetry_1
 _geom_angle_site_symmetry_3
 _geom_angle_publ_flag
C3 Si1 C1 114.5(4) . . ?
C3 Si1 C4 110.5(3) . . ?
C1 Si1 C4 113.9(3) . . ?
C3 Si1 C2 104.4(4) . . ?
C1 Si1 C2 105.6(4) . . ?
C4 Si1 C2 107.1(3) . . ?
Si1 C1 H1 109.5 . . ?
Si1 C1 H1A 109.5 . . ?
H1 C1 H1A 109.5 . . ?
Si1 C1 H1B 109.5 . . ?
H1 C1 H1B 109.5 . . ?
H1A C1 H1B 109.5 . . ?
Si1 C2 H2 109.5 . . ?
Si1 C2 H2A 109.5 . . ?
H2 C2 H2A 109.5 . . ?
Si1 C2 H2B 109.5 . . ?
H2 C2 H2B 109.5 . . ?
H2A C2 H2B 109.5 . . ?
Si1 C3 H3 109.5 . . ?
Si1 C3 H3A 109.5 . . ?
H3 C3 H3A 109.5 . . ?
Si1 C3 H3B 109.5 . . ?
H3 C3 H3B 109.5 . . ?
H3A C3 H3B 109.5 . . ?
C21 C4 C5 116.8(5) . . ?
C21 C4 Si1 118.3(4) . . ?
C5 C4 Si1 124.8(5) . . ?
C6 C5 C4 125.3(5) . . ?
C6 C5 C22 115.1(5) . . ?
C4 C5 C22 119.6(5) . . ?
F1 C6 C7 116.6(5) . . ?
F1 C6 C5 119.6(5) . . ?
C7 C6 C5 123.8(5) . . ?
F2 C7 C6 117.7(5) . . ?
F2 C7 C8 118.1(5) . . ?
C6 C7 C8 124.2(5) . . ?
C7 C8 C9 125.6(6) . . ?
C7 C8 C23 115.0(5) . . ?
C9 C8 C23 119.4(5) . . ?
C10 C9 C8 121.5(6) . . ?
C10 C9 H9 119.2 . . ?
C8 C9 H9 119.2 . . ?
C9 C10 C11 122.0(6) . . ?
C9 C10 H10 119.0 . . ?
C11 C10 H10 119.0 . . ?
C10 C11 C12 123.1(6) . . ?
C10 C11 C24 117.9(6) . . ?
C12 C11 C24 119.0(6) . . ?
C13 C12 C11 120.2(6) . . ?
C13 C12 H12 119.9 . . ?
C11 C12 H12 119.9 . . ?
C14 C13 C12 122.6(6) . . ?
C14 C13 H13 118.7 . . ?
C12 C13 H13 118.7 . . ?
C13 C14 C25 118.6(6) . . ?
C13 C14 C15 122.2(6) . . ?
C25 C14 C15 119.2(6) . . ?
C16 C15 C14 120.3(6) . . ?
C16 C15 H15 119.9 . . ?
C14 C15 H15 119.9 . . ?
C17 C16 C15 121.7(7) . . ?
C17 C16 H16 119.1 . . ?
C15 C16 H16 119.1 . . ?
C16 C17 C18 121.8(7) . . ?
C16 C17 C26 118.3(7) . . ?
C18 C17 C26 119.8(6) . . ?
C19 C18 C17 120.4(6) . . ?
C19 C18 H18 119.8 . . ?
C17 C18 H18 119.8 . . ?
C18 C19 C20 121.8(6) . . ?
C18 C19 H19 119.1 . . ?
C20 C19 H19 119.1 . . ?
C21 C20 C19 122.4(6) . . ?
C21 C20 C27 118.0(5) . . ?
C19 C20 C27 119.5(6) . . ?
C20 C21 C4 125.1(5) . . ?
C20 C21 H21 117.5 . . ?
C4 C21 H21 117.5 . . ?
C27 C22 C23 118.9(5) . . ?
C27 C22 C5 120.4(5) . . ?
C23 C22 C5 120.7(5) . . ?
C22 C23 C24 121.9(5) . . ?
C22 C23 C8 121.1(5) . . ?
C24 C23 C8 117.0(5) . . ?
C23 C24 C25 120.0(5) . . ?
C23 C24 C11 122.2(5) . . ?
C25 C24 C11 117.8(5) . . ?
C14 C25 C24 121.8(6) . . ?
C14 C25 C26 119.1(6) . . ?
C24 C25 C26 119.1(5) . . ?
C17 C26 C25 121.4(6) . . ?
C17 C26 C27 120.0(6) . . ?
C25 C26 C27 118.6(5) . . ?
C22 C27 C20 120.1(5) . . ?
C22 C27 C26 121.4(5) . . ?
C20 C27 C26 118.5(5) . . ?
 
loop_
 _geom_torsion_atom_site_label_1
 _geom_torsion_atom_site_label_2
 _geom_torsion_atom_site_label_3
 _geom_torsion_atom_site_label_4
 _geom_torsion
 _geom_torsion_site_symmetry_1
 _geom_torsion_site_symmetry_2
 _geom_torsion_site_symmetry_3
 _geom_torsion_site_symmetry_4
 _geom_torsion_publ_flag
C3 Si1 C4 C21 -113.6(5) . . . . ?
C1 Si1 C4 C21 115.9(5) . . . . ?
C2 Si1 C4 C21 -0.5(6) . . . . ?
C3 Si1 C4 C5 63.4(6) . . . . ?
C1 Si1 C4 C5 -67.1(6) . . . . ?
C2 Si1 C4 C5 176.5(5) . . . . ?
C21 C4 C5 C6 -179.7(5) . . . . ?
Si1 C4 C5 C6 3.3(8) . . . . ?
C21 C4 C5 C22 1.8(7) . . . . ?
Si1 C4 C5 C22 -175.3(4) . . . . ?
C4 C5 C6 F1 3.1(8) . . . . ?
C22 C5 C6 F1 -178.3(4) . . . . ?
C4 C5 C6 C7 -177.2(5) . . . . ?
C22 C5 C6 C7 1.4(7) . . . . ?
F1 C6 C7 F2 -0.7(7) . . . . ?
C5 C6 C7 F2 179.6(5) . . . . ?
F1 C6 C7 C8 -179.7(5) . . . . ?
C5 C6 C7 C8 0.5(8) . . . . ?
F2 C7 C8 C9 -0.2(8) . . . . ?
C6 C7 C8 C9 178.8(5) . . . . ?
F2 C7 C8 C23 178.7(4) . . . . ?
C6 C7 C8 C23 -2.3(7) . . . . ?
C7 C8 C9 C10 178.9(5) . . . . ?
C23 C8 C9 C10 0.1(7) . . . . ?
C8 C9 C10 C11 -1.0(8) . . . . ?
C9 C10 C11 C12 179.4(5) . . . . ?
C9 C10 C11 C24 1.5(8) . . . . ?
C10 C11 C12 C13 -178.6(6) . . . . ?
C24 C11 C12 C13 -0.8(8) . . . . ?
C11 C12 C13 C14 0.2(9) . . . . ?
C12 C13 C14 C25 0.3(9) . . . . ?
C12 C13 C14 C15 179.0(6) . . . . ?
C13 C14 C15 C16 -179.5(6) . . . . ?
C25 C14 C15 C16 -0.8(8) . . . . ?
C14 C15 C16 C17 0.7(10) . . . . ?
C15 C16 C17 C18 178.2(6) . . . . ?
C15 C16 C17 C26 0.0(9) . . . . ?
C16 C17 C18 C19 -178.4(6) . . . . ?
C26 C17 C18 C19 -0.2(9) . . . . ?
C17 C18 C19 C20 -0.5(10) . . . . ?
C18 C19 C20 C21 178.8(6) . . . . ?
C18 C19 C20 C27 0.8(9) . . . . ?
C19 C20 C21 C4 -179.7(6) . . . . ?
C27 C20 C21 C4 -1.7(8) . . . . ?
C5 C4 C21 C20 0.0(8) . . . . ?
Si1 C4 C21 C20 177.2(4) . . . . ?
C6 C5 C22 C27 179.5(5) . . . . ?
C4 C5 C22 C27 -1.8(7) . . . . ?
C6 C5 C22 C23 -1.5(6) . . . . ?
C4 C5 C22 C23 177.2(5) . . . . ?
C27 C22 C23 C24 -0.3(7) . . . . ?
C5 C22 C23 C24 -179.3(4) . . . . ?
C27 C22 C23 C8 178.7(4) . . . . ?
C5 C22 C23 C8 -0.3(7) . . . . ?
C7 C8 C23 C22 2.1(6) . . . . ?
C9 C8 C23 C22 -178.9(4) . . . . ?
C7 C8 C23 C24 -178.8(4) . . . . ?
C9 C8 C23 C24 0.1(6) . . . . ?
C22 C23 C24 C25 -0.4(6) . . . . ?
C8 C23 C24 C25 -179.5(4) . . . . ?
C22 C23 C24 C11 179.5(4) . . . . ?
C8 C23 C24 C11 0.5(6) . . . . ?
C10 C11 C24 C23 -1.3(7) . . . . ?
C12 C11 C24 C23 -179.2(4) . . . . ?
C10 C11 C24 C25 178.6(5) . . . . ?
C12 C11 C24 C25 0.7(7) . . . . ?
C13 C14 C25 C24 -0.4(7) . . . . ?
C15 C14 C25 C24 -179.1(5) . . . . ?
C13 C14 C25 C26 179.0(5) . . . . ?
C15 C14 C25 C26 0.3(7) . . . . ?
C23 C24 C25 C14 179.8(4) . . . . ?
C11 C24 C25 C14 -0.2(6) . . . . ?
C23 C24 C25 C26 0.4(6) . . . . ?
C11 C24 C25 C26 -179.5(4) . . . . ?
C16 C17 C26 C25 -0.5(8) . . . . ?
C18 C17 C26 C25 -178.7(5) . . . . ?
C16 C17 C26 C27 178.9(5) . . . . ?
C18 C17 C26 C27 0.7(8) . . . . ?
C14 C25 C26 C17 0.3(7) . . . . ?
C24 C25 C26 C17 179.7(5) . . . . ?
C14 C25 C26 C27 -179.1(4) . . . . ?
C24 C25 C26 C27 0.3(7) . . . . ?
C23 C22 C27 C20 -179.0(5) . . . . ?
C5 C22 C27 C20 0.0(7) . . . . ?
C23 C22 C27 C26 1.0(7) . . . . ?
C5 C22 C27 C26 -180.0(4) . . . . ?
C21 C20 C27 C22 1.7(7) . . . . ?
C19 C20 C27 C22 179.7(5) . . . . ?
C21 C20 C27 C26 -178.4(5) . . . . ?
C19 C20 C27 C26 -0.3(8) . . . . ?
C17 C26 C27 C22 179.5(5) . . . . ?
C25 C26 C27 C22 -1.0(7) . . . . ?
C17 C26 C27 C20 -0.4(7) . . . . ?
C25 C26 C27 C20 179.0(4) . . . . ?
 
_refine_diff_density_max    0.504
_refine_diff_density_min   -0.180
_refine_diff_density_rms    0.059

_shelx_res_file
;
TITL 20250105_murase_tms-f2-coronene_no6_260k_auto_a.res in P2(1)/n
    20250105_Murase_TMS-F2-coronene_No6_260K_auto.res
    created by SHELXL-2019/3 at 13:55:38 on 07-Jan-2025
REM  Yadorkari-X generated
CELL 0.71073 11.2580 7.0000 24.8613 90.0000 90.0300 90.0000
ZERR 4.0 0.0017 0.0010 0.0037 0.0000 0.0130 0.0000
LATT 1
SYMM 1/2-X, 1/2+Y, 1/2-Z
REM  SPGR P21/n monoclinic
SFAC C H F Si
UNIT 108 72 8 4
SIZE 0.10 0.02 0.01
TEMP -13.2
L.S. 50
FMAP 2
PLAN -15
ACTA
CONF
LIST 4
BOND $H
OMIT -10.000000 50.000000

TWIN -1 0 0 0 -1 0 0 0 1
RIGU 0.003 0.003 C10  C11  C12  C13  C14  C15  C16  C17  C18  C19

WGHT    0.101600    1.676300
BASF   0.14106
FVAR       0.11402
SI1   4    0.521788    0.686682    0.248767    11.00000    0.10182    0.05170 =
         0.03863   -0.00237   -0.00030   -0.00457
C1    1    0.434722    0.476990    0.227528    11.00000    0.18599    0.08855 =
         0.06489   -0.01659   -0.00111   -0.04642
AFIX 137
H1    2    0.467054    0.364078    0.243845    11.00000   -1.50000
H1A   2    0.438132    0.465012    0.189094    11.00000   -1.50000
H1B   2    0.353607    0.492604    0.238579    11.00000   -1.50000
AFIX   0
C2    1    0.666206    0.673962    0.209211    11.00000    0.12875    0.11415 =
         0.06395   -0.00244    0.03108   -0.00263
AFIX 137
H2    2    0.718109    0.775004    0.220592    11.00000   -1.50000
H2A   2    0.649559    0.687510    0.171528    11.00000   -1.50000
H2B   2    0.703817    0.552953    0.215554    11.00000   -1.50000
AFIX   0
C3    1    0.456560    0.917921    0.229553    11.00000    0.14116    0.08438 =
         0.06577    0.01656   -0.01957   -0.00948
AFIX 137
H3    2    0.376990    0.926176    0.243222    11.00000   -1.50000
H3A   2    0.455158    0.928564    0.191060    11.00000   -1.50000
H3B   2    0.503509    1.019643    0.244355    11.00000   -1.50000
AFIX   0
C4    1    0.562725    0.686214    0.322740    11.00000    0.08299    0.04356 =
         0.04154   -0.00013    0.01090   -0.00358
C5    1    0.480379    0.704501    0.365700    11.00000    0.04964    0.03282 =
         0.05343    0.00131   -0.00070   -0.00601
C6    1    0.358939    0.716044    0.360106    11.00000    0.04342    0.04079 =
         0.04153    0.00392   -0.00751   -0.00222
C7    1    0.282345    0.741481    0.402231    11.00000    0.04513    0.04737 =
         0.06485    0.00576   -0.00789   -0.00595
C8    1    0.317242    0.759968    0.454764    11.00000    0.06287    0.02875 =
         0.06285    0.00320    0.01148   -0.00397
C9    1    0.242048    0.789260    0.498386    11.00000    0.04076    0.04419 =
         0.06446   -0.00225    0.01110    0.00032
AFIX  43
H9    2    0.160723    0.799744    0.492501    11.00000   -1.20000
AFIX   0
C10   1    0.285071    0.803037    0.549869    11.00000    0.07724    0.04585 =
         0.08230    0.00025    0.01983    0.00081
AFIX  43
H10   2    0.232084    0.824590    0.577906    11.00000   -1.20000
AFIX   0
C11   1    0.404834    0.785865    0.561384    11.00000    0.07950    0.03732 =
         0.05538    0.00000    0.00743   -0.00269
C12   1    0.451902    0.801562    0.614630    11.00000    0.10232    0.03717 =
         0.04441   -0.00520    0.00920   -0.00005
AFIX  43
H12   2    0.400987    0.821549    0.643533    11.00000   -1.20000
AFIX   0
C13   1    0.572062    0.787207    0.623206    11.00000    0.11747    0.05403 =
         0.05169    0.00057   -0.01211    0.00004
AFIX  43
H13   2    0.600635    0.797373    0.658194    11.00000   -1.20000
AFIX   0
C14   1    0.651641    0.758482    0.582250    11.00000    0.09414    0.03601 =
         0.04549    0.00223   -0.01754   -0.00595
C15   1    0.776510    0.746795    0.591494    11.00000    0.09437    0.05328 =
         0.07099    0.00493   -0.04361   -0.00189
AFIX  43
H15   2    0.806148    0.757724    0.626282    11.00000   -1.20000
AFIX   0
C16   1    0.854339    0.719029    0.548537    11.00000    0.08521    0.06217 =
         0.09617    0.00137   -0.04300   -0.00374
AFIX  43
H16   2    0.935406    0.710404    0.555325    11.00000   -1.20000
AFIX   0
C17   1    0.813779    0.703865    0.495686    11.00000    0.06018    0.05072 =
         0.08357    0.00534   -0.01525   -0.00418
C18   1    0.891958    0.681314    0.452356    11.00000    0.04327    0.07121 =
         0.10549    0.00857    0.00116   -0.00354
AFIX  43
H18   2    0.973235    0.672900    0.458628    11.00000   -1.20000
AFIX   0
C19   1    0.848903    0.671443    0.400113    11.00000    0.04347    0.07013 =
         0.09986    0.00524    0.01456   -0.00608
AFIX  43
H19   2    0.902322    0.657553    0.371861    11.00000   -1.20000
AFIX   0
C20   1    0.727393    0.681812    0.388793    11.00000    0.05635    0.04997 =
         0.06791    0.00186    0.00524   -0.00317
C21   1    0.683259    0.675636    0.336652    11.00000    0.05916    0.05398 =
         0.04852    0.00529    0.01652    0.00131
AFIX  43
H21   2    0.737875    0.663550    0.308807    11.00000   -1.20000
AFIX   0
C22   1    0.524064    0.716866    0.421063    11.00000    0.05015    0.02733 =
         0.04630    0.00176   -0.00370   -0.00440
C23   1    0.445308    0.743136    0.463916    11.00000    0.04000    0.02277 =
         0.05244    0.00187   -0.00107   -0.00384
C24   1    0.484944    0.757503    0.517303    11.00000    0.05986    0.02047 =
         0.04261    0.00352    0.01069    0.00013
C25   1    0.608212    0.744099    0.529119    11.00000    0.07755    0.02328 =
         0.04485    0.00434   -0.01684   -0.00432
C26   1    0.690294    0.717293    0.486131    11.00000    0.03842    0.02638 =
         0.07787    0.00864   -0.01231   -0.00182
C27   1    0.644903    0.705597    0.431755    11.00000    0.05346    0.03227 =
         0.05136    0.00117    0.01206   -0.00470
F1    3    0.309676    0.701063    0.310620    11.00000    0.06955    0.10911 =
         0.05493    0.00238   -0.01712   -0.01045
F2    3    0.163729    0.751728    0.390880    11.00000    0.03997    0.09420 =
         0.08902    0.01140   -0.00638   -0.00108

HKLF 4 1 1 0 0 0 1 0 0 0 1


REM  20250105_murase_tms-f2-coronene_no6_260k_auto_a.res in P2(1)/n
REM wR2 = 0.2315, GooF = S = 1.080, Restrained GooF = 1.078 for all data
REM R1 = 0.0898 for 2275 Fo > 4sig(Fo) and 0.1360 for all 3446 data
REM 275 parameters refined using 51 restraints

END

WGHT      0.1016      1.6764

REM Highest difference peak  0.504,  deepest hole -0.180,  1-sigma level  0.059
Q1    1   0.7384  0.6954  0.2912  11.00000  0.05    0.50
Q2    1   0.9157  0.6995  0.3544  11.00000  0.05    0.50
Q3    1   0.6007  0.7073  0.3651  11.00000  0.05    0.39
Q4    1   0.7859  0.6999  0.4325  11.00000  0.05    0.29
Q5    1   0.3779  0.7555  0.4097  11.00000  0.05    0.28
Q6    1   0.6711  0.7386  0.4601  11.00000  0.05    0.28
Q7    1   0.5732  0.4483  0.2385  11.00000  0.05    0.28
Q8    1   0.3343  0.7972  0.5894  11.00000  0.05    0.27
Q9    1   0.6639  0.7848  0.5104  11.00000  0.05    0.26
Q10   1   0.3468  0.7839  0.5148  11.00000  0.05    0.23
Q11   1   0.6809  0.7566  0.4099  11.00000  0.05    0.23
Q12   1   0.5062  0.7497  0.3354  11.00000  0.05    0.23
Q13   1   0.5432  0.7840  0.5914  11.00000  0.05    0.23
Q14   1   0.4616  0.6398  0.2704  11.00000  0.05    0.22
Q15   1   0.8088  0.7016  0.3751  11.00000  0.05    0.22
;
_shelx_res_checksum   77755

_shelx_hkl_file
;
   0   0   3 0.02298 0.04623   5
   0   0  -3 0.01825 0.04611   5
   0   0   3 0.02069 0.04313   2
   0   0  -4 15.3075 0.63810   5
   0   0   4 14.4536 0.63689   2
   0   0   4 12.4516 0.63657   5
   0   0   5 0.14427 0.09295   2
   0   0  -5 0.16068 0.10444   5
   0   0   6 91.0723 4.03733   2
   0   0  -6 90.8711 4.03740   5
   0   0   7 0.18988 0.10989   2
   0   0  -7-0.03779 0.11101   5
   0   0   8 34.1951 1.54394   2
   0   0  -8 34.3175 1.54389   5
   0   0  -9-0.09655 0.11302   5
   0   0   9-0.07696 0.11806   2
   0   0  10 0.01830 0.12731   2
   0   0  11 0.02689 0.14227   2
   0   0  12 3.19434 0.24200   2
   0   0  13-0.07081 0.16253   2
   0   0  13 0.12912 0.15822   5
   0   0  14 24.4989 1.14603   5
   0   0  14 24.4733 1.14209   2
   0   0  15-0.01856 0.18060   2
   0   0  15-0.07155 0.17316   5
   0   0  16 14.5680 0.70779   5
   0   0  16 13.7159 0.70553   2
   0   0  17-0.28843 0.19260   5
   0   0  17 0.59344 0.20308   2
   0   0  18 1.44371 0.22664   5
   0   0  18 0.92835 0.23988   2
   0   0  19 0.20412 0.22134   5
   0   0  19 0.47300 0.25058   2
   0   0  20 2.09515 0.28516   5
   0   0  20 2.22435 0.30541   2
   0   0  21-0.12896 0.25695   5
   0   0  21 0.33515 0.27620   2
   0   0  22 0.58920 0.28382   5
   0   0  22 0.32182 0.29649   2
   0   0  23-0.15892 0.28601   5
   0   0  23 0.73746 0.30859   2
   0   0  24 1.52383 0.32164   5
   0   0  24 1.83459 0.34733   2
   0   0 -25 0.72866 0.46576   3
   0   0  25-0.43821 0.30430   5
   0   0  25 0.69272 0.33400   2
   0   0 -26 0.13727 0.49227   3
   0   0  26 1.21211 0.33360   5
   0   0  26 0.90056 0.36282   2
   0   0 -27 0.24880 0.46753   3
   0   0  27 0.17256 0.31925   5
   0   0  27 0.18450 0.34920   2
   0   0 -28 1.02550 0.48743   3
   0   0  28 0.78027 0.35091   5
   0   0  28 1.28715 0.40112   2
   0   0 -29-0.11407 0.46354   3
   0   0  29-0.04169 0.35251   5
   0   0  29 0.42143 0.40557   2
   0   0 -30 0.22686 0.47632   3
   0   0  30 0.13087 0.38057   5
   0   0  30 0.42118 0.42624   2
   0   0  31 0.22755 0.40867   5
   0   0 -31 0.61844 0.47647   3
   0   0  32-0.02369 0.43127   5
   0   1   0 0.04091 0.09290   6
   0  -1   0-0.03480 0.09961   6
   0   1   0-0.11973 0.12868   1
   0   1  -1 18.5976 0.85057   1
   0   1   1 18.6102 0.83605   1
   0   1   1 18.2851 0.83586   3
   0  -1  -1 18.2581 0.83950   6
   0  -1   1 17.8306 0.83059   6
   0  -1   2 141.317 6.27608   6
   0  -1   2 141.749 6.28165   2
   0   1   2 142.745 6.28804   4
   0  -1   3 4.09300 0.20800   6
   0  -1   3 3.85787 0.22544   2
   0   1   3 3.86443 0.25465   4
   0  -1  -4 11.4688 0.55034   5
   0  -1   4 11.5697 0.54411   2
   0  -1  -5 0.19374 0.12922   5
   0  -1   5 0.10763 0.12267   2
   0   1   6 16.9300 0.77443   5
   0  -1  -6 16.1333 0.76992   5
   0  -1   6 16.7183 0.76809   2
   0  -1   7 1.20741 0.14481   2
   0   1   7 1.40432 0.15588   5
   0  -1  -7 1.23296 0.15602   5
   0  -1  -8 6.83271 0.35865   5
   0   1   8 6.23117 0.36048   5
   0  -1   8 7.48617 0.36353   2
   0  -1  -9 3.71879 0.24166   5
   0  -1   9 3.56567 0.23655   2
   0  -1 -10 8.89723 0.46310   5
   0  -1  10 9.15946 0.46049   2
   0  -1  11 2.44653 0.19367   5
   0  -1  11 2.11652 0.21571   2
   0  -1 -11 2.72078 0.21776   5
   0  -1  12 14.0449 0.65849   2
   0  -1 -12 12.5420 0.65234   5
   0  -1  12 13.4557 0.64404   5
   0  -1  13 0.37882 0.18188   2
   0  -1  13 0.29922 0.15627   5
   0  -1 -13 0.43564 0.17328   5
   0   1  14 0.57291 0.16763   2
   0  -1  14 0.82412 0.19159   2
   0  -1  14 0.77892 0.17037   5
   0  -1 -14 1.08762 0.18989   5
   0   1  15 0.13260 0.17650   2
   0  -1  15-0.06253 0.19279   2
   0  -1  15 0.22398 0.16239   5
   0  -1 -15 0.29936 0.17904   5
   0  -1  16 0.40389 0.21620   2
   0  -1  16 0.55307 0.17949   5
   0   1  16 0.69537 0.19452   2
   0  -1 -16 0.45707 0.19857   5
   0  -1  17 0.13160 0.22261   2
   0   1  17-0.06548 0.22106   5
   0  -1  17-0.01072 0.17642   5
   0   1  17 0.29912 0.20387   2
   0  -1 -17-0.07508 0.20098   5
   0  -1  18-0.06358 0.23777   2
   0   1  18-0.08321 0.23654   5
   0  -1  18 0.12669 0.18581   5
   0   1  18 0.15481 0.21704   2
   0  -1 -18 0.10130 0.21225   5
   0  -1  19 0.47556 0.27292   2
   0   1  19-0.16119 0.25282   5
   0  -1  19 0.24771 0.20655   5
   0   1  19 0.22444 0.23789   2
   0  -1 -19 0.30671 0.22872   5
   0  -1  20 0.93065 0.24632   5
   0   1  20 0.89006 0.26527   2
   0  -1  20 0.91175 0.30335   2
   0   1  20 0.91178 0.27978   5
   0  -1  21 0.21555 0.24742   5
   0   1  21 0.02581 0.27697   2
   0  -1  21-0.12303 0.30814   2
   0   1  21-0.08166 0.27664   5
   0  -1  22 0.65101 0.27036   5
   0   1  22 0.66031 0.28831   2
   0  -1  22 0.81550 0.32696   2
   0   1  22 0.60178 0.31184   5
   0  -1  23 0.36213 0.25611   5
   0   1  23-0.07227 0.31367   5
   0   1  23 0.09907 0.29325   2
   0  -1  23 0.13809 0.33205   2
   0  -1  24-0.20278 0.28503   5
   0  -1 -24 0.16163 0.38666   3
   0   1  24 0.75909 0.31127   5
   0   1  24 0.43619 0.30803   2
   0  -1  24 0.34614 0.36002   2
   0  -1  25 0.32097 0.29547   5
   0   1  25 0.07963 0.33990   5
   0  -1 -25 0.24504 0.36591   3
   0   1  25 0.14279 0.31720   2
   0  -1  25-0.07651 0.36991   2
   0  -1  26 1.40781 0.30974   5
   0  -1 -26 1.34384 0.39812   3
   0   1  26 0.74966 0.36176   5
   0   1 -26 0.42371 0.51732   3
   0   1  26 1.18302 0.35118   2
   0  -1  26 0.76190 0.39575   2
   0  -1  27 0.47396 0.33060   5
   0   1  27 0.97792 0.36045   2
   0  -1  27-0.52492 0.42300   2
   0  -1 -27 0.33544 0.37092   3
   0   1  27 0.06511 0.36249   5
   0   1 -27 0.52913 0.52191   3
   0   1  28 0.62875 0.37562   2
   0   1  28-0.20369 0.41512   5
   0  -1  28 0.65999 0.32782   5
   0  -1  28-0.13193 0.43245   2
   0  -1 -28 0.22980 0.36653   3
   0   1 -28-0.60534 0.51946   3
   0   1  29 0.91806 0.41033   2
   0  -1  29-0.32003 0.44305   2
   0  -1 -29 0.59854 0.36516   3
   0   1 -29 0.27651 0.53784   3
   0  -1  29 0.01915 0.34677   5
   0  -1  30 0.92596 0.50248   2
   0   1 -30 0.96705 0.56912   3
   0  -1 -30 0.72036 0.38539   3
   0  -1  30 1.11645 0.38484   5
   0   1 -31 0.03450 0.56917   3
   0  -1  31-0.02068 0.38987   5
   0  -1  32 1.24516 0.43914   5
   0  -1  33 0.48950 0.43582   5
   0   2   0 2526.38 111.395   3
   0   2   0 2512.77 111.390   1
   0  -2   0 2528.92 111.383   6
   0   2   1 195.055 8.86358   3
   0   2   1 200.176 8.85957   1
   0   2  -1 200.232 8.87132   1
   0  -2   1 202.151 8.85467   6
   0  -2  -1 200.192 8.85991   6
   0   2   2 377.925 16.6315   3
   0   2   2 373.960 16.6335   1
   0   2  -2 370.898 16.6549   1
   0  -2   2 378.171 16.6293   6
   0  -2  -2 376.808 16.6410   6
   0   2   3 50.2193 2.28260   4
   0   2   3 50.6479 2.25534   3
   0   2  -3 50.6531 2.29425   1
   0  -2  -3 49.2513 2.27469   6
   0  -2   3 50.0529 2.25315   6
   0   2   4 16.7727 0.79648   4
   0  -2   4 17.0910 0.75502   6
   0  -2  -4 15.9883 0.78834   6
   0   2  -4 14.4783 0.76450   6
   0  -2  -4 15.5230 0.77590   1
   0   2  -4 17.6811 0.83392   1
   0  -2  -5 0.18018 0.13262   3
   0  -2  -5 0.33841 0.18857   1
   0   2   5 0.13600 0.20246   4
   0  -2   5 0.24826 0.17591   2
   0   2  -5 0.14305 0.13859   6
   0  -2   5 0.29135 0.10448   6
   0  -2  -6 4.19976 0.26137   5
   0  -2  -6 3.31942 0.30689   4
   0   2   6 3.24539 0.27649   4
   0  -2  -6 3.75200 0.22112   3
   0  -2   6 3.91087 0.26711   2
   0   2  -6 3.68069 0.22981   6
   0  -2  -7 0.07891 0.15386   5
   0  -2  -7 0.24425 0.22539   4
   0   2  -7 0.18987 0.12316   6
   0  -2   7 0.07795 0.17125   2
   0  -2  -7 0.23866 0.10808   3
   0  -2   8 3.51271 0.26271   2
   0  -2  -8 3.22746 0.29225   4
   0  -2  -8 3.43805 0.19767   3
   0  -2  -8 3.32852 0.24546   5
   0   2  -8 3.22392 0.21502   6
   0   2  -9 1.01402 0.14399   6
   0  -2  -9 1.12885 0.22981   4
   0  -2   9 1.28070 0.21120   2
   0  -2  -9 1.26796 0.19703   5
   0  -2 -10 0.60107 0.24176   4
   0  -2 -10 1.01158 0.18752   5
   0   2 -10 0.96942 0.14050   6
   0  -2  10 1.04044 0.21152   2
   0   2 -11 1.12222 0.13990   6
   0  -2 -11 1.16960 0.23952   4
   0  -2  11 1.14610 0.20152   2
   0  -2 -11 0.98777 0.19436   5
   0  -2 -12 1.23722 0.20679   5
   0  -2  12 1.23371 0.21107   2
   0  -2 -12 1.57608 0.24613   4
   0   2 -12 1.33484 0.14343   6
   0  -2  13 2.07048 0.26302   2
   0  -2 -13 2.70868 0.25544   5
   0  -2 -13 3.61731 0.29340   4
   0   2 -13 2.93291 0.19415   6
   0   2 -14 10.7881 0.59418   2
   0  -2  14 11.8449 0.62333   2
   0  -2 -14 12.0654 0.61912   5
   0  -2 -14 12.7285 0.63182   4
   0   2 -15 9.30295 0.51982   2
   0  -2  15 8.85895 0.54567   2
   0  -2 -15 10.2086 0.53586   5
   0  -2 -15 10.2777 0.54866   4
   0  -2 -16 8.59117 0.50798   4
   0  -2  16 8.66818 0.46252   5
   0   2 -16 8.35733 0.48106   2
   0  -2 -16 9.08683 0.50057   5
   0  -2  16 8.13389 0.51349   2
   0  -2 -17 5.49958 0.40370   4
   0  -2  17 5.64711 0.34713   5
   0   2 -17 5.82458 0.37476   2
   0  -2 -17 5.69362 0.38266   5
   0  -2  17 4.89245 0.41017   2
   0   2 -18 3.47793 0.30985   2
   0  -2  18 2.92294 0.27651   5
   0  -2 -18 3.99846 0.33202   5
   0  -2  18 3.78546 0.36623   2
   0   2 -19 0.63983 0.25848   2
   0  -2 -19 0.75551 0.25113   5
   0  -2  19 0.60523 0.21908   5
   0  -2  19 0.04763 0.32025   2
   0   2 -20 2.25880 0.31850   2
   0  -2  20 2.36195 0.38190   2
   0  -2 -20 1.99498 0.29828   5
   0  -2  20 2.57233 0.28058   5
   0  -2 -21 2.54213 0.30416   3
   0  -2 -21 2.65263 0.32741   5
   0  -2  21 2.13501 0.39014   2
   0  -2  21 2.78672 0.30039   5
   0  -2 -22 1.04073 0.29754   5
   0  -2  22 0.16678 0.36515   2
   0  -2 -22 0.74075 0.25986   3
   0  -2  22 0.60117 0.25757   5
   0  -2  23 1.51792 0.29595   5
   0  -2  23 1.09511 0.39703   2
   0  -2 -23 2.23544 0.34350   4
   0  -2 -23 1.82528 0.28692   3
   0  -2 -23 1.39376 0.31114   5
   0  -2 -24 1.55161 0.28353   3
   0  -2  24 1.61656 0.42067   2
   0  -2  24 2.02958 0.31458   5
   0  -2 -24 2.52357 0.33558   4
   0  -2 -25 1.71270 0.26898   3
   0  -2  25 1.23528 0.30279   5
   0  -2  25 0.38634 0.42282   2
   0  -2 -25 1.34453 0.32670   4
   0   2 -25 1.37274 0.58950   3
   0  -2 -26 0.55081 0.26135   3
   0   2 -26 0.70533 0.17785   6
   0  -2  26 1.13086 0.31531   5
   0  -2  26 0.42496 0.44867   2
   0   2 -26 0.51495 0.56890   3
   0  -2 -26 0.65631 0.32399   4
   0  -2 -27 0.73319 0.26372   3
   0  -2  27 0.35920 0.32909   5
   0   2 -27 1.00409 0.18471   6
   0  -2  27 0.70010 0.46447   2
   0  -2 -27 1.18572 0.32524   4
   0   2 -27 0.33573 0.61031   3
   0  -2 -28 0.78524 0.26581   3
   0  -2  28 0.63118 0.33856   5
   0   2 -28 0.79466 0.18538   6
   0  -2 -28 1.70548 0.48322   6
   0  -2 -28 1.10997 0.34056   4
   0  -2  28 0.38859 0.48805   2
   0  -2  29 0.19716 0.33789   5
   0   2 -29 0.49873 0.18793   6
   0  -2 -29 0.67071 0.48883   6
   0  -2 -29 0.53386 0.32444   4
   0  -2  29 0.45443 0.50783   2
   0  -2 -30 1.39778 0.51413   6
   0  -2  30 0.25985 0.35076   5
   0  -2 -30 0.74238 0.33734   4
   0  -2  31 0.19338 0.36643   5
   0  -2 -31-0.28518 0.34027   4
   0  -2  32-0.08027 0.40036   5
   0  -2  33 0.31218 0.42461   5
   0   3   0 0.06999 0.30717   3
   0   3   0 0.10064 0.26639   1
   0  -3   0 0.19495 0.27190   1
   0  -3   0-0.08865 0.23620   6
   0  -3   1 32.9646 1.54734   6
   0  -3  -1 32.8874 1.55623   6
   0   3  -1 32.8466 1.57466   1
   0  -3  -1 35.7678 1.57524   1
   0   3   1 32.3479 1.55669   1
   0  -3   1 34.1045 1.58219   1
   0   3   1 33.6221 1.57026   3
   0   3  -1 32.5972 1.59023   3
   0   3  -2 13.6143 0.70692   6
   0  -3  -2 13.7431 0.72031   6
   0  -3   2 14.3405 0.69762   6
   0   3  -2 13.3274 0.73612   1
   0   3   2 13.3992 0.71182   1
   0  -3   2 14.5296 0.75617   1
   0  -3  -2 14.1531 0.72843   1
   0   3  -2 13.6933 0.78532   3
   0   3   2 13.5578 0.71880   3
   0  -3  -3 15.2844 0.79091   6
   0   3  -3 16.7197 0.78133   6
   0  -3   3 15.3887 0.75862   6
   0   3   3 15.0602 0.77491   3
   0   3   3 15.0823 0.77037   1
   0  -3  -3 15.1245 0.78748   1
   0   3  -3 15.6831 0.82371   1
   0   3  -3 15.2842 0.77107   2
   0  -3  -4 5.13223 0.38103   1
   0   3  -4 5.07103 0.35226   2
   0   3   4 5.49786 0.34869   3
   0  -3  -4 5.04605 0.38522   6
   0  -3   4 4.85011 0.31764   6
   0   3  -4 5.47965 0.34780   6
   0   3  -4 4.71725 0.43204   1
   0   3   4 4.85446 0.40696   4
   0   3  -5 1.59674 0.35104   1
   0  -3   5 1.55791 0.20182   6
   0  -3  -5 1.97586 0.27900   1
   0   3  -5 2.22578 0.24295   2
   0   3   5 2.07306 0.29636   4
   0   3  -5 1.78963 0.24334   6
   0  -3  -5 2.08446 0.31381   6
   0  -3   6 0.62043 0.16882   6
   0   3  -6 0.80535 0.34403   1
   0  -3  -6 0.40907 0.27921   6
   0   3   6 0.40088 0.26939   4
   0   3  -6 0.85659 0.21928   2
   0   3  -6 0.47978 0.21250   6
   0  -3  -6 0.69241 0.24990   1
   0   3  -7-0.03044 0.19757   6
   0   3  -7 0.16237 0.18857   2
   0  -3  -7 0.02395 0.23518   1
   0  -3   7-0.10758 0.14327   6
   0   3   7 0.18368 0.23800   4
   0   3  -7-0.06098 0.35508   1
   0   3  -8-0.09565 0.19528   2
   0   3  -8 0.04931 0.18739   6
   0   3   8-0.01216 0.23752   4
   0  -3   8 0.10572 0.25263   2
   0  -3  -8 0.39165 0.21880   1
   0   3  -9 2.13812 0.22254   6
   0  -3   9 2.50560 0.29644   2
   0   3  -9 2.05202 0.23631   2
   0  -3  10 0.12619 0.25181   2
   0   3 -10-0.13231 0.18168   6
   0   3 -10 0.21691 0.19300   2
   0  -3 -10 0.24410 0.20692   5
   0  -3  11 1.81903 0.28916   2
   0  -3 -11 2.12767 0.24627   5
   0   3 -11 1.68417 0.20833   6
   0   3 -11 2.02166 0.23265   2
   0   3 -12 0.33716 0.19520   2
   0  -3 -12 0.33574 0.29992   4
   0  -3  12-0.07304 0.24943   2
   0  -3 -12 0.17658 0.21296   5
   0   3 -12 0.05454 0.17060   6
   0  -3 -13 0.11806 0.27314   4
   0   3 -13 0.27062 0.17020   6
   0  -3  13 0.50236 0.25946   2
   0  -3 -13 0.08481 0.21792   5
   0   3 -13 0.44401 0.20884   2
   0  -3 -14 0.25596 0.28416   4
   0   3 -14 0.24208 0.16924   6
   0  -3  14 0.30262 0.27335   2
   0  -3 -14 0.26640 0.22246   5
   0   3 -14 0.63644 0.22555   2
   0  -3 -15 0.50315 0.30235   4
   0   3 -15 0.29563 0.17852   6
   0  -3  15 0.59576 0.28425   2
   0  -3 -15 0.66586 0.24025   5
   0   3 -15 0.50942 0.23295   2
   0  -3 -16 0.23161 0.30698   4
   0   3 -16 0.13447 0.16925   6
   0  -3  16 0.24349 0.28642   2
   0  -3 -16 0.56238 0.25811   5
   0   3 -16 0.55818 0.24489   2
   0  -3 -17 0.07310 0.31465   4
   0   3 -17 0.18908 0.19013   6
   0  -3  17 0.13426 0.32218   2
   0   3 -17 0.18880 0.24993   2
   0  -3 -17 0.05825 0.25693   5
   0  -3 -18 0.19456 0.27908   5
   0   3 -18 0.24349 0.26975   2
   0  -3 -18 0.59954 0.33343   4
   0   3 -18 0.26208 0.18827   6
   0  -3  18 0.75107 0.33762   2
   0  -3 -19 1.18873 0.31409   5
   0   3 -19 1.27364 0.29687   2
   0  -3  19 0.87623 0.23034   5
   0  -3 -19 0.84391 0.33985   4
   0   3 -19 0.87588 0.20549   6
   0  -3  19 1.25744 0.35857   2
   0  -3 -20 0.74955 0.28983   5
   0  -3 -20 0.62799 0.34056   4
   0   3 -20 0.74864 0.29095   2
   0  -3  20 0.64531 0.23944   5
   0   3 -20 0.69588 0.20683   6
   0  -3  20 0.60903 0.35965   2
   0  -3 -21 0.10013 0.33583   4
   0   3 -21 0.51686 0.29583   2
   0  -3  21 0.04984 0.23676   5
   0  -3 -21 0.67478 0.31587   5
   0   3 -21-0.08137 0.19565   6
   0  -3  21 0.69472 0.36492   2
   0   3 -22 0.35931 0.20424   6
   0   3 -22 0.94394 0.31389   2
   0  -3 -22 0.22504 0.34236   4
   0  -3 -22 0.14771 0.31465   5
   0  -3  22 0.55255 0.25589   5
   0  -3 -22 1.39077 0.48585   6
   0  -3  22 0.18697 0.38983   2
   0   3 -23-0.00887 0.19966   6
   0   3 -23-0.10357 0.30099   2
   0   3 -23-0.19111 0.56537   3
   0  -3  23 0.39091 0.40296   2
   0  -3 -23 1.11697 0.47418   6
   0  -3  23 0.26318 0.26966   5
   0  -3 -23 0.16689 0.34324   4
   0   3 -24 0.35750 0.20078   6
   0   3 -24 0.31284 0.59906   3
   0  -3  24 0.22678 0.42335   2
   0  -3 -24 0.08500 0.35645   4
   0  -3  24 0.35068 0.27527   5
   0  -3 -24 0.31672 0.46781   6
   0  -3 -25 1.19510 0.49366   6
   0  -3 -25 0.45353 0.35128   4
   0   3 -25 0.36649 0.20501   6
   0  -3  25 0.83491 0.30670   5
   0  -3  25 0.66224 0.44669   2
   0  -3 -26 1.01403 0.50058   6
   0  -3 -26 0.37240 0.35421   4
   0   3 -26 0.68252 0.21283   6
   0  -3  26 0.27157 0.31100   5
   0  -3  26 1.57768 0.49264   2
   0  -3 -27 0.69590 0.52787   6
   0   3 -27 0.32866 0.21178   6
   0  -3 -27 0.02224 0.35831   4
   0  -3  27 0.51274 0.48955   2
   0  -3  27 0.01692 0.31733   5
   0  -3  28 0.05187 0.34173   5
   0  -3 -28 0.27007 0.36035   4
   0   3 -28 0.31053 0.21218   6
   0  -3  28 1.22482 0.51339   2
   0  -3 -28 1.01846 0.55110   6
   0  -3 -29 0.22667 0.37357   4
   0  -3  29-0.08735 0.34813   5
   0  -3 -30 0.13709 0.38001   4
   0  -3  30 0.62619 0.37660   5
   0  -3  31 0.18758 0.38214   5
   0  -3  32 0.51419 0.40346   5
   0   4   0 205.385 9.27625   3
   0  -4   0 210.179 9.25678   6
   0   4   0 208.319 9.26625   1
   0  -4   0 206.227 9.28150   1
   0   4  -1 159.213 6.99886   3
   0   4   1 155.889 6.97974   3
   0  -4   1 152.572 6.96122   6
   0  -4  -1 153.565 6.96917   6
   0  -4  -1 159.135 6.99117   1
   0  -4   1 157.403 6.99598   1
   0   4  -1 154.826 6.98051   1
   0   4   1 155.926 6.96967   1
   0   4   2 68.5004 3.11541   3
   0   4  -2 66.8715 3.15348   3
   0  -4   2 67.0990 3.09590   6
   0  -4  -2 68.3123 3.11623   6
   0   4   2 67.6903 3.10430   1
   0  -4  -2 67.3727 3.12489   1
   0  -4   2 71.9084 3.15992   1
   0   4  -2 69.4520 3.13055   1
   0   4  -3 6.27794 0.55719   3
   0   4   3 6.44494 0.47202   3
   0   4   3 7.42540 0.45444   1
   0   4  -3 6.42449 0.50323   1
   0  -4  -3 7.82433 0.48892   1
   0   4  -3 7.16053 0.48254   6
   0  -4   3 7.02617 0.43300   6
   0  -4  -3 6.66675 0.48626   6
   0   4  -4 0.11225 0.37033   3
   0   4  -4 0.21971 0.25984   6
   0   4  -4 0.07532 0.25812   2
   0   4   4 0.05501 0.22994   1
   0  -4   4 0.25006 0.19999   6
   0   4   4 0.16774 0.31162   4
   0  -4  -4-0.16465 0.28012   6
   0   4   4 0.14608 0.24974   3
   0  -4  -4-0.10026 0.28380   1
   0   4  -4-0.05828 0.33219   1
   0   4  -5 5.05185 0.49220   3
   0   4   5 4.95089 0.43287   4
   0   4  -5 5.74060 0.38205   2
   0  -4  -5 5.35653 0.42291   1
   0   4  -5 5.13596 0.46701   1
   0  -4  -5 5.24771 0.42962   6
   0  -4   5 5.17410 0.35702   6
   0   4  -5 5.37403 0.38484   6
   0  -4  -6 1.22694 0.31981   6
   0   4  -6 2.05438 0.26555   6
   0   4  -6 2.18022 0.38121   1
   0   4   6 1.35140 0.30562   4
   0   4  -6 1.26521 0.25307   2
   0   4  -6 1.88202 0.43641   3
   0  -4   6 1.76606 0.22869   6
   0  -4  -6 1.52947 0.31561   1
   0  -4   7 4.89284 0.32836   6
   0   4  -7 5.50218 0.37154   6
   0  -4  -7 4.47941 0.41938   6
   0  -4  -7 4.48436 0.40880   1
   0   4  -7 5.64420 0.47840   1
   0   4  -7 4.99069 0.35672   2
   0   4   7 4.58747 0.40784   4
   0   4  -8 0.50828 0.37557   1
   0   4  -8 0.86988 0.22401   2
   0   4   8 0.45836 0.25922   4
   0  -4   8 0.57368 0.18064   6
   0  -4  -8 0.79049 0.28505   1
   0   4  -8 1.15853 0.25554   6
   0   4  -9 4.09741 0.34366   2
   0   4   9 4.88023 0.38917   4
   0   4  -9 5.07857 0.48768   1
   0   4  -9 5.41462 0.36755   6
   0  -4  -9 4.39821 0.38837   1
   0   4 -10 0.24774 0.40291   1
   0   4 -10-0.03263 0.23653   2
   0  -4 -10 0.62001 0.28439   1
   0   4 -10 0.38866 0.24150   6
   0   4  10 0.92633 0.28285   4
   0  -4 -11 2.76288 0.32846   1
   0   4 -11 2.13599 0.27746   6
   0   4 -11 2.26485 0.27670   2
   0  -4 -11 2.08071 0.40021   6
   0   4 -11 3.47177 0.51239   1
   0   4 -12 0.45637 0.24328   2
   0  -4 -12 0.69180 0.38712   6
   0   4 -12 0.46925 0.46825   1
   0  -4 -12 0.37947 0.27513   1
   0   4 -12 0.27045 0.23179   6
   0   4 -13 2.32388 0.28693   2
   0   4 -13 2.32596 0.28911   6
   0  -4  13 2.28219 0.40396   2
   0  -4 -13 2.51986 0.43890   6
   0  -4 -13 2.52015 0.36187   1
   0  -4 -14 0.57483 0.32674   1
   0  -4  14 0.01995 0.37582   2
   0  -4 -14 0.59811 0.39331   6
   0   4 -14 0.30111 0.24516   6
   0   4 -14 0.53855 0.25353   2
   0  -4  15 6.84443 0.53667   2
   0   4 -15 6.38879 0.42128   2
   0  -4 -15 5.87625 0.43036   5
   0   4 -15 5.58530 0.40996   6
   0  -4 -15 7.42753 0.58682   6
   0  -4 -16 1.04805 0.45295   6
   0   4 -16 0.45482 0.26263   6
   0  -4  16 0.08460 0.39691   2
   0   4 -16 0.66704 0.27009   2
   0  -4 -16-0.18362 0.27982   5
   0  -4  17 5.21538 0.54221   2
   0   4 -17 6.89649 0.44278   2
   0  -4 -17 6.05612 0.45762   5
   0  -4 -17 6.30364 0.60879   6
   0   4 -17 6.12479 0.42059   6
   0   4 -18 0.67324 0.25958   6
   0  -4  18 0.79292 0.43035   2
   0  -4 -18 1.61380 0.48708   6
   0  -4 -18 1.21563 0.33225   5
   0   4 -18 1.10771 0.29114   2
   0   4 -19-0.01185 0.24643   6
   0  -4  19-0.31754 0.41383   2
   0  -4 -19 0.62624 0.43515   6
   0   4 -19 0.01217 0.28396   2
   0  -4 -19 0.37924 0.33792   5
   0   4 -19 0.49418 0.58651   3
   0  -4 -20 0.81826 0.50460   6
   0   4 -20 0.41136 0.30324   2
   0   4 -20 0.22137 0.24627   6
   0  -4  20 0.09374 0.44908   2
   0   4 -20 0.07819 0.56522   3
   0  -4  21 1.33531 0.46917   2
   0   4 -21 0.99327 0.26345   6
   0   4 -21 1.04630 0.32808   2
   0  -4 -21 2.58398 0.52132   6
   0  -4 -22 0.50663 0.48616   6
   0  -4  22 0.47647 0.46167   2
   0   4 -22 0.44453 0.25684   6
   0  -4  22 0.34644 0.24642   5
   0   4 -22 0.62415 0.33008   2
   0  -4  23 0.69896 0.48744   2
   0   4 -23 0.75009 0.25717   6
   0  -4  23 0.34524 0.26943   5
   0  -4 -23 0.57093 0.51149   6
   0  -4  24 0.13449 0.50120   2
   0  -4  24 0.10052 0.28044   5
   0   4 -24 0.14372 0.25017   6
   0  -4  25 0.94025 0.31111   5
   0  -4  25 0.27730 0.51700   2
   0   4  25 1.07312 0.36301   2
   0   4 -25 0.56882 0.26036   6
   0  -4  26 0.06250 0.30297   5
   0  -4  26 0.17278 0.55864   2
   0   4  26 0.15240 0.36990   2
   0   4 -26 0.22288 0.23710   6
   0  -4  27-0.08959 0.57863   2
   0  -4  27 0.75963 0.33968   5
   0  -4  28 0.28683 0.34224   5
   0  -4  29 0.57958 0.37258   5
   0  -4  30 0.43693 0.40604   5
   0  -4  31-0.38013 0.37081   5
   0  -4  32 0.32001 0.41160   5
   0   5   0-0.24891 0.31239   1
   0   5   0-0.02190 0.36453   3
   0  -5   0 0.18597 0.35302   1
   0  -5   0-0.01773 0.30183   6
   0  -5  -1 4.93034 0.44136   6
   0  -5  -1 4.79991 0.49033   1
   0  -5   1 5.31162 0.42578   6
   0   5  -1 5.86615 0.46505   1
   0   5   1 5.68351 0.45412   1
   0  -5   1 5.79020 0.51710   1
   0   5   1 5.20692 0.48095   3
   0   5  -1 5.83754 0.50926   3
   0  -5  -2 0.02234 0.35510   1
   0   5   2 0.76997 0.30481   1
   0  -5  -2 0.35898 0.31894   6
   0   5   2 0.21668 0.33564   3
   0   5  -2 0.67801 0.40919   3
   0   5  -2 0.27522 0.33287   1
   0  -5   2 0.63033 0.30024   6
   0  -5  -3 0.95060 0.37013   1
   0  -5   3 1.08703 0.27520   6
   0  -5  -3 1.67076 0.36199   6
   0   5   3 1.32940 0.30567   1
   0   5  -3 1.32294 0.39703   3
   0   5   3 0.90458 0.34944   3
   0   5  -3 0.85932 0.36606   1
   0   5  -4 0.58462 0.43679   3
   0  -5  -4 0.04010 0.34288   6
   0   5   4-0.22480 0.30651   3
   0   5  -4 0.18341 0.31956   2
   0  -5  -4-0.02126 0.33913   1
   0   5  -4 0.38943 0.33153   1
   0   5   4 0.53311 0.36608   4
   0  -5   4-0.03020 0.26151   6
   0   5   4 0.13560 0.28643   1
   0   5  -5 0.13387 0.30024   2
   0   5  -5 0.18845 0.36192   1
   0  -5  -5 0.02082 0.33268   1
   0  -5  -5 0.08182 0.34501   6
   0   5  -5-0.08339 0.43371   3
   0  -5   5-0.02894 0.25803   6
   0   5   5 0.04470 0.34408   4
   0   5  -6-0.22239 0.35051   1
   0  -5  -6 0.31273 0.33971   1
   0  -5  -6 0.04191 0.35572   6
   0   5  -6 0.42752 0.43896   3
   0   5   6 0.74768 0.36978   4
   0   5  -6 0.58629 0.31464   2
   0  -5   6 0.13870 0.24317   6
   0  -5  -7 1.36245 0.36518   1
   0   5  -7 0.98484 0.41543   1
   0   5  -7 0.96770 0.33038   6
   0  -5   7 0.84643 0.24452   6
   0  -5  -7 0.77063 0.38211   6
   0   5  -7 1.27386 0.30326   2
   0   5   7 1.16881 0.36443   4
   0   5  -7 1.02365 0.47979   3
   0   5  -8 0.56979 0.48685   3
   0  -5  -8 0.20931 0.31252   1
   0   5  -8 0.65065 0.41950   1
   0   5  -8 0.73268 0.32763   6
   0   5   8 0.77472 0.34584   4
   0  -5   8 0.18363 0.22943   6
   0  -5  -8 0.35108 0.37591   6
   0   5  -8 0.24779 0.27505   2
   0  -5  -9 2.70933 0.40011   1
   0   5   9 3.06137 0.39056   4
   0   5  -9 2.82061 0.36968   6
   0   5  -9 3.15370 0.32796   2
   0   5  -9 2.64253 0.48235   1
   0  -5   9 2.93957 0.28696   6
   0   5  -9 2.42136 0.54811   3
   0   5 -10 0.84423 0.28927   2
   0   5  10 0.15947 0.33674   4
   0   5 -10-0.22466 0.51119   3
   0   5 -10 0.30245 0.46069   1
   0   5 -10 0.79125 0.32608   6
   0  -5 -10 0.18202 0.28227   5
   0  -5 -10 0.57045 0.37138   1
   0   5 -11 2.06482 0.33261   2
   0   5  11 2.82587 0.38270   4
   0   5 -11 1.85445 0.57612   3
   0   5 -11 1.86555 0.50573   1
   0   5 -11 3.31649 0.37226   6
   0  -5 -11 2.44821 0.33012   5
   0  -5 -11 2.35805 0.41107   1
   0   5 -12 0.33179 0.29009   2
   0   5 -12 0.75111 0.55480   3
   0   5 -12 0.99324 0.48795   1
   0  -5 -12 0.89624 0.44239   6
   0   5 -12 0.76428 0.32467   6
   0  -5 -12 0.95789 0.30660   5
   0  -5 -12 0.65024 0.37100   1
   0   5 -13-0.14141 0.29385   2
   0   5 -13-0.27652 0.50719   1
   0   5 -13 0.06683 0.31154   6
   0  -5 -13 0.62065 0.44854   6
   0   5 -13-0.45728 0.54157   3
   0  -5 -13-0.13154 0.36458   1
   0   5 -14 1.03755 0.30365   2
   0   5 -14 1.30456 0.58118   3
   0  -5 -14 1.13822 0.38154   1
   0  -5 -14 0.93749 0.46327   6
   0   5 -14 1.65614 0.33192   6
   0   5 -14 1.73840 0.56272   1
   0   5 -15 0.64447 0.54574   1
   0   5 -15 0.74603 0.56626   3
   0  -5 -15 0.43276 0.36597   1
   0   5 -15 0.33992 0.29180   2
   0  -5 -15 0.67586 0.49671   6
   0   5 -15 0.48108 0.32321   6
   0   5 -16 0.75666 0.56970   1
   0  -5 -16 0.44430 0.36344   1
   0   5 -16 0.47990 0.28812   2
   0   5 -16 0.18937 0.30704   6
   0  -5 -16 0.37120 0.49116   6
   0   5 -17 0.24980 0.56946   1
   0  -5 -17 1.04258 0.37296   1
   0   5 -17 0.87513 0.30792   2
   0   5 -17 0.94625 0.31767   6
   0  -5 -17 1.08188 0.50084   6
   0   5 -18 0.34898 0.58729   1
   0   5 -18 2.24807 0.33018   2
   0  -5 -18 0.63085 0.37619   1
   0  -5 -18 1.18668 0.53166   6
   0   5 -18 0.89687 0.32400   6
   0   5 -19 1.41105 0.33703   2
   0   5 -19 1.29166 0.31606   6
   0  -5 -19 1.27921 0.39809   1
   0   5 -20 0.24273 0.31428   2
   0  -5  20 0.05557 0.52639   2
   0  -5 -20 0.41668 0.38824   1
   0   5 -20 0.72690 0.30570   6
   0  -5  21-0.59916 0.56013   2
   0  -5 -21 0.51468 0.40983   1
   0   5 -21 0.47984 0.30178   6
   0  -5  22-0.02936 0.54870   2
   0  -5 -22 0.39417 0.43819   1
   0   5 -22 0.38066 0.30106   6
   0  -5  23 0.41468 0.28083   5
   0  -5  23 0.06043 0.56485   2
   0  -5 -23 0.64217 0.43694   1
   0   5 -23 0.36328 0.30194   6
   0  -5  24-0.11691 0.28932   5
   0  -5  24 0.03103 0.58349   2
   0  -5 -24 0.99564 0.46831   1
   0   5 -24 0.94971 0.30291   6
   0  -5  25 0.54423 0.64720   2
   0  -5  25 0.37482 0.30223   5
   0  -5  26-0.03095 0.31616   5
   0  -5  27 0.35309 0.32764   5
   0  -5  28 0.06655 0.33747   5
   0  -5  29 0.30732 0.35899   5
   0  -5  30 0.30049 0.38689   5
   0   6   0 2.58904 0.41111   1
   0  -6   0 2.72086 0.43099   6
   0  -6   0 2.56568 0.51375   1
   0   6   0 2.89838 0.52243   3
   0   6  -1 15.0381 0.92013   3
   0   6   1 15.6535 0.90446   3
   0   6  -1 14.7476 0.87244   1
   0   6   1 13.8624 0.84178   1
   0  -6  -1 13.9916 0.90249   1
   0  -6  -1 16.2036 0.86997   6
   0  -6   1 15.7922 0.84820   6
   0   6   2 16.3492 0.95501   3
   0   6  -2 18.2999 1.00178   3
   0   6  -2 16.2437 0.94195   1
   0  -6  -2 16.2461 0.96152   1
   0   6   2 15.5820 0.90117   1
   0  -6  -2 17.5255 0.94080   6
   0  -6   2 16.7476 0.90812   6
   0   6   3 5.73434 0.53379   3
   0   6  -3 6.06870 0.56027   1
   0  -6   3 6.11436 0.49410   6
   0   6  -3 6.21904 0.52643   2
   0   6   3 5.61504 0.58600   4
   0  -6  -3 6.41729 0.55092   1
   0   6   3 5.51310 0.47790   1
   0   6  -3 5.66537 0.61184   3
   0  -6  -3 5.57538 0.54979   6
   0  -6  -4 0.69794 0.41014   6
   0   6  -4 0.74485 0.48888   3
   0   6  -4-0.17851 0.38062   2
   0   6   4-0.33312 0.35551   3
   0  -6  -4 0.13123 0.40463   1
   0   6  -4 0.41417 0.40073   1
   0  -6   4 0.48682 0.31615   6
   0   6   4 0.08217 0.41292   4
   0   6  -5 0.41501 0.37501   2
   0  -6  -5-0.48510 0.40803   1
   0  -6   5 0.60510 0.32518   6
   0   6  -5 0.09242 0.48365   3
   0   6  -5 0.02683 0.41360   1
   0  -6  -5-0.02375 0.41592   6
   0   6   5 0.34666 0.38091   4
   0   6  -6-0.75364 0.41238   1
   0  -6  -6-0.12635 0.38988   1
   0   6  -6 0.06374 0.50178   3
   0  -6   6 0.81914 0.31435   6
   0  -6  -6-0.21794 0.43384   6
   0   6   6-0.18483 0.38744   4
   0   6  -6-0.03351 0.36651   2
   0   6   7 1.27447 0.39011   4
   0  -6   7 0.96800 0.29843   6
   0  -6  -7 0.55018 0.40184   1
   0   6  -7 0.54565 0.43933   1
   0  -6  -7 0.94324 0.45080   6
   0   6  -7 0.25395 0.34730   2
   0   6  -7 0.98723 0.49932   3
   0   6   8 0.30242 0.39772   4
   0   6  -8 0.01531 0.33835   2
   0  -6  -8 0.82183 0.39884   1
   0   6  -8-0.02976 0.42926   1
   0  -6   8 0.14777 0.27219   6
   0  -6  -8 0.61109 0.43548   6
   0   6  -8-0.10189 0.49274   3
   0   6  -9 1.65944 0.34188   2
   0   6  -9 0.56088 0.46490   1
   0  -6  -9 1.13317 0.39459   1
   0  -6   9 0.31507 0.26033   6
   0   6   9 0.75530 0.39733   4
   0  -6  -9 0.69959 0.46884   6
   0   6  -9 1.01485 0.51888   3
   0  -6 -10 0.86238 0.31296   5
   0   6 -10 1.59801 0.49353   1
   0  -6 -10 1.40414 0.38593   1
   0   6 -10 1.40270 0.55541   3
   0   6 -10 1.51169 0.33987   2
   0   6  10 0.43047 0.36812   4
   0  -6 -11 0.66517 0.39889   1
   0  -6 -11 0.11943 0.30699   5
   0   6 -11 0.20391 0.49301   1
   0   6 -11-0.25943 0.55501   3
   0   6 -11 0.10329 0.32787   2
   0   6  11 0.33493 0.37112   4
   0   6 -12 0.81931 0.34191   2
   0  -6 -12 1.24495 0.39434   1
   0  -6 -12 0.90753 0.31823   5
   0   6 -12-0.22849 0.53450   3
   0   6 -12 0.95975 0.47407   1
   0   6 -13-0.17529 0.33814   2
   0  -6 -13 0.07858 0.38345   1
   0   6 -13 0.22395 0.51266   1
   0   6 -14 0.16077 0.34266   2
   0  -6 -14-0.29249 0.40250   1
   0   6 -14 0.07776 0.54573   1
   0   6 -15 0.27491 0.34082   2
   0  -6 -15 0.32267 0.39726   1
   0   6 -15 1.01140 0.53449   1
   0   6 -16 2.70800 0.37719   2
   0  -6 -16 2.72953 0.45797   1
   0   6 -17 3.96360 0.39781   2
   0  -6 -17 3.06991 0.51377   1
   0  -6 -18 0.02857 0.44402   1
   0  -6 -19-0.20267 0.42929   1
   0  -6 -20 0.50171 0.43608   1
   0  -6 -21 1.05418 0.47415   1
   0  -6 -22 0.67536 0.46814   1
   0  -6 -23 0.46976 0.48660   1
   0  -6 -24 0.83344 0.47821   1
   0  -6 -25 0.39251 0.50286   1
   0  -6  25 0.78705 0.34179   5
   0  -6 -26 0.39852 0.50101   1
   0  -6  26 0.86744 0.34236   5
   0  -6  27 0.19208 0.35473   5
   0  -6  28 0.52571 0.35359   5
   0  -7   0 0.27903 0.39529   6
   0   7   0-0.23860 0.47291   3
   0   7   0 0.34169 0.38282   1
   0  -7  -1 1.33607 0.42877   6
   0  -7   1 0.65900 0.40026   6
   0   7   1 0.30367 0.36929   1
   0   7  -1 0.30321 0.37991   1
   0   7  -1-0.03067 0.48834   3
   0   7   1 0.71348 0.47137   3
   0   7  -2 0.92326 0.51519   3
   0   7  -2 0.71218 0.41977   1
   0   7   2 0.52475 0.36507   1
   0   7   2 0.23393 0.50267   4
   0   7  -2 0.72626 0.45297   2
   0  -7  -2 0.35429 0.47866   1
   0  -7   2 0.93380 0.41649   6
   0   7   2 0.10810 0.45214   3
   0  -7   3 0.21470 0.35834   6
   0   7   3 0.11550 0.35531   1
   0   7  -3 0.09949 0.47304   3
   0  -7  -3 0.31169 0.45422   1
   0   7  -3 0.24432 0.39469   1
   0   7   3-0.16126 0.47651   4
   0   7  -3-0.26559 0.43949   2
   0   7  -4-0.19810 0.42473   1
   0   7  -4-0.20080 0.42292   2
   0   7  -4 0.37226 0.51397   3
   0  -7  -4 0.45937 0.44684   1
   0   7   4 0.59724 0.46235   4
   0  -7   4 0.10337 0.38665   6
   0  -7   5 0.20006 0.36609   6
   0   7  -5-0.55802 0.46013   1
   0   7  -5 0.27181 0.42075   2
   0  -7  -5 0.27282 0.42924   1
   0   7   5 0.15556 0.45232   4
   0   7  -5 0.17287 0.52393   3
   0   7  -6 0.63701 0.51277   3
   0   7  -6-0.33594 0.42175   1
   0  -7   6 0.09484 0.34150   6
   0   7  -6 0.37387 0.39811   2
   0  -7  -6 0.78509 0.47076   1
   0   7   6-0.03069 0.44890   4
   0   7  -7-0.07262 0.54013   3
   0  -7  -7 0.11877 0.43525   1
   0   7   7 0.38935 0.42933   4
   0   7  -7 0.97766 0.45587   1
   0  -7   7-0.25153 0.31824   6
   0   7  -7 0.16232 0.39358   2
   0   7   8-0.11674 0.42728   4
   0   7  -8-0.01745 0.38108   2
   0  -7  -8-0.20501 0.41574   1
   0   7  -8-0.39399 0.47623   1
   0  -7   8 0.06852 0.31737   6
   0   7  -9 0.81643 0.38451   2
   0  -7  -9-0.20504 0.41490   1
   0   7  -9-0.33944 0.47422   1
   0   7   9 0.25455 0.43469   4
   0  -7   9 0.40184 0.31194   6
   0   7  10 0.66872 0.40726   4
   0   7 -10 0.80350 0.48399   1
   0  -7 -10 0.29215 0.44337   1
   0   7 -10 1.00910 0.37265   2
   0   7 -11-0.55099 0.40039   2
   0   7 -11-0.07202 0.50491   1
   0  -7 -11-0.02920 0.42997   1
   0   7  11 0.08349 0.39608   4
   0   7 -12-0.28105 0.39221   2
   0  -7 -12-0.11793 0.44010   1
   0  -7 -13 0.18014 0.42935   1
   0  -7 -14 1.00908 0.45598   1
   0  -7 -15 0.49401 0.44941   1
   0  -7 -16 1.15879 0.48489   1
   0  -7 -17 0.15959 0.45421   1
   0  -7 -18 0.80848 0.49450   1
   0  -7 -19-0.29597 0.50384   1
   0  -7 -20 1.13567 0.50154   1
   0  -7 -21 0.84738 0.51389   1
   0  -7 -22-0.06863 0.53600   1
   0  -7 -23-0.17312 0.52530   1
   0  -7 -24 0.66897 0.54513   1
   0   8   0 0.72283 0.50714   3
   0   8   0 1.76202 0.42988   1
   0   8  -1 0.24065 0.51187   3
   0   8  -1 0.35778 0.42304   1
   0   8   1 0.85494 0.40038   1
   0   8   2 3.26192 0.48260   1
   0   8  -2 3.31438 0.50207   1
   0   8  -3 2.05341 0.48095   1
   0   8  -4 0.03052 0.46311   1
   0  -8  -4 0.61097 0.51589   1
   0  -8  -5-0.10488 0.49443   1
   0  -8  -6 0.34256 0.45445   1
   0  -8  -7 0.16983 0.48747   1
   0  -8  -8-0.10141 0.47869   1
   0  -8  -9-0.87848 0.50405   1
   0  -8 -10 0.77631 0.50208   1
   0  -8 -11-0.06673 0.46662   1
   0  -8 -12 0.63344 0.49000   1
   0  -8 -13 0.77052 0.48709   1
   0  -8 -14-0.16850 0.48943   1
   0  -8 -15-0.27057 0.49414   1
   0  -8 -16 0.71728 0.51967   1
   0  -8 -17 0.20781 0.50184   1
   0  -8 -18 0.42381 0.51558   1
   0  -8 -19 0.14389 0.52118   1
   0  -8 -20 1.02343 0.54975   1
   0  -9  -7 0.31036 0.57527   1
   0  -9  -8 0.64709 0.54632   1
   0  -9  -9 0.41161 0.55686   1
   0  -9 -10 0.77854 0.54632   1
   0  -9 -11 0.29658 0.56314   1
   0  -9 -12 0.74144 0.56031   1
   0  -9 -13 0.55894 0.56883   1
   1   0 -31-0.09059 0.48578   3
   1   0 -30 0.06066 0.50214   3
  -1   0  30 0.06684 0.46368   2
  -1   0  30-0.02170 0.40342   5
  -1   0  29 0.36276 0.41332   2
  -1   0  29 0.22879 0.37855   5
  -1   0  28 0.09966 0.34821   5
  -1   0  28-0.14152 0.39167   2
  -1   0  27 0.83678 0.34380   5
  -1   0  27 0.72824 0.37724   2
  -1   0  26 0.14483 0.30941   5
  -1   0  26 0.29368 0.37217   2
  -1   0  25 0.60309 0.31018   5
  -1   0  25 0.90899 0.35644   2
  -1   0  24-0.01637 0.28861   5
  -1   0  24 0.51783 0.32882   2
  -1   0  23 2.47248 0.32410   5
  -1   0  23 2.16375 0.35030   2
  -1   0  22 0.02953 0.26946   5
  -1   0  22 0.37930 0.30966   2
  -1   0  21 16.9788 0.88684   2
  -1   0  21 17.1956 0.86820   5
  -1   0  20 0.09265 0.23626   5
  -1   0  20 0.12273 0.27327   2
  -1   0  19 27.0128 1.24633   2
  -1   0  19 25.1264 1.23430   5
  -1   0  18 0.14107 0.20081   5
  -1   0  18 0.41326 0.23682   2
  -1   0  17 1.03260 0.20920   5
  -1   0  17 1.21409 0.23538   2
  -1   0  16 0.10275 0.17366   5
  -1   0  16 0.11855 0.20015   2
  -1   0  15 4.31849 0.28988   5
  -1   0  15 4.63940 0.31088   2
  -1   0  14 0.27142 0.17478   2
   1   0 -14-0.13291 0.15813   5
  -1   0  14 0.12390 0.14442   5
  -1   0  13 2.93102 0.23850   5
  -1   0  13 3.80270 0.25610   2
   1   0 -13 2.97370 0.22693   5
  -1   0  12 0.04486 0.14074   5
   1   0 -12-0.00667 0.14169   5
  -1   0  12 0.32355 0.17672   2
  -1   0  11 19.4114 0.91495   5
  -1   0  11 19.5288 0.91851   2
   1   0 -11 19.9283 0.91145   5
  -1   0  10-0.08598 0.13078   5
  -1   0  10 0.31095 0.14246   2
   1   0 -10-0.01657 0.12796   5
   1   0  -9 36.2499 1.59981   5
  -1   0   9 34.9881 1.60084   5
   1   0  -9 35.0357 1.59855   2
  -1   0   9 35.6790 1.60270   2
  -1   0   8 0.19624 0.10816   2
   1   0  -8 0.04463 0.10773   5
   1   0  -8 0.03561 0.11547   2
   1   0  -7 21.6958 1.00850   5
  -1   0   7 22.4689 1.01450   2
   1   0  -7 22.5964 1.01076   2
  -1   0   6 0.19251 0.10069   2
   1   0  -6 0.24945 0.12440   2
   1   0  -6-0.06118 0.10178   5
   1   0  -5 31.4035 1.31450   5
  -1   0   5 26.9190 1.31686   2
   1   0  -5 29.3979 1.31772   2
   1   0  -4 0.03743 0.07597   5
  -1   0   4 0.19903 0.08447   2
   1   0  -4-0.01200 0.09613   2
   1   0  -3 8.09247 0.39098   5
   1   0  -3 9.10032 0.39457   2
   1   0  -2 0.00460 0.04249   2
   1   0   3 15.6212 0.72719   3
   1   0   4 0.04638 0.19369   3
   1   0   5 19.1628 0.82217   5
  -1   0  -5 17.2465 0.81051   6
   1   0   6-0.03019 0.09588   5
  -1   0  -6 0.04322 0.19408   3
  -1   0  -7 90.2326 4.07116   3
   1   0   7 91.7948 4.05401   5
  -1   0  -8-0.04186 0.21014   3
   1   0   8-0.04493 0.11589   5
   1   0   8 0.00450 0.09708   2
  -1   0  -9 30.0676 1.36939   3
   1   0   9 28.9462 1.32722   2
  -1   0 -10-0.03227 0.24816   3
   1   0  10 0.02877 0.12723   2
   1   0  11 4.75272 0.28263   2
   1   0  12 0.09305 0.15974   2
   1   0  13 12.5003 0.61506   2
   1   0  14-0.04254 0.17110   2
   1   0  15 11.3176 0.58480   2
  -1   0 -15 11.7259 0.67487   3
   1   0  16 0.11784 0.18664   5
   1   0  16-0.08706 0.18542   2
  -1   0 -16 0.08854 0.31897   3
   1   0  17 1.94559 0.24645   5
   1   0  17 1.79467 0.22610   2
  -1   0 -17 2.00824 0.37277   3
   1   0  18 0.01272 0.22341   5
  -1   0 -18 0.15789 0.34894   3
   1   0  18-0.16384 0.22061   2
   1   0  19 4.24656 0.34349   5
  -1   0 -19 3.55298 0.47153   3
   1   0  19 4.71230 0.35034   2
   1   0  20 0.05020 0.25894   2
   1   0  20-0.23195 0.24322   5
  -1   0 -20 0.47663 0.39759   3
   1   0  21 3.66627 0.34117   2
   1   0  21 2.46565 0.32750   5
  -1   0 -21 2.53126 0.46654   3
   1   0  22 0.14059 0.28143   5
  -1   0 -22 0.47161 0.41157   3
   1   0  22 0.96905 0.30427   2
   1   0  23 0.53676 0.29410   5
  -1   0 -23 0.77128 0.43295   3
   1   0  23 1.58843 0.31861   2
   1   0  24 0.05121 0.28875   5
  -1   0 -24 0.44318 0.44709   3
   1   0  24 0.61383 0.31821   2
  -1   0 -25 0.14975 0.41763   3
   1   0  25 1.05743 0.30971   5
   1   0  25 1.44536 0.34334   2
  -1   0 -26 0.81026 0.44619   3
   1   0  26 0.39349 0.32235   5
   1   0  26 0.54911 0.34360   2
   1   0  27 0.50922 0.33790   5
  -1   0 -27 0.18014 0.40446   3
   1   0  27 0.95153 0.36576   2
  -1   0 -27 0.69286 0.32527   6
   1   0  28 0.04082 0.37040   5
  -1   0 -28 0.41660 0.44698   3
   1   0  28 0.88010 0.38823   2
  -1   0 -28 0.78484 0.32617   6
   1   0  29 0.29699 0.37895   5
  -1   0 -29 0.63279 0.45060   3
   1   0  29 0.79875 0.40879   2
  -1   0 -29 0.39622 0.32440   6
   1   0  30 0.32479 0.42571   2
   1   0  30 0.02204 0.39043   5
  -1   0 -30 0.45548 0.44250   3
   1   0  31 0.02288 0.38882   5
   1   0  32-0.42670 0.42773   5
  -1  -1  33-0.08875 0.43212   5
  -1  -1  32 0.12769 0.41151   5
  -1  -1  31-0.02038 0.39089   5
   1   1 -30 0.39058 0.56631   3
   1  -1 -30-0.23597 0.41098   3
  -1  -1  30 0.44746 0.36516   5
  -1  -1  29 0.64058 0.49181   2
   1  -1 -29 1.29155 0.43249   3
  -1  -1  29 0.29878 0.34196   5
  -1  -1  28 0.05361 0.32651   5
  -1  -1  28 0.13753 0.44611   2
  -1  -1  27 2.51112 0.36915   5
  -1  -1  27 2.72816 0.48020   2
  -1  -1  26 0.27775 0.28981   5
  -1  -1  26 0.84366 0.40885   2
  -1  -1  25 2.84177 0.33759   5
  -1  -1  25 2.60231 0.43197   2
  -1  -1  24 0.50138 0.27506   5
  -1  -1  24-0.09639 0.38698   2
  -1  -1  23 1.14238 0.37682   2
  -1  -1  23 0.68458 0.25504   5
  -1  -1  22 0.13211 0.24074   5
  -1   1  22 0.06923 0.30194   5
  -1  -1  22 0.27922 0.34714   2
  -1   1  21 6.11946 0.46048   5
  -1  -1  21 6.39209 0.41954   5
  -1  -1  21 6.17125 0.49028   2
   1  -1 -21 6.49866 0.42687   5
  -1  -1  20 0.47050 0.33245   2
  -1  -1  20 0.38726 0.22716   5
  -1   1  20 0.07831 0.26800   5
   1  -1 -20 0.07202 0.23895   5
  -1  -1  19 17.7426 0.87706   5
  -1   1  19 17.7689 0.90073   5
  -1  -1  19 18.5784 0.91526   2
   1  -1 -19 17.1679 0.87276   5
  -1  -1  18 2.47094 0.31763   2
  -1  -1  18 2.09427 0.23788   5
  -1   1  18 1.93716 0.27550   5
   1  -1 -18 2.47117 0.25364   5
  -1  -1  17 6.23044 0.37266   5
  -1   1  17 6.25316 0.41464   5
   1   1 -17 5.93610 0.38599   2
  -1  -1  17 6.62851 0.42689   2
   1  -1 -17 6.45280 0.38689   5
  -1  -1  16 1.30944 0.25080   2
   1  -1 -16 1.53825 0.20708   5
   1   1 -16 1.47043 0.23021   2
  -1  -1  16 1.32829 0.19564   5
  -1   1  16 1.58235 0.24719   5
   1   1 -15 7.51097 0.43175   2
  -1  -1  15 7.17823 0.45064   2
   1  -1 -15 7.73382 0.42679   5
  -1  -1  15 8.09949 0.42077   5
  -1   1  15 8.09800 0.45384   5
  -1  -1  14 2.26713 0.24986   2
   1   1 -14 2.30148 0.23133   2
   1  -1 -14 2.30031 0.22344   5
  -1  -1  14 2.69426 0.20604   5
  -1   1  14 2.42623 0.24202   5
  -1  -1  13 18.7573 0.86769   5
   1  -1 -13 18.2766 0.88144   5
  -1   1  13 18.4802 0.89240   5
  -1  -1  13 18.6352 0.89309   2
   1   1 -13 18.2386 0.87905   2
   1  -1 -12 3.36714 0.24042   5
  -1  -1  12 3.31497 0.22222   5
  -1  -1  12 3.14524 0.26035   2
   1   1 -12 2.71066 0.24704   2
  -1  -1  11 36.8027 1.69212   5
   1   1 -11 37.8739 1.69923   2
  -1  -1  11 39.9369 1.71644   2
   1  -1 -11 35.8819 1.70251   5
   1  -1 -10 0.84991 0.16396   5
  -1  -1  10 0.97091 0.17880   2
  -1  -1  10 0.69767 0.12237   5
   1   1 -10 0.86815 0.17155   2
   1  -1  -9 0.45812 0.14017   5
   1   1  -9 1.02537 0.15901   2
  -1  -1   9 0.60664 0.10894   5
  -1  -1   9 0.53764 0.14956   2
  -1  -1   8 0.09692 0.08905   5
  -1  -1   8-0.03440 0.13719   2
   1  -1  -8-0.04969 0.13526   5
   1   1  -8 0.43465 0.13386   2
   1   1  -7 4.65093 0.25979   2
   1  -1  -7 4.44733 0.26192   5
  -1  -1   7 3.96133 0.26379   2
   1   1  -6 2.86491 0.21710   2
  -1  -1   6 3.24364 0.21961   2
   1  -1  -6 3.62181 0.22349   5
   1   1  -5 5.60486 0.32183   2
  -1  -1   5 6.42248 0.32826   2
   1   1  -4 2.97029 0.21525   2
  -1  -1   4 2.62945 0.21282   2
   1   1  -3 66.5133 2.89007   2
  -1  -1   3 62.7618 2.89628   2
  -1   1   2 41.0295 1.90041   4
   1  -1  -2 41.5031 1.90358   4
   1   1  -2 43.0760 1.89496   2
   1  -1  -2 42.8950 1.90280   1
   1  -1  -1 151.005 6.59244   4
  -1   1   1 148.507 6.58993   4
  -1   1   1 147.418 6.58882   1
   1  -1  -1 149.171 6.59091   1
   1   1  -1 145.527 6.57951   6
  -1  -1   1 150.131 6.57633   6
  -1   1   0 5.86261 0.35359   4
   1  -1   0 5.87011 0.35305   1
   1   1   0 6.21056 0.30068   1
  -1   1   0 5.41794 0.34933   1
   1   1   0 5.63844 0.30353   6
  -1  -1   0 6.21513 0.30376   6
   1   1   1 51.7443 2.29914   6
  -1  -1  -1 54.4650 2.29979   6
   1  -1   1 47.3848 2.32101   3
  -1   1  -1 48.8012 2.31712   3
  -1   1  -1 51.4523 2.31689   1
   1  -1   1 52.5869 2.32117   1
   1   1   2 16.1369 0.75923   5
   1  -1   2 18.1014 0.75852   2
  -1  -1  -2 15.0046 0.77832   6
   1   1   2 16.6995 0.77631   6
   1  -1   2 17.2807 0.81646   3
  -1   1  -2 16.2218 0.81134   3
   1  -1   2 16.6503 0.82195   1
  -1   1  -2 16.7080 0.81372   1
   1   1   3 149.756 6.63195   5
   1   1   3 148.337 6.64359   6
   1  -1   3 149.246 6.62569   6
   1  -1   3 149.240 6.62695   2
   1  -1   3 156.394 6.66433   3
  -1   1  -3 147.715 6.66159   3
  -1   1  -3 151.622 6.66532   1
   1  -1   4 8.49727 0.39670   6
   1   1   4 8.45391 0.44154   6
   1   1   4 8.25838 0.42060   4
  -1   1  -4 8.87437 0.50539   3
   1  -1   4 8.70358 0.41064   2
   1   1   4 8.96193 0.41734   5
   1  -1   5 32.0553 1.44728   2
   1   1   5 33.7141 1.45462   5
  -1  -1  -5 31.0864 1.45239   5
  -1  -1  -6 3.31142 0.20585   4
   1   1   6 3.05724 0.19933   5
  -1  -1  -6 3.07429 0.20342   5
   1  -1   6 3.01631 0.18781   2
   1   1   7 0.64644 0.12832   5
  -1  -1  -7 0.70359 0.13669   5
  -1  -1  -7 0.66608 0.12208   4
   1  -1   7 0.87332 0.12018   2
  -1  -1  -7 1.12607 0.18535   6
   1   1   8 0.21713 0.12698   5
  -1   1  -8 0.28344 0.05299   6
  -1  -1  -8 0.41535 0.10694   3
   1  -1   8 0.49653 0.12294   2
  -1  -1  -8 0.50834 0.13325   5
   1  -1   9 2.44515 0.18130   2
   1   1   9 2.31287 0.18677   5
  -1  -1  -9 2.19401 0.19614   5
  -1  -1  -9 2.45018 0.17565   3
  -1  -1 -10 0.62287 0.16241   5
  -1  -1 -10 0.43298 0.14966   3
   1  -1  10 0.76970 0.14673   2
   1   1  10 0.57963 0.14865   5
  -1  -1 -11 76.0472 3.38417   3
  -1  -1 -11 75.4735 3.39338   5
   1   1  11 76.8329 3.39765   5
   1  -1  11 74.8496 3.38808   2
  -1  -1 -12 6.17209 0.35329   3
  -1  -1 -12 5.55633 0.34441   5
   1   1  12 5.54251 0.34595   5
   1  -1  12 5.88634 0.34089   2
   1  -1  13 9.28569 0.47284   2
  -1  -1 -13 7.86025 0.47959   3
   1  -1  13 9.11224 0.46579   5
  -1  -1 -13 9.12283 0.47560   5
  -1  -1 -14 0.80041 0.22803   3
   1  -1  14 0.98373 0.19230   2
   1  -1  14 0.68913 0.17046   5
  -1  -1 -14 0.81293 0.18756   5
  -1  -1 -15 0.94020 0.23724   3
   1  -1  15 1.40435 0.19341   5
  -1  -1 -15 1.04765 0.20493   5
   1  -1  15 1.72371 0.20852   2
  -1   1 -16-0.04561 0.34021   3
  -1  -1 -16 0.35956 0.19325   5
   1  -1  16 0.36690 0.17499   5
  -1  -1 -16 0.31003 0.23355   3
   1   1  16 0.04630 0.17607   2
   1  -1  16 0.62770 0.20976   2
   1  -1  17 9.43617 0.51734   2
   1   1  17 8.91059 0.49679   2
  -1   1 -17 9.67205 0.65866   3
  -1  -1 -17 8.95472 0.53693   3
   1  -1  17 9.05301 0.50257   5
  -1   1 -18 1.17589 0.43515   3
   1  -1  18 1.23762 0.21515   5
  -1  -1 -18 1.34476 0.28582   3
   1  -1  18 1.50523 0.25948   2
   1   1  18 1.44157 0.24132   2
   1  -1  19 7.97652 0.46684   5
  -1  -1 -19 7.48201 0.50475   3
  -1   1 -19 7.31983 0.64581   3
   1   1  19 7.16084 0.45985   2
   1  -1  19 8.06660 0.48250   2
   1   1  20 0.91343 0.26923   2
  -1   1 -20 0.24247 0.45883   3
  -1  -1 -20 0.26473 0.30124   3
   1  -1  20 0.66373 0.26109   5
   1  -1  20 0.67063 0.28274   2
   1   1  20 0.03128 0.26696   5
   1   1  21 2.69541 0.34267   5
  -1   1 -21 2.36376 0.50397   3
  -1  -1 -21 2.93783 0.37391   3
   1   1  21 3.13728 0.33394   2
   1  -1  21 3.14330 0.35594   2
   1  -1  21 2.86285 0.32412   5
   1   1  22 0.29381 0.29722   5
  -1  -1 -22 0.34920 0.31037   3
  -1   1 -22 0.61174 0.50999   3
   1   1  22 0.62240 0.29384   2
   1  -1  22 0.07646 0.30798   2
   1  -1  22 0.43022 0.29060   5
   1   1  23 1.06850 0.31079   5
  -1   1 -23 1.27061 0.52514   3
  -1  -1 -23 1.46583 0.34766   3
   1  -1  23 1.50685 0.32801   5
   1   1  23 2.22947 0.31919   2
   1  -1  23 1.51447 0.34562   2
   1   1  24 0.52526 0.30393   2
   1  -1  24 0.56094 0.33467   2
  -1  -1 -24 1.12380 0.36862   6
   1   1  24-0.05694 0.31915   5
   1  -1  24 0.12942 0.28899   5
  -1  -1 -24 0.30516 0.33038   3
  -1   1 -24 0.21514 0.51183   3
   1   1  25 2.07573 0.33894   2
   1  -1  25 1.06604 0.36369   2
  -1  -1 -25 1.74409 0.39122   6
   1   1  25 0.95217 0.34904   5
   1  -1  25 1.35963 0.31008   5
  -1   1 -25 0.78181 0.52505   3
  -1  -1 -25 0.85500 0.34199   3
   1   1  26 0.75967 0.34058   2
   1  -1  26 0.19010 0.36938   2
  -1  -1 -26 0.70342 0.39114   6
   1   1  26 0.22794 0.34315   5
   1  -1  26 0.07152 0.32175   5
  -1   1 -26 0.60353 0.52138   3
  -1  -1 -26 0.28786 0.33467   3
   1   1  27 1.29954 0.35872   2
   1  -1  27 1.45770 0.41897   2
  -1  -1 -27 1.15752 0.38472   6
   1   1  27 0.89056 0.38216   5
   1  -1  27 0.78825 0.34455   5
  -1   1 -27 1.12221 0.51383   3
  -1  -1 -27 0.68689 0.34478   3
  -1   1 -28 0.38866 0.51400   3
   1   1  28 1.08349 0.38433   2
   1  -1  28 0.33681 0.41798   2
  -1  -1 -28 0.84048 0.39406   6
  -1   1 -28 0.40484 0.24626   6
   1   1  28 0.09079 0.39329   5
   1  -1  28 0.83116 0.33185   5
  -1  -1 -28 0.23648 0.33534   3
  -1   1 -29 1.08292 0.52413   3
   1   1  29 2.72644 0.43396   2
   1  -1  29 1.91743 0.39092   5
   1  -1  29 1.64735 0.48347   2
  -1  -1 -29 2.11432 0.41932   6
   1   1  29 1.32519 0.41514   5
  -1  -1 -29 1.87871 0.38198   3
   1  -1  30 0.14268 0.37355   5
   1   1  30 0.14765 0.44632   5
  -1   1 -30-0.09928 0.53892   3
   1  -1  30 0.25387 0.46559   2
   1  -1  31 0.57196 0.38937   5
   1   1  31-0.25473 0.45430   5
  -1   1 -31-0.16724 0.50743   3
   1  -1  32 0.04397 0.41365   5
  -1  -2  33-0.46592 0.42184   5
   1  -2 -32 0.28070 0.36375   4
  -1  -2  32 0.33167 0.39712   5
   1  -2 -31 0.48672 0.36384   4
  -1  -2  31 0.26316 0.35898   5
   1  -2 -30 0.22869 0.36699   4
  -1  -2  30 0.65111 0.36226   5
   1  -2 -29 0.45294 0.36078   4
  -1  -2  29 0.31348 0.50297   2
  -1  -2  29 0.25974 0.33822   5
  -1  -2  28-0.05043 0.46897   2
  -1  -2  28 0.01656 0.30413   5
   1  -2 -28 0.62583 0.32348   3
  -1  -2  27-0.09488 0.29192   5
  -1  -2  27-0.26736 0.46432   2
   1  -2 -27 0.06503 0.32009   3
  -1  -2  26-0.09343 0.44597   2
  -1  -2  26 0.63969 0.28519   5
  -1  -2  25-0.56089 0.43409   2
  -1  -2  25 0.13309 0.27944   5
  -1  -2  24 0.33940 0.26937   5
   1  -2 -24 0.15383 0.30106   5
  -1  -2  24-0.08586 0.40819   2
  -1  -2  23 0.57194 0.25329   5
   1  -2 -23 0.80169 0.30731   5
  -1  -2  23 0.39031 0.39415   2
  -1  -2  22 0.62230 0.25534   5
  -1  -2  22 0.39239 0.40125   2
   1  -2 -22 0.96640 0.29048   5
  -1  -2  21 6.62528 0.42917   5
   1  -2 -21 6.82072 0.45883   5
  -1  -2  21 6.52742 0.53790   2
  -1  -2  20 0.33559 0.21895   5
   1  -2 -20 0.53288 0.27934   5
  -1  -2  20-0.30249 0.35605   2
   1  -2 -19 25.2865 1.21620   5
  -1  -2  19 25.0690 1.19072   5
  -1  -2  19 25.2601 1.24994   2
  -1  -2  18 11.3277 0.57172   5
   1  -2 -18 11.2976 0.59878   5
  -1  -2  18 9.43549 0.63655   2
   1  -2 -17 0.15083 0.21572   5
  -1  -2  17-0.06097 0.29086   2
  -1  -2  17 0.19827 0.17311   5
   1  -2 -16-0.04869 0.20987   5
  -1  -2  16 0.01443 0.25767   2
  -1  -2  16 0.07888 0.15619   5
   1  -2 -15 0.13594 0.21274   5
  -1  -2  15 0.53230 0.24506   2
  -1  -2  15 0.10531 0.14573   5
  -1  -2  14-0.04519 0.13936   5
  -1  -2  14 0.29858 0.23116   2
   1  -2 -14 0.07728 0.19427   5
  -1  -2  13 1.88875 0.17559   5
  -1  -2  13 2.00151 0.25812   2
   1  -2 -13 1.90375 0.22554   5
   1  -2 -12 0.68003 0.26305   4
   1  -2 -12 0.38961 0.19745   5
  -1  -2  12 0.66841 0.22458   2
   1  -2 -11 4.00019 0.30053   5
   1  -2 -11 3.98938 0.34010   4
  -1  -2  11 4.82666 0.31556   2
   1  -2 -10 0.24453 0.23790   4
  -1  -2  10 0.13021 0.19167   2
   1  -2 -10 0.13114 0.18303   5
   1  -2  -9 2.01261 0.26351   4
   1  -2  -9 1.81385 0.22292   5
  -1  -2   9 1.36063 0.23208   2
   1  -2  -8 0.40970 0.23379   4
  -1  -2   8 0.32285 0.20763   2
   1  -2  -8 0.36872 0.18912   5
   1   2  -8 0.06816 0.12864   6
   1  -2  -7 2.66920 0.28321   4
   1   2  -7 2.69121 0.20198   6
  -1  -2   7 2.50297 0.24768   2
   1   2  -6 1.36884 0.16044   6
  -1  -2   6 1.38350 0.22201   2
  -1   2   5 1.71834 0.24893   4
   1   2  -5 2.00234 0.17913   6
  -1  -2   5 2.11468 0.22076   2
  -1   2   4 1.86017 0.24633   4
   1  -2  -4 2.09437 0.24127   3
  -1  -2   3 25.4702 1.11782   6
  -1   2   3 23.2421 1.15079   4
   1  -2  -3 23.5392 1.14238   3
  -1  -2   2 102.083 4.53197   6
  -1   2   2 101.215 4.54627   1
   1   2  -2 101.202 4.54820   1
  -1   2   2 101.228 4.55535   4
   1  -2  -2 102.905 4.54827   3
  -1  -2   1 198.601 8.78983   6
   1   2  -1 199.028 8.79649   1
  -1   2   1 195.280 8.80522   1
  -1   2   1 195.079 8.81279   4
  -1   2   1 202.352 8.80442   3
   1   2   0 163.365 7.20985   1
  -1  -2   0 162.998 7.21228   1
  -1   2   0 164.510 7.23144   1
   1   2   0 159.350 7.21701   6
  -1  -2   0 163.607 7.21173   6
  -1   2   0 160.238 7.22776   3
  -1   2  -1 135.633 5.96958   1
   1   2   1 132.963 5.93743   1
  -1  -2  -1 134.861 5.94140   1
   1  -2   1 132.756 5.94440   6
   1   2   1 132.920 5.95172   6
  -1  -2  -1 134.254 5.94738   6
  -1   2  -1 132.589 5.96653   3
   1   2   2 20.4903 0.93528   6
  -1  -2  -2 20.7645 0.93962   6
   1  -2   2 19.7323 0.91848   6
  -1   2  -2 18.5038 0.95839   1
   1   2   2 17.9484 0.90644   1
  -1  -2  -2 19.0855 0.91681   1
  -1   2  -2 17.9122 0.96441   3
  -1   2  -2 22.0641 0.91317   2
   1   2   3 63.4898 2.79303   6
   1  -2   3 62.7961 2.77067   6
  -1  -2  -3 62.2508 2.79016   6
   1  -2   3 50.3686 2.81280   1
  -1   2  -3 64.4576 2.81843   1
  -1  -2  -3 64.4952 2.77086   1
  -1   2  -3 63.1926 2.81655   3
  -1   2  -3 61.0434 2.76283   2
   1  -2   4 12.4490 0.58379   6
   1   2   4 12.1886 0.61390   6
  -1   2  -4 12.1158 0.66863   1
  -1  -2  -4 12.6086 0.58947   1
  -1   2  -4 11.9269 0.68037   3
  -1   2  -4 11.6289 0.57756   2
  -1   2  -5 7.29109 0.50355   1
   1  -2   5 7.98057 0.38724   6
  -1   2  -5 7.90911 0.39784   6
   1  -2   5 7.95966 0.40945   2
  -1   2  -5 7.63232 0.39286   2
   1   2   5 7.57090 0.37495   3
  -1   2  -5 7.05576 0.51437   3
   1   2   5 7.76014 0.42797   4
  -1   2  -6 0.77952 0.33280   3
   1  -2   6 1.03299 0.12188   6
  -1   2  -6 1.15176 0.15287   2
   1   2   6 0.79788 0.19235   4
  -1   2  -6 0.79673 0.29778   1
   1  -2   6 1.08399 0.17000   2
  -1   2  -6 1.04834 0.14420   6
   1  -2   7 2.28709 0.20515   2
   1  -2   7 1.88199 0.14152   6
  -1   2  -7 2.31644 0.17605   6
   1   2   7 1.87350 0.20248   4
  -1   2  -7 1.86546 0.38447   3
  -1   2  -7 2.43463 0.18095   2
  -1  -2  -8 0.29866 0.22653   6
   1  -2   8 0.55619 0.17376   2
  -1   2  -8 0.29637 0.14809   2
  -1   2  -8 0.33250 0.12627   6
  -1  -2  -9 1.39671 0.26275   6
  -1   2  -9 0.93274 0.13128   6
   1  -2   9 0.85782 0.17150   2
  -1   2  -9 1.20903 0.16942   2
  -1   2 -10-0.15812 0.12189   6
   1  -2  10 0.05976 0.17397   2
  -1   2 -10 0.25397 0.16257   2
  -1  -2 -10 0.60470 0.24720   6
  -1  -2 -10 0.04383 0.18573   5
   1   2  10-0.03127 0.18629   5
  -1  -2 -10-0.15258 0.21203   4
  -1   2 -11 18.2421 0.89909   2
   1  -2  11 18.5539 0.91491   2
  -1   2 -11 18.9872 0.87766   6
  -1  -2 -11 19.1018 0.94606   6
  -1  -2 -11 20.0654 0.92794   4
   1   2  11 19.9127 0.92857   5
  -1  -2 -11 20.0389 0.92066   5
  -1   2 -12 2.49045 0.16799   6
   1  -2  12 2.20575 0.24299   2
  -1  -2 -12 2.53163 0.23843   5
  -1  -2 -12 2.54189 0.25592   4
  -1   2 -12 1.90704 0.21672   2
  -1   2 -12 2.87510 0.45683   3
   1   2  12 2.79313 0.26270   5
  -1  -2 -12 2.73358 0.30820   6
  -1   2 -13 1.15989 0.18707   2
  -1  -2 -13 0.77092 0.27176   6
  -1  -2 -13 0.41624 0.21335   4
   1   2  13 0.78898 0.20984   5
  -1  -2 -13 0.59811 0.20312   5
   1  -2  13 0.78882 0.21407   2
  -1   2 -13 0.73679 0.40926   3
  -1   2 -13 1.08754 0.12032   6
  -1   2 -14 0.40240 0.18916   2
   1  -2  14-0.02207 0.20565   2
  -1  -2 -14 0.19782 0.19077   5
  -1   2 -14 0.02185 0.09949   6
  -1  -2 -14 0.03216 0.20948   4
   1   2  14-0.07960 0.22162   5
  -1   2 -14 0.32353 0.41425   3
  -1  -2 -14-0.01436 0.26090   6
  -1  -2 -15 0.99787 0.23016   5
   1  -2  15 0.56585 0.23078   2
  -1  -2 -15 0.94357 0.29117   6
  -1   2 -15 1.27510 0.43572   3
   1   2  15 1.39043 0.24040   5
  -1  -2 -15 0.84115 0.22166   4
  -1   2 -15 0.81198 0.11986   6
  -1   2 -15 0.97732 0.20893   2
  -1  -2 -16 0.06249 0.29872   6
  -1   2 -16-0.10688 0.19614   2
   1   2  16 0.14840 0.22880   5
   1  -2  16-0.01255 0.24295   2
  -1   2 -16 1.11302 0.44171   3
  -1  -2 -16 0.08019 0.21247   4
  -1   2 -16 0.20456 0.11175   6
  -1  -2 -16 0.20256 0.22523   5
  -1  -2 -17 0.19528 0.31259   6
  -1   2 -17 0.09282 0.11082   6
   1  -2  17-0.21390 0.25714   2
  -1   2 -17 0.73354 0.45945   3
  -1  -2 -17-0.08347 0.22016   4
  -1   2 -17 0.17738 0.21161   2
   1  -2  17 0.08768 0.19057   5
  -1  -2 -17 0.23524 0.22642   5
  -1   2 -18 1.54919 0.15094   6
   1  -2  18 1.23542 0.30096   2
  -1  -2 -18 1.20183 0.25866   4
  -1   2 -18 1.72577 0.51737   3
  -1  -2 -18 1.95580 0.27101   5
   1  -2  18 1.34770 0.22001   5
  -1  -2 -18 1.81093 0.36239   6
  -1  -2 -19 3.25350 0.33980   5
  -1  -2 -19 3.86820 0.33649   4
   1  -2  19 3.56820 0.30961   5
  -1   2 -19 3.83526 0.22910   6
  -1  -2 -19 4.48847 0.43326   6
   1  -2  19 4.78667 0.38848   2
  -1  -2 -19 3.23063 0.25455   3
  -1   2 -19 3.08752 0.57149   3
  -1   2 -20 0.47324 0.13045   6
   1  -2  20 0.34675 0.23665   5
  -1  -2 -20 0.55662 0.27237   5
   1  -2  20 0.49346 0.31849   2
  -1  -2 -20 0.48241 0.25445   4
  -1  -2 -20 0.44318 0.18226   3
  -1   2 -20 0.15606 0.48600   3
  -1  -2 -20 1.18818 0.39106   6
  -1  -2 -21 0.99840 0.26899   4
   1  -2  21 0.72205 0.33975   2
   1   2  21 1.12271 0.28055   2
  -1   2 -21 1.09954 0.14669   6
  -1   2 -21 0.61449 0.52275   3
  -1  -2 -21 1.62615 0.39660   6
  -1  -2 -21 0.99488 0.28557   5
   1  -2  21 0.84925 0.25686   5
  -1  -2 -22 0.50171 0.26416   4
   1  -2  22-0.22981 0.35423   2
   1   2  22 0.14625 0.27399   2
  -1   2 -22 0.29816 0.13398   6
  -1   2 -22-0.36874 0.53371   3
  -1  -2 -22 0.74238 0.41322   6
  -1  -2 -22 0.72183 0.27970   5
   1  -2  22 0.15721 0.26165   5
  -1  -2 -23 0.26657 0.27380   4
   1   2  23 0.56078 0.29838   2
   1  -2  23 0.21135 0.26965   5
   1  -2  23-0.76344 0.38987   2
  -1   2 -23 0.21612 0.13866   6
  -1  -2 -23 1.22256 0.42197   6
  -1   2 -23 0.79954 0.55771   3
  -1   2 -24 0.14174 0.52116   3
  -1   2 -24 0.17622 0.13930   6
   1  -2  24 0.23624 0.28568   5
   1   2  24-0.39365 0.37397   5
  -1  -2 -24 0.13701 0.25970   4
  -1  -2 -24 0.71979 0.44242   6
   1   2  24 0.29763 0.30315   2
   1  -2  24-0.44863 0.37768   2
  -1   2 -25 0.17987 0.58051   3
   1  -2  25-0.04969 0.28897   5
   1   2  25 1.01964 0.32805   2
  -1  -2 -25 0.67241 0.27021   4
  -1  -2 -25 0.56792 0.43771   6
  -1   2 -25 0.22714 0.13606   6
   1  -2  25-0.12261 0.41444   2
  -1   2 -26-0.43849 0.58783   3
   1  -2  26 0.03519 0.32901   5
   1   2  26 0.19671 0.33211   2
  -1  -2 -26-0.20832 0.27031   4
  -1  -2 -26 1.14941 0.43044   6
  -1   2 -26 0.12948 0.12548   6
   1  -2  26-0.02139 0.42482   2
  -1   2 -27 0.03701 0.57702   3
   1   2  27-0.08487 0.34956   2
  -1  -2 -27-0.01643 0.28088   4
  -1   2 -27 0.43145 0.13258   6
  -1  -2 -27 0.21561 0.44471   6
   1  -2  27 0.45048 0.33900   5
   1  -2  27 0.64563 0.44429   2
  -1   2 -27 0.15685 0.10353   6
   1  -2  28-0.74521 0.49261   2
  -1  -2 -28 0.31849 0.29097   4
   1   2  28 0.29568 0.36467   2
   1  -2  28 0.20065 0.35037   5
  -1  -2 -28-0.06530 0.45195   6
   1   2  29 0.71466 0.39128   2
   1  -2  29-0.09563 0.35611   5
  -1  -2 -29 0.47753 0.46254   6
  -1  -2 -29 0.54974 0.29973   4
   1  -2  29 0.55893 0.49999   2
  -1  -2 -30 0.59578 0.31247   4
   1  -2  30-0.19763 0.37721   5
   1  -2  31 0.16080 0.37537   5
   1  -2  32 0.41252 0.40652   5
  -1  -3  33 0.13284 0.40189   5
  -1  -3  32 0.18297 0.36874   5
   1  -3 -31 0.07770 0.40744   4
  -1  -3  31 0.24698 0.35444   5
   1  -3 -30 0.17882 0.39954   4
  -1  -3  30 0.98290 0.36264   5
   1  -3 -29 0.65244 0.40982   4
  -1  -3  29 0.24842 0.34808   5
  -1   3  28 1.40370 0.41138   2
  -1  -3  28 1.35868 0.34690   5
   1  -3 -28 1.23307 0.40925   4
  -1  -3  28 1.91008 0.56815   2
   1   3 -28 0.92085 0.26321   6
  -1   3  27 0.96691 0.39850   2
  -1  -3  27 0.52391 0.30292   5
   1  -3 -27 0.09900 0.09598   3
  -1  -3  27 0.91563 0.52555   2
   1   3 -27 0.11240 0.23750   6
   1  -3 -27 0.19386 0.37240   4
   1  -3 -26 1.02942 0.16310   3
   1  -3 -26 2.16480 0.41600   4
   1   3 -26 1.68961 0.25690   6
  -1  -3  26 1.59962 0.31874   5
  -1   3  26 1.65085 0.38213   2
  -1  -3  26 1.73750 0.49913   2
   1  -3 -25 0.82392 0.17826   3
  -1   3  25 0.70115 0.34659   2
   1  -3 -25 0.62902 0.37508   4
  -1  -3  25 0.78384 0.30133   5
  -1  -3  25 0.34913 0.45476   2
   1   3 -25 0.68378 0.23706   6
  -1   3  24 1.44151 0.34680   2
   1  -3 -24 1.78482 0.38992   4
  -1  -3  24 1.55725 0.46617   2
  -1  -3  24 1.24423 0.29961   5
   1  -3 -24 1.50526 0.21046   3
   1   3 -24 1.17713 0.25334   6
   1   3 -23 0.14711 0.22221   6
  -1  -3  23 0.57432 0.41495   2
   1  -3 -23 0.13469 0.33862   4
  -1  -3  23 0.24767 0.25471   5
   1   3 -23 0.48356 0.31941   2
  -1   3  23 0.52645 0.31284   2
  -1  -3  22 0.53155 0.39942   2
  -1  -3  22 0.52189 0.24485   5
   1   3 -22 0.55976 0.22530   6
   1  -3 -22 0.72641 0.34403   4
   1  -3 -22 0.44520 0.32869   5
   1   3 -22 0.64804 0.32717   2
  -1   3  22 0.58370 0.30442   2
  -1  -3  21 3.52446 0.46209   2
  -1  -3  21 2.94827 0.30814   5
   1   3 -21 3.13496 0.29345   6
   1  -3 -21 2.22254 0.41035   4
   1  -3 -21 3.42865 0.36762   5
   1   3 -21 3.85814 0.37300   2
  -1   3  21 3.32485 0.34777   2
  -1  -3  20 0.63407 0.38620   2
   1   3 -20 0.38846 0.22239   6
   1   3 -20 0.89544 0.31182   2
   1  -3 -20 0.71833 0.35127   4
   1  -3 -20 0.37900 0.29673   5
  -1  -3  20 0.57359 0.22294   5
   1  -3 -19 9.48931 0.57316   5
   1   3 -19 8.69203 0.50420   6
  -1  -3  19 8.94948 0.50222   5
  -1  -3  19 8.13876 0.60884   2
   1  -3 -19 10.0543 0.61795   4
   1   3 -19 9.47281 0.54579   2
   1  -3 -18 12.6934 0.68632   5
   1   3 -18 12.2672 0.66080   2
  -1  -3  18 11.7838 0.72873   2
   1  -3 -18 13.0852 0.73174   4
   1   3 -18 11.6351 0.63617   6
  -1  -3  18 12.2815 0.62570   5
  -1  -3  17 0.69755 0.35067   2
   1  -3 -17 0.54404 0.28496   5
   1  -3 -17 0.47794 0.32346   4
   1   3 -17 1.21971 0.26740   2
   1   3 -17 0.50406 0.20891   6
  -1  -3  17 0.59063 0.18764   5
   1   3 -16 5.61060 0.36197   6
   1  -3 -16 5.11091 0.45352   4
  -1  -3  16 4.90358 0.44518   2
   1  -3 -16 5.79909 0.39519   5
   1   3 -16 5.51808 0.38870   2
  -1  -3  15 0.70829 0.32644   2
   1  -3 -15 1.00057 0.26707   5
   1  -3 -15 0.76637 0.34278   4
   1   3 -15 0.99427 0.23761   2
   1   3 -15 0.80683 0.20419   6
   1   3 -14 8.12559 0.47058   6
   1  -3 -14 8.54622 0.56171   4
  -1  -3  14 8.73879 0.55310   2
   1  -3 -14 8.72891 0.49447   5
   1   3 -14 8.57473 0.48323   2
   1   3 -13 3.45484 0.27099   6
   1  -3 -13 3.32196 0.36015   4
  -1  -3  13 3.61012 0.36386   2
   1  -3 -13 3.04251 0.29864   5
   1  -3 -12 11.2604 0.66908   4
   1  -3 -12 11.0663 0.60725   5
  -1  -3  12 11.9020 0.65036   2
   1   3 -12 11.4352 0.59162   6
   1   3 -11 7.42618 0.41075   6
   1  -3 -11 6.85614 0.43031   5
   1  -3 -11 7.37755 0.49618   4
  -1  -3  11 7.65763 0.48570   2
   1  -3 -11 6.45799 0.39285   3
   1   3 -10 4.17327 0.29185   6
   1  -3 -10 4.12256 0.29857   3
  -1  -3  10 4.42747 0.37660   2
   1  -3 -10 4.46259 0.39997   4
   1  -3 -10 4.63824 0.33730   5
   1   3  -9 0.23441 0.18365   6
   1  -3  -9 0.19993 0.19038   3
  -1  -3   9 0.04542 0.26466   2
   1  -3  -9 0.06897 0.29345   4
   1  -3  -9 0.43867 0.25229   1
   1  -3  -8 0.83776 0.21381   3
   1  -3  -8 1.07340 0.32961   4
   1   3  -8 0.86526 0.19448   6
   1  -3  -8 0.80272 0.25725   1
  -1   3   7 0.50819 0.25935   4
   1  -3  -7 0.34294 0.24976   1
   1   3  -7 0.60732 0.19807   6
   1  -3  -7 0.48939 0.22353   3
  -1   3   6 4.36836 0.38983   4
   1  -3  -6 5.01336 0.39039   1
   1  -3  -6 4.81923 0.35663   3
   1   3  -6 5.19455 0.34566   6
   1   3  -5 0.06837 0.20815   6
   1   3  -5-0.01645 0.31899   1
  -1  -3   5 0.26332 0.17079   6
   1  -3  -5 0.44622 0.26678   1
   1  -3  -5 0.28394 0.25956   3
  -1   3   5 0.42506 0.27359   4
   1   3  -4 2.62146 0.35680   1
   1  -3  -4 2.28843 0.32393   1
  -1  -3   4 3.13324 0.24404   6
   1   3  -4 2.89172 0.25774   6
   1  -3  -4 2.40069 0.31666   3
  -1   3   4 2.31746 0.31869   4
   1  -3  -3 2.55747 0.34450   3
   1  -3  -3 2.86447 0.34577   1
  -1   3   3 2.69850 0.34587   4
   1   3  -3 2.81569 0.33336   1
  -1   3   3 3.04181 0.30653   1
  -1  -3   3 3.44759 0.27409   6
  -1   3   2 51.4861 2.38625   4
  -1   3   2 54.2444 2.37092   1
   1   3  -2 49.4441 2.36476   1
   1  -3  -2 46.9576 2.36993   1
   1  -3  -2 51.3780 2.37265   3
  -1   3   2 54.3705 2.36688   3
   1  -3  -2 52.6039 2.36715   6
  -1  -3   2 52.3853 2.34682   6
  -1  -3   1 2.90891 0.27758   6
   1  -3  -1 3.38425 0.32330   6
  -1   3   1 2.39352 0.31796   1
  -1   3   1 2.73270 0.34510   3
   1   3  -1 2.86883 0.30106   1
  -1  -3   0 7.81643 0.44828   6
   1  -3   0 8.22578 0.47038   6
  -1  -3   0 8.09398 0.48704   1
   1   3   0 7.81213 0.46177   1
  -1   3   0 7.67132 0.49340   1
  -1   3   0 7.29718 0.52111   3
  -1   3  -1 2.14426 0.33973   1
   1   3   1 2.08783 0.26853   1
  -1  -3  -1 2.57083 0.26904   6
  -1  -3  -1 2.42418 0.29937   1
   1  -3   1 2.52477 0.28044   6
  -1   3  -1 2.53628 0.36324   3
  -1   3  -2 23.6634 1.17837   3
  -1  -3  -2 21.9009 1.12362   1
   1   3   2 23.5303 1.10950   1
  -1   3  -2 23.5737 1.17011   1
   1   3   2 24.3669 1.13926   6
   1  -3   2 23.4417 1.11606   6
  -1  -3  -2 24.4007 1.13204   6
  -1   3  -3 10.3747 0.55138   2
  -1   3  -3 10.7955 0.65380   3
   1   3   3 11.1016 0.56425   1
  -1   3  -3 10.8608 0.65640   1
  -1  -3  -3 10.7728 0.58456   1
  -1  -3  -3 10.1026 0.58800   6
   1   3   3 11.5668 0.60867   6
   1  -3   3 11.3481 0.57662   6
  -1   3  -4 12.9813 0.65479   2
  -1  -3  -4 13.2557 0.67850   1
  -1   3  -4 12.8450 0.74469   1
   1  -3   4 12.8101 0.66354   6
  -1  -3  -4 13.5607 0.70123   6
   1   3   4 13.6956 0.67559   3
  -1   3  -4 13.6576 0.77265   3
   1  -3   5 0.87448 0.17704   6
  -1   3  -5 0.59951 0.34260   1
   1   3   5 0.73875 0.20190   3
  -1   3  -5 0.77770 0.37795   3
  -1   3  -5 0.90913 0.19079   2
  -1  -3  -5 0.52115 0.23032   1
   1  -3   6 7.25165 0.41111   6
  -1  -3  -6 8.42788 0.44979   1
  -1   3  -6 7.69761 0.55682   1
   1   3   6 8.03496 0.41088   3
  -1   3  -6 7.69147 0.59223   3
   1   3   6 8.55865 0.48677   4
  -1  -3  -6 7.11746 0.42990   5
  -1   3  -6 7.31553 0.41538   2
   1   3   7 0.85397 0.24242   4
   1  -3   7 1.31489 0.16959   6
  -1   3  -7 0.77902 0.18696   2
  -1   3  -7 0.93032 0.36728   1
  -1   3  -7 1.07080 0.20956   6
  -1  -3  -7 1.21782 0.21373   1
  -1   3  -7 1.00096 0.40381   3
   1  -3   8 2.87329 0.28228   2
   1  -3   8 2.47304 0.19932   6
  -1   3  -8 2.31796 0.23235   2
  -1   3  -8 2.56346 0.41285   1
   1   3   8 3.07251 0.27017   4
  -1   3  -8 2.58560 0.24343   6
  -1   3  -8 3.08668 0.42848   3
  -1  -3  -8 2.43341 0.25789   1
  -1  -3  -9 0.40476 0.26583   6
  -1   3  -9 0.26081 0.18704   6
   1  -3   9 0.42924 0.24094   2
  -1   3  -9 0.38073 0.18320   2
  -1   3  -9 0.40142 0.37901   1
   1   3   9 0.14188 0.20454   4
  -1   3  -9 0.30409 0.39510   3
  -1   3 -10 5.44167 0.32894   6
  -1  -3 -10 5.57816 0.40979   6
   1  -3  10 5.57958 0.37561   2
  -1   3 -10 4.93936 0.32483   2
  -1  -3 -11 17.0055 0.88265   6
  -1   3 -11 17.1924 0.81174   6
   1  -3  11 16.5848 0.85145   2
  -1   3 -11 16.7901 0.81239   2
  -1  -3 -12 25.4585 1.23223   6
  -1   3 -12 25.2016 1.15879   6
   1  -3  12 23.6212 1.19589   2
  -1   3 -12 25.3796 1.16696   2
  -1  -3 -13 6.33055 0.46188   6
  -1   3 -13 5.76186 0.34756   6
   1  -3  13 5.83919 0.41091   2
  -1   3 -13 6.74975 0.37753   2
   1  -3  14 1.77037 0.28099   2
  -1  -3 -14 1.65111 0.34849   6
  -1   3 -14 1.32666 0.19100   6
  -1   3 -14 2.09374 0.23526   2
  -1   3 -14 1.23683 0.49786   3
  -1  -3 -15 1.17923 0.27607   5
  -1   3 -15 1.02790 0.17262   6
  -1  -3 -15 1.11216 0.36432   6
  -1   3 -15 0.70421 0.22063   2
  -1   3 -15 1.16286 0.48345   3
   1  -3  15 1.03193 0.28054   2
  -1   3 -16 3.05278 0.30036   2
  -1  -3 -16 3.23789 0.42512   6
  -1   3 -16 2.51420 0.22975   6
  -1   3 -16 2.06249 0.55835   3
  -1  -3 -16 3.54765 0.32232   5
   1  -3  16 3.78455 0.34722   2
  -1  -3 -17 2.69032 0.35974   4
  -1  -3 -17 2.53389 0.41609   6
  -1   3 -17 2.84898 0.30078   2
  -1   3 -17 2.14757 0.21432   6
  -1  -3 -17 2.37138 0.31383   5
  -1   3 -17 2.29327 0.52867   3
   1  -3  17 2.06887 0.33741   2
  -1  -3 -18 6.70051 0.51409   4
  -1   3 -18 7.05548 0.40118   6
  -1  -3 -18 7.87238 0.59767   6
  -1  -3 -18 8.01951 0.49824   5
  -1   3 -18 7.40687 0.71321   3
   1  -3  18 7.21541 0.51301   2
  -1   3 -18 8.41456 0.47352   2
  -1  -3 -19 2.20089 0.31427   5
  -1   3 -19 1.98625 0.21198   6
  -1  -3 -19 1.77176 0.35188   4
  -1   3 -19 3.37440 0.31788   2
  -1   3 -19 1.87394 0.57498   3
  -1  -3 -19 3.06096 0.46180   6
   1  -3  19 2.19194 0.36461   2
  -1   3 -20 3.82865 0.34793   2
  -1  -3 -20 3.39429 0.39108   4
   1  -3  20 2.97189 0.40945   2
  -1   3 -20 3.42520 0.24261   6
  -1   3 -20 2.64918 0.60280   3
  -1  -3 -20 3.08592 0.35296   5
  -1  -3 -20 3.52524 0.46901   6
  -1  -3 -21 1.02002 0.30778   5
   1  -3  21 1.15306 0.26705   5
  -1   3 -21 1.45681 0.17962   6
  -1  -3 -21 1.26998 0.44378   6
   1  -3  21 0.75657 0.36588   2
  -1   3 -21 1.36965 0.30384   2
  -1   3 -21 1.49641 0.58274   3
  -1  -3 -21 0.54970 0.32588   4
   1  -3  22 1.65874 0.29107   5
   1  -3  22 1.44566 0.39578   2
  -1   3 -22 1.52884 0.18064   6
  -1  -3 -22 1.30178 0.46822   6
  -1   3 -22 1.39158 0.57743   3
  -1  -3 -22 1.38575 0.34324   4
   1  -3  23 0.30694 0.27269   5
   1  -3  23 0.68475 0.41047   2
  -1   3 -23 0.48464 0.16037   6
  -1   3 -23-0.07642 0.56159   3
  -1  -3 -23 0.25614 0.32318   4
  -1  -3 -23 0.14043 0.45166   6
   1  -3  24 1.31459 0.30383   5
   1  -3  24 1.67187 0.43114   2
  -1   3 -24 0.38964 0.58849   3
  -1   3 -24 0.99620 0.14146   6
  -1  -3 -24 1.45963 0.48931   6
  -1  -3 -24 0.81713 0.33677   4
  -1  -3 -25 0.60865 0.48390   6
  -1  -3 -25 0.82818 0.33885   4
   1  -3  25 0.83977 0.44666   2
   1  -3  25 0.17669 0.29337   5
  -1  -3 -26 1.95306 0.50799   6
   1  -3  26 1.20904 0.46308   2
   1  -3  26 1.02211 0.32618   5
  -1  -3 -26 0.78368 0.34017   4
   1  -3  27 0.56796 0.48407   2
   1  -3  27-0.15656 0.32350   5
  -1  -3 -27 0.32460 0.48790   6
  -1  -3 -27 0.19288 0.33730   4
   1  -3  28 2.31110 0.55055   2
   1  -3  28 1.16240 0.36630   5
  -1  -3 -28 1.78319 0.52695   6
  -1  -3 -28 1.25049 0.36254   4
   1  -3  29 1.01162 0.54246   2
  -1  -3 -29 2.03589 0.55074   6
   1  -3  29 0.21074 0.37098   5
  -1  -3 -29 0.80617 0.35200   4
   1  -3  30 0.46765 0.38493   5
   1  -3  31 0.55024 0.40758   5
  -1  -4  32 0.37978 0.39139   5
  -1  -4  31 0.05096 0.36658   5
  -1  -4  30-0.05049 0.35642   5
   1  -4 -30 0.11665 0.46509   4
  -1  -4  29-0.03197 0.33951   5
   1  -4 -29-0.28994 0.46017   4
  -1  -4  28 0.63430 0.33439   5
   1  -4 -28 1.06341 0.47404   4
   1   4 -27 0.36211 0.29793   6
  -1  -4  27 0.21629 0.31455   5
  -1   4  27 0.08974 0.40131   2
  -1  -4  27 0.25328 0.60321   2
   1  -4 -27-0.28462 0.43781   4
   1   4 -26 0.19962 0.30232   6
  -1  -4  26 0.67436 0.29721   5
  -1   4  26 0.49469 0.38554   2
  -1  -4  26 0.76436 0.60837   2
   1  -4 -26 0.14114 0.41981   4
   1   4 -25-0.27055 0.29239   6
   1  -4 -25 0.41842 0.44269   4
  -1  -4  25 0.22355 0.27474   5
  -1  -4  25-0.47222 0.55999   2
  -1   4  25-0.08166 0.35227   2
  -1   4  24 0.76634 0.35514   2
  -1  -4  24 0.74177 0.52206   2
   1   4 -24 0.43880 0.28361   6
  -1  -4  24 1.08842 0.27976   5
   1  -4 -24 1.02193 0.46023   4
  -1  -4  23 0.02759 0.50336   2
   1   4 -23-0.08277 0.26934   6
  -1  -4  23-0.01272 0.25337   5
   1  -4 -23 0.38251 0.42761   4
  -1  -4  22 2.07504 0.52201   2
   1   4 -22 1.99889 0.31492   6
  -1  -4  22 1.64436 0.26980   5
   1  -4 -22 1.16161 0.44890   4
   1   4 -21 1.72542 0.33538   2
  -1  -4  21 1.67066 0.48706   2
   1   4 -21 1.64968 0.30549   6
  -1  -4  21 1.64564 0.25855   5
   1  -4 -21 0.64289 0.42136   4
   1   4 -20 0.79624 0.31981   2
  -1  -4  20 0.79488 0.23354   5
   1  -4 -20 1.16415 0.44281   4
  -1  -4  20 1.13066 0.48740   2
   1   4 -20 1.96098 0.29818   6
   1  -4 -19 5.63231 0.56879   4
   1  -4 -19 6.57654 0.48686   5
   1   4 -19 6.09712 0.43696   6
   1   4 -19 6.70177 0.45403   2
  -1  -4  19 5.79564 0.59573   2
   1  -4 -18 6.84138 0.60960   4
  -1  -4  18 8.17665 0.64010   2
   1   4 -18 7.38536 0.49659   6
   1  -4 -18 7.62049 0.53549   5
   1   4 -18 9.45108 0.51771   2
   1   4 -17 4.63459 0.38077   6
   1  -4 -17 4.37484 0.40426   5
  -1  -4  17 3.68994 0.51646   2
   1   4 -17 4.57932 0.38070   2
   1  -4 -17 4.17916 0.52081   4
   1  -4 -16 1.64820 0.31697   5
  -1  -4  16 2.23818 0.43260   2
   1   4 -16 1.73061 0.29580   2
   1   4 -16 1.78734 0.29157   6
   1  -4 -16 1.32023 0.44945   4
   1   4 -15 0.01424 0.26135   6
  -1  -4  15 0.04398 0.39789   2
   1  -4 -15-0.07559 0.26517   5
   1   4 -15 0.11890 0.26250   2
   1  -4 -14 2.17520 0.32093   5
   1   4 -14 1.61021 0.29916   6
   1  -4 -14 2.24056 0.37123   1
   1   4 -14 2.39389 0.29778   2
  -1  -4  14 1.33706 0.41021   2
   1   4 -13 0.46198 0.27416   2
   1  -4 -13 0.82669 0.25761   5
   1   4 -13 0.12994 0.26611   6
   1  -4 -13 1.32070 0.34317   1
   1   4 -12 1.17532 0.27733   2
   1  -4 -12 1.72521 0.27921   5
   1   4 -12 1.29362 0.26791   6
   1  -4 -12 1.36423 0.31878   1
   1   4 -11 0.51318 0.26273   2
   1  -4 -11 0.66622 0.25610   5
   1  -4 -11 0.86211 0.30927   1
   1   4 -11 1.28626 0.27005   6
   1   4 -10 1.72267 0.26998   2
   1  -4 -10 1.26478 0.31984   1
   1   4 -10 1.53182 0.26057   6
   1   4  -9 1.48774 0.39290   1
   1   4  -9 0.76948 0.25584   6
   1   4  -9 0.91592 0.24504   2
   1  -4  -9 1.23380 0.32399   1
   1   4  -8 1.82444 0.40510   1
   1   4  -8 2.36726 0.26489   2
   1   4  -8 1.30866 0.27571   6
   1  -4  -8 1.73633 0.36794   6
  -1   4   8 1.95178 0.31759   4
   1  -4  -8 1.77615 0.33559   1
   1   4  -7 1.20900 0.36526   1
   1   4  -7 1.24973 0.26496   6
   1   4  -7 0.99685 0.25716   2
   1  -4  -7 1.21802 0.34708   6
   1  -4  -7 0.95470 0.28487   1
  -1   4   7 1.13492 0.31127   4
   1   4  -6 3.19706 0.33576   6
   1   4  -6 3.62065 0.33413   2
   1  -4  -6 3.50353 0.36512   1
   1   4  -6 3.37071 0.39606   1
   1  -4  -6 3.89371 0.40905   6
  -1  -4   6 3.30445 0.27627   6
  -1   4   6 4.08702 0.37878   4
   1   4  -5 0.37336 0.27593   2
   1   4  -5 0.70236 0.33051   1
  -1  -4   5 0.25690 0.19267   6
  -1   4   5 0.43935 0.30150   4
   1   4  -5-0.03132 0.24825   6
   1  -4  -5 0.61078 0.32465   6
   1  -4  -5 0.35511 0.30244   1
   1   4  -4 6.21103 0.47194   2
  -1   4   4 8.30886 0.49330   1
   1   4  -4 8.49507 0.52079   1
   1  -4  -4 6.60702 0.50195   1
  -1   4   4 7.52087 0.52452   4
  -1  -4   4 7.32222 0.43460   6
   1   4  -4 7.49491 0.47620   6
   1  -4  -4 7.18009 0.51233   6
  -1   4   3 34.0237 1.58388   1
   1   4  -3 32.3331 1.59642   1
   1  -4  -3 32.4601 1.60528   1
   1  -4  -3 33.4674 1.59992   6
   1   4  -3 33.9886 1.58797   6
  -1  -4   3 33.3307 1.55929   6
  -1   4   3 33.9013 1.60947   4
  -1   4   2 88.1396 3.86425   3
  -1   4   2 86.3645 3.85645   1
   1  -4  -2 83.4988 3.87295   1
   1   4  -2 84.7958 3.85346   1
   1  -4  -2 84.5750 3.85862   6
  -1  -4   2 82.8546 3.83477   6
   1   4  -2 84.8295 3.85627   6
  -1   4   2 85.7897 3.87814   4
   1   4  -1 81.2228 3.61341   1
   1  -4  -1 80.6936 3.64428   1
  -1   4   1 81.4201 3.62488   1
  -1  -4   1 75.8013 3.59644   6
   1  -4  -1 79.6345 3.61765   6
  -1   4   1 80.2899 3.62958   3
   1   4   0 50.5057 2.44169   1
   1  -4   0 53.2731 2.49011   1
  -1  -4   0 54.6251 2.46465   1
  -1   4   0 54.7540 2.46725   1
   1  -4   0 54.1357 2.44929   6
  -1  -4   0 52.2265 2.43833   6
  -1   4   0 53.5257 2.47658   3
  -1  -4  -1 14.4188 0.78918   1
  -1   4  -1 14.2658 0.82097   1
   1  -4   1 14.2880 0.83752   1
   1   4   1 14.3205 0.76817   1
  -1  -4  -1 15.5514 0.78471   6
   1  -4   1 16.6476 0.79071   6
   1   4   1 13.9714 0.80788   3
  -1   4  -1 15.2218 0.83827   3
  -1  -4  -2 12.7055 0.70068   1
  -1   4  -2 12.5061 0.73702   1
   1   4   2 12.2155 0.66994   1
   1  -4   2 12.6525 0.76114   1
   1  -4   2 14.5309 0.69135   6
  -1  -4  -2 13.9078 0.70946   6
  -1   4  -2 10.7487 0.73515   3
   1   4   2 12.1185 0.71056   3
  -1  -4  -3 9.70531 0.57669   6
   1  -4   3 10.2101 0.55155   6
   1   4   3 9.00202 0.57327   3
  -1   4  -3 9.61278 0.65690   3
   1  -4   3 10.0278 0.65430   1
   1   4   3 9.01035 0.53033   1
  -1   4  -3 8.68526 0.61339   1
  -1  -4  -3 9.47399 0.56129   1
  -1   4  -3 10.3967 0.54540   2
   1  -4   4 1.47211 0.25983   6
  -1  -4  -4 1.57115 0.29955   6
  -1   4  -4 1.85643 0.25747   2
   1   4   4 1.66299 0.27901   3
  -1   4  -4 1.21051 0.39801   3
  -1  -4  -4 1.20865 0.26754   1
  -1   4  -4 1.55088 0.34190   1
   1  -4   5 0.43727 0.21233   6
  -1  -4  -5 0.36221 0.28545   6
  -1  -4  -5 0.05826 0.25991   1
  -1   4  -5-0.21644 0.33163   1
  -1   4  -5 0.09402 0.38572   3
   1   4   5 0.11459 0.23580   3
  -1   4  -5 0.37404 0.21767   2
   1   4   6 2.45952 0.26068   3
  -1   4  -6 2.36862 0.44131   3
  -1   4  -6 2.28096 0.25205   2
   1  -4   6 2.94047 0.25322   6
   1   4   6 2.50254 0.32637   4
  -1   4  -6 2.10431 0.38307   1
  -1  -4  -6 1.93104 0.29439   1
  -1  -4  -6 1.46106 0.32683   6
  -1  -4  -7 1.52612 0.27944   1
   1   4   7 1.56814 0.30358   4
   1  -4   7 1.78864 0.22223   6
  -1   4  -7 1.77688 0.44868   3
  -1  -4  -7 1.87944 0.23691   5
  -1   4  -7 2.23829 0.37969   1
  -1   4  -7 1.77384 0.23087   2
  -1   4  -8 1.01711 0.43236   3
  -1   4  -8 2.03469 0.23288   2
  -1  -4  -8 1.69893 0.23760   5
   1   4   8 1.59083 0.29973   4
  -1   4  -8 0.95625 0.37974   1
  -1  -4  -8 1.13762 0.27176   1
   1  -4   8 1.58524 0.21144   6
   1  -4   9 0.33709 0.16576   6
  -1   4  -9-0.26361 0.22559   2
  -1  -4  -9 0.02926 0.25015   1
   1   4   9-0.07695 0.25201   4
  -1   4  -9-0.26311 0.37938   1
  -1   4  -9 0.02794 0.43235   3
  -1  -4  -9 0.09674 0.19858   5
   1   4  10 1.08192 0.26593   4
  -1  -4 -10 1.04037 0.27171   1
  -1   4 -10 1.34766 0.23824   2
  -1  -4 -10 1.14264 0.35321   6
  -1   4 -10 1.68625 0.40927   1
  -1  -4 -10 0.99460 0.23750   5
  -1   4 -10 0.92532 0.46484   3
  -1  -4 -11 4.38119 0.34863   5
  -1   4 -11 4.01280 0.33652   6
  -1  -4 -11 4.52400 0.43100   6
  -1   4 -11 4.32902 0.32941   2
  -1   4 -11 4.98513 0.56675   3
  -1  -4 -11 4.54094 0.37361   1
  -1   4 -11 3.95394 0.50738   1
  -1  -4 -12 1.11513 0.37600   6
  -1  -4 -12 0.54343 0.27381   1
   1  -4  12 0.95096 0.34617   2
  -1   4 -12 1.04333 0.24480   6
  -1   4 -12 0.64869 0.47693   3
  -1   4 -12 1.09738 0.23967   2
  -1   4 -12 1.26549 0.47359   1
  -1   4 -13 2.03657 0.26944   6
   1  -4  13 2.17221 0.36266   2
  -1   4 -13 1.89855 0.50207   1
  -1   4 -13 1.53011 0.25683   2
  -1  -4 -13 1.90705 0.40172   6
  -1  -4 -13 2.14952 0.32965   1
  -1   4 -14 2.30833 0.27781   6
   1  -4  14 1.91762 0.39147   2
  -1   4 -14 2.76937 0.56985   1
  -1   4 -14 2.59164 0.29673   2
  -1  -4 -14 2.43062 0.40310   6
  -1  -4 -14 2.04615 0.33823   1
  -1   4 -15 0.56348 0.25857   2
  -1  -4 -15 1.25922 0.42692   6
  -1   4 -15 0.55092 0.24021   6
  -1   4 -15 1.34288 0.55904   1
   1  -4  15 0.59322 0.37825   2
  -1   4 -16 0.78050 0.27166   2
  -1  -4 -16 0.87181 0.38912   6
  -1   4 -16 0.51050 0.24457   6
   1  -4  16 0.05884 0.36864   2
  -1   4 -17 0.57621 0.27261   2
  -1   4 -17 0.75860 0.55644   3
  -1  -4 -17 0.96411 0.43663   6
  -1   4 -17 0.52159 0.23653   6
   1  -4  17 1.22471 0.40617   2
  -1   4 -18 2.32456 0.31249   2
   1  -4  18 1.17856 0.41906   2
  -1   4 -18 1.85701 0.58348   3
  -1   4 -18 2.00110 0.26417   6
  -1  -4 -18 1.86232 0.47054   6
  -1   4 -19 1.13806 0.29844   2
  -1  -4 -19 0.72598 0.43764   6
  -1   4 -19 1.32608 0.23961   6
   1  -4  19 0.79151 0.41296   2
  -1   4 -19 0.98827 0.58421   3
  -1   4 -20 0.34526 0.31471   2
  -1  -4 -20-0.14853 0.46312   6
  -1   4 -20 0.78949 0.22252   6
   1  -4  20 0.35396 0.41894   2
  -1   4 -20 0.73803 0.59537   3
  -1  -4 -21 0.68525 0.48830   6
  -1   4 -21 0.52001 0.32873   2
   1  -4  21 0.34295 0.43911   2
  -1  -4 -22 0.28448 0.50633   6
   1  -4  22 0.75615 0.45117   2
  -1   4 -22 1.30044 0.32685   2
  -1  -4 -23 0.81678 0.50538   6
   1  -4  23-0.43960 0.45310   2
   1  -4  23-0.01495 0.28000   5
  -1  -4 -24 0.32289 0.52798   6
   1  -4  24 0.41628 0.28870   5
   1  -4  24 0.17665 0.48037   2
   1  -4  25 0.04762 0.30371   5
   1  -4  25 0.28864 0.48615   2
   1  -4  26 0.18117 0.32429   5
   1  -4  26-0.19101 0.52201   2
   1  -4  27 0.23960 0.34732   5
   1  -4  27 0.76526 0.56467   2
   1  -4  28 0.28551 0.35909   5
   1  -4  29 0.33123 0.37239   5
   1  -4  30 0.36359 0.39652   5
   1  -4  31 0.87598 0.42265   5
  -1  -5  29 0.43760 0.34731   5
  -1  -5  28 0.27839 0.32701   5
  -1  -5  27 0.31107 0.32029   5
  -1  -5  26 0.50345 0.30873   5
  -1  -5  25 0.30178 0.66456   2
   1   5 -25 0.37237 0.34562   6
   1  -5 -25 0.42908 0.49660   1
  -1  -5  25 0.29003 0.28993   5
  -1  -5  24 0.16311 0.62312   2
   1   5 -24 0.55950 0.35458   6
   1  -5 -24 0.92934 0.48968   1
  -1  -5  24 0.31905 0.27024   5
  -1  -5  23 0.44398 0.60803   2
   1   5 -23-0.03284 0.33451   6
   1  -5 -23 0.99216 0.47506   1
  -1  -5  23 0.28323 0.26643   5
  -1  -5  22 0.61635 0.57283   2
   1   5 -22 0.87047 0.35314   6
   1  -5 -22-0.14976 0.42965   1
  -1  -5  22 0.28694 0.26021   5
   1  -5 -21 2.19566 0.44840   1
  -1  -5  21 1.25922 0.58278   2
   1   5 -21 1.04029 0.35494   6
   1   5 -20 0.20683 0.33805   6
   1  -5 -20 0.63941 0.40688   1
   1  -5 -19 2.95445 0.46220   1
   1   5 -19 2.49409 0.38336   6
   1   5 -19 2.54446 0.36642   2
   1   5 -18 7.19866 0.48424   2
   1   5 -18 6.01934 0.49344   6
   1  -5 -18 6.20096 0.53982   1
   1  -5 -17 3.16437 0.46286   1
   1  -5 -17 4.22303 0.58519   6
   1   5 -17 2.19746 0.37509   6
   1   5 -17 3.02726 0.35776   2
   1   5 -16 0.33760 0.29980   2
   1   5 -16 0.47837 0.57474   1
   1   5 -16 0.55250 0.34405   6
   1  -5 -16 0.60638 0.38134   1
   1  -5 -16 0.78342 0.32271   5
   1  -5 -16 1.24413 0.52598   6
   1  -5 -15 1.73665 0.52803   6
   1   5 -15 0.61125 0.33025   6
   1   5 -15 0.03817 0.54140   1
   1   5 -15 0.55186 0.31562   2
   1  -5 -15 0.93846 0.39398   1
   1  -5 -14 3.06052 0.49987   6
   1   5 -14 2.45838 0.37434   6
   1   5 -14 2.28019 0.56132   1
   1   5 -14 2.40095 0.35458   2
   1  -5 -14 2.15548 0.43436   1
   1  -5 -13 0.75492 0.48920   6
   1   5 -13 1.18301 0.33873   6
   1   5 -13 0.92326 0.53430   1
   1  -5 -13 0.64493 0.38930   1
   1   5 -13 0.69106 0.30999   2
   1   5 -12 4.47120 0.41996   6
   1   5 -12 4.52651 0.57026   1
   1   5 -12 3.89748 0.38874   2
   1  -5 -12 3.18365 0.45997   1
   1   5 -11 0.11130 0.31584   6
   1  -5 -11-0.18731 0.37050   1
   1   5 -11-0.34785 0.32001   2
   1   5 -11 0.33771 0.47612   1
   1   5 -10 2.37986 0.37446   6
   1   5 -10 2.45807 0.47562   1
   1   5 -10 2.60965 0.34482   2
   1  -5 -10 2.58093 0.41622   1
  -1   5  10 2.47986 0.39840   4
   1  -5  -9 0.68729 0.42092   6
   1   5  -9 0.81764 0.33679   6
   1  -5  -9-0.02326 0.36427   1
   1   5  -9 0.36182 0.43383   1
   1   5  -9 0.79035 0.31123   2
  -1   5   9 0.92263 0.34636   4
   1   5  -8 1.76670 0.32657   2
   1   5  -8 1.56215 0.42007   1
   1  -5  -8 1.45759 0.43655   6
   1   5  -8 1.33030 0.34987   6
   1  -5  -8 1.39260 0.40179   1
  -1   5   8 1.74387 0.35088   4
   1  -5  -7 0.34749 0.36880   1
  -1  -5   7 0.20502 0.23267   6
   1   5  -7-0.19893 0.36578   1
   1   5  -7 0.23492 0.30710   6
   1  -5  -7 0.38358 0.39104   6
  -1   5   7 0.21466 0.32815   4
   1   5  -7 0.01513 0.30644   2
  -1  -5   6 0.30556 0.24182   6
   1   5  -6 0.30102 0.31871   2
   1   5  -6 0.67661 0.32832   6
   1  -5  -6 0.66033 0.37468   6
  -1   5   6 0.24330 0.34851   4
   1   5  -6 1.03602 0.37607   1
   1  -5  -6 0.34926 0.35001   1
  -1  -5   5 0.50573 0.24185   6
   1  -5  -5 0.44926 0.38162   6
   1   5  -5 0.89324 0.34989   6
   1   5  -5 0.26748 0.35314   1
   1  -5  -5 0.50858 0.35037   1
  -1   5   5 0.04531 0.34224   4
   1   5  -5 0.08269 0.32380   2
   1   5  -4 1.76683 0.34857   2
   1   5  -4 2.08742 0.35370   6
  -1  -5   4 1.64010 0.28661   6
   1  -5  -4 1.53005 0.39149   1
   1   5  -4 2.78107 0.38069   1
   1  -5  -4 2.47935 0.38834   6
  -1   5   4 2.21509 0.35093   1
  -1   5   4 1.82775 0.38310   4
   1   5  -3 5.42270 0.46892   6
  -1  -5   3 5.62882 0.42115   6
   1  -5  -3 5.24122 0.49851   6
   1   5  -3 5.19846 0.46999   1
   1  -5  -3 5.42588 0.50851   1
  -1   5   3 6.26731 0.51478   4
   1   5  -3 5.70048 0.54554   3
  -1   5   3 6.82241 0.46099   1
   1   5  -2 14.8056 0.86939   6
  -1  -5   2 16.0537 0.83558   6
   1  -5  -2 15.5944 0.87144   6
  -1   5   2 16.0403 0.86954   3
   1   5  -2 15.3127 0.92333   3
  -1   5   2 15.6255 0.91110   4
   1   5  -2 15.9713 0.85926   1
   1  -5  -2 16.0515 0.90107   1
  -1   5   2 15.8904 0.85009   1
   1   5  -1 3.47724 0.41224   6
   1  -5  -1 3.40769 0.47079   1
  -1   5   1 2.78247 0.39988   3
   1   5  -1 3.11158 0.37529   1
  -1  -5   1 3.65310 0.36225   6
  -1   5   1 3.32725 0.41050   1
   1  -5  -1 3.33765 0.39153   6
   1   5  -1 3.04725 0.44262   3
  -1   5   0 8.06000 0.60960   3
   1   5   0 8.02104 0.60787   3
   1  -5   0 8.51526 0.56775   6
  -1  -5   0 8.73533 0.53574   6
  -1   5   0 7.51635 0.55369   1
   1   5   0 8.09071 0.53478   1
   1  -5   0 7.57739 0.60636   1
   1   5   1 1.09037 0.29461   1
  -1  -5  -1 0.81019 0.34421   1
   1  -5   1 1.00913 0.41243   1
   1  -5   1 0.87108 0.33462   6
  -1   5  -1 1.10785 0.33802   1
  -1   5  -1-0.02372 0.39667   3
   1   5   1 0.97003 0.37275   3
  -1  -5  -1 0.92274 0.31689   6
  -1  -5  -2 11.2013 0.67159   1
   1  -5   2 12.0078 0.75297   1
  -1   5  -2 11.4391 0.69643   1
   1   5   2 11.4073 0.63171   1
   1  -5   2 10.3631 0.63879   6
  -1  -5  -2 10.8352 0.64995   6
  -1   5  -2 9.87422 0.72293   3
   1   5   2 10.5768 0.67889   3
  -1   5  -3 1.44698 0.31254   2
   1   5   3 0.52404 0.25996   1
  -1  -5  -3 1.21300 0.33947   1
  -1  -5  -3 1.61841 0.32809   6
   1  -5   3 1.43412 0.32089   6
  -1   5  -3 1.01051 0.42902   3
   1   5   3 0.89873 0.32274   3
  -1   5  -3 0.89613 0.39691   1
   1   5   4 3.90851 0.40198   3
  -1   5  -4 5.33817 0.52207   3
  -1   5  -4 3.96804 0.37912   2
  -1  -5  -4 4.47753 0.42357   1
  -1   5  -4 4.90534 0.46687   1
  -1  -5  -4 4.35439 0.42495   6
   1  -5   4 4.13367 0.36936   6
   1  -5   5 1.38275 0.29552   6
  -1  -5  -5 0.74832 0.34889   6
   1   5   5 0.94456 0.39401   4
   1   5   5 1.14025 0.29931   3
  -1   5  -5 1.02221 0.44585   3
  -1   5  -5 0.68506 0.28448   2
  -1  -5  -5 0.56945 0.31517   1
  -1   5  -5 0.83037 0.38264   1
   1  -5   6 1.64127 0.28966   6
  -1  -5  -6 1.83796 0.33442   1
  -1   5  -6 1.36714 0.41507   1
   1   5   6 2.20255 0.39388   4
  -1  -5  -6 2.13807 0.37515   6
  -1   5  -6 2.01833 0.48208   3
   1   5   6 2.37323 0.30458   3
  -1   5  -6 1.91234 0.30070   2
  -1  -5  -7 1.66918 0.39725   6
  -1   5  -7 1.89175 0.28738   2
  -1   5  -7 1.08603 0.48157   3
   1   5   7 1.98024 0.36986   4
  -1   5  -7 1.50498 0.42917   1
  -1  -5  -7 1.78797 0.34180   1
   1  -5   7 1.29851 0.26907   6
  -1  -5  -8 0.69695 0.26735   5
  -1   5  -8 0.89484 0.25781   2
  -1  -5  -8 0.78604 0.32362   1
   1   5   8 0.60745 0.35063   4
   1  -5   8 0.67680 0.25140   6
  -1   5  -8 0.81811 0.49256   3
  -1   5  -8 0.16905 0.40837   1
  -1   5  -9 1.65390 0.48615   3
  -1   5  -9 0.91264 0.27239   2
  -1  -5  -9 0.69496 0.30646   1
  -1  -5  -9 0.18290 0.26937   5
  -1   5  -9 0.44017 0.45539   1
   1  -5   9 0.45923 0.22712   6
   1   5   9 0.58333 0.35410   4
  -1   5 -10 1.44603 0.29685   2
  -1  -5 -10 1.16660 0.28328   5
   1  -5  10 1.79630 0.24638   6
  -1   5 -10 1.69395 0.48212   1
  -1  -5 -10 2.02483 0.35210   1
  -1   5 -10 0.86951 0.50469   3
   1   5  10 1.70604 0.37071   4
   1   5  11 0.22528 0.31477   4
  -1  -5 -11 0.49640 0.32759   1
  -1   5 -11 0.74800 0.47707   1
  -1   5 -11 0.41070 0.28539   2
  -1  -5 -11 0.09070 0.38326   6
  -1  -5 -11 0.81421 0.28549   5
  -1   5 -11 0.16607 0.51547   3
  -1   5 -12 6.76978 0.71073   3
  -1  -5 -12 7.27149 0.59070   6
  -1  -5 -12 7.98785 0.50048   5
  -1   5 -12 7.39899 0.70223   1
  -1  -5 -12 7.52340 0.53818   1
  -1   5 -12 7.59753 0.48586   2
  -1   5 -13 5.34177 0.68328   3
  -1   5 -13 6.66761 0.65949   1
  -1  -5 -13 6.63223 0.44984   5
  -1  -5 -13 5.47161 0.48041   1
  -1  -5 -13 6.03789 0.55441   6
  -1   5 -13 5.32608 0.41370   2
  -1   5 -14 0.90250 0.55595   3
  -1  -5 -14 0.95180 0.34358   1
  -1  -5 -14 1.57788 0.30749   5
  -1   5 -14 1.72704 0.30101   2
  -1  -5 -14 1.52904 0.43712   6
  -1   5 -14 1.61822 0.53967   1
  -1   5 -15 0.70415 0.56242   3
  -1  -5 -15 1.08784 0.31981   5
  -1   5 -15 0.71643 0.28940   2
  -1  -5 -15 0.22827 0.33678   1
  -1  -5 -15 0.24803 0.45552   6
  -1   5 -15 1.22200 0.54157   1
  -1  -5 -16 0.78873 0.33548   5
  -1   5 -16 0.71392 0.55135   1
  -1  -5 -16 0.93877 0.44723   6
  -1  -5 -16 0.51585 0.35016   1
  -1   5 -16 0.71938 0.29068   2
  -1   5 -17 1.81421 0.61866   1
  -1  -5 -17 0.85589 0.48110   6
  -1  -5 -17 0.15224 0.34438   1
  -1   5 -17 1.27255 0.30150   2
  -1   5 -18 1.45878 0.57053   1
  -1  -5 -18 2.06722 0.52401   6
  -1   5 -18 3.48545 0.35084   2
  -1  -5 -18 1.60972 0.37590   1
  -1   5 -19 0.35353 0.31400   2
   1  -5  19 0.38600 0.49259   2
  -1  -5 -19 1.04317 0.38117   1
  -1   5 -20 0.73448 0.32893   2
   1  -5  20 0.34389 0.50558   2
  -1  -5 -20 1.22985 0.40404   1
   1  -5  21-0.08150 0.52699   2
  -1  -5 -21 0.10073 0.37998   1
   1  -5  22 0.39089 0.54892   2
  -1  -5 -22 0.68186 0.41288   1
   1  -5  23 0.23057 0.56104   2
  -1  -5 -23 0.70772 0.43346   1
   1  -5  24 0.14884 0.58353   2
   1  -5  25 0.08200 0.31477   5
   1  -5  25-0.03078 0.61265   2
   1  -5  26 0.75599 0.35158   5
   1  -5  26 0.06367 0.62697   2
   1  -5  27 0.44651 0.35895   5
   1  -5  28 0.88780 0.36822   5
   1  -5  29 0.31197 0.38713   5
  -1  -6  26 0.58152 0.32337   5
   1  -6 -25 1.36143 0.55693   1
  -1  -6  25 0.05512 0.30619   5
   1  -6 -24 1.12989 0.53503   1
  -1  -6  24 0.13504 0.29478   5
   1  -6 -23 0.53548 0.47784   1
  -1  -6  23 0.11932 0.27920   5
   1   6 -23 1.25323 0.42312   6
   1  -6 -22 0.06566 0.49399   1
   1   6 -22 1.05809 0.41726   6
   1  -6 -21 0.57944 0.49028   1
   1   6 -21 0.34142 0.40040   6
   1  -6 -20 0.09477 0.44691   1
   1   6 -20 0.98190 0.40611   6
   1  -6 -19-0.27941 0.46979   1
   1   6 -19 1.09729 0.42556   6
   1  -6 -18 3.03352 0.52329   1
   1   6 -18 3.36376 0.46027   6
   1  -6 -17 3.44202 0.50255   1
   1   6 -17 3.79121 0.47011   6
   1   6 -16 1.41955 0.56014   1
   1   6 -16 1.39999 0.41656   6
   1  -6 -16 0.71036 0.45287   1
   1   6 -15-0.19560 0.53545   1
   1   6 -15 1.02222 0.40817   6
   1   6 -15 0.62450 0.36127   2
   1  -6 -15-0.29039 0.42447   1
   1   6 -14 0.45246 0.53076   1
   1   6 -14 1.32609 0.41552   6
   1   6 -14-0.07823 0.35551   2
   1  -6 -14-0.28909 0.43969   1
   1   6 -13 0.36321 0.53069   1
   1   6 -13 0.53468 0.41446   6
   1   6 -13 0.42107 0.35474   2
   1  -6 -13-0.02863 0.43357   1
   1   6 -12 0.13930 0.50576   1
   1  -6 -12 0.05664 0.43652   1
   1  -6 -12 0.01787 0.31838   5
   1   6 -12 0.03878 0.56521   3
   1   6 -12 0.53705 0.35303   2
   1   6 -12 0.20296 0.39499   6
   1   6 -11 0.77562 0.34067   2
   1  -6 -11 0.30978 0.43081   1
   1   6 -11 0.86534 0.41139   6
   1  -6 -11 0.25368 0.50767   6
   1   6 -11 0.67774 0.58514   3
   1   6 -11 0.62805 0.48912   1
   1  -6 -10-0.22081 0.48406   6
   1   6 -10 1.25257 0.35587   2
   1   6 -10 0.27671 0.40126   6
   1   6 -10 0.25558 0.52550   3
  -1   6  10 0.67279 0.40161   4
   1   6 -10 0.25163 0.46240   1
   1  -6 -10-0.19525 0.40827   1
   1  -6  -9 0.32438 0.45531   6
  -1   6   9 0.39633 0.38830   4
   1   6  -9 0.77739 0.56204   3
   1   6  -9 0.34130 0.33829   2
   1   6  -9-0.24075 0.42842   1
   1  -6  -9 0.19498 0.41637   1
   1   6  -9 0.46692 0.40141   6
   1  -6  -8 0.05265 0.46879   6
   1   6  -8 0.11805 0.35720   2
   1   6  -8 0.54783 0.50363   3
  -1   6   8 0.67435 0.39372   4
   1  -6  -8-0.16528 0.40614   1
   1   6  -8 0.11492 0.43402   1
   1   6  -8 0.02360 0.37902   6
   1   6  -7 0.31071 0.41592   6
  -1  -6   7 0.07650 0.28376   6
  -1   6   7 0.20495 0.39818   4
   1   6  -7 0.03507 0.37358   2
   1   6  -7 0.23192 0.49561   3
   1   6  -7 0.38284 0.42545   1
   1  -6  -7 0.43643 0.42047   1
   1  -6  -7-0.10321 0.43675   6
   1   6  -6 0.69956 0.40234   6
   1  -6  -6 0.63048 0.41540   1
   1   6  -6 0.42246 0.41576   1
   1   6  -6 0.31885 0.48511   3
  -1  -6   6 0.28515 0.29476   6
   1   6  -6 0.30956 0.38053   2
   1  -6  -6 0.65588 0.45583   6
  -1   6   6 0.36865 0.41875   4
   1   6  -5 1.94128 0.43882   1
   1  -6  -5 2.41202 0.43093   1
  -1   6   5 1.37374 0.42595   4
   1  -6  -5 1.25979 0.46424   6
  -1  -6   5 1.91257 0.33127   6
   1   6  -5 2.31213 0.43247   2
   1   6  -5 2.51853 0.55890   3
   1   6  -4 7.63360 0.58999   2
  -1   6   4 7.72324 0.61878   4
   1  -6  -4 8.35450 0.62037   6
  -1  -6   4 7.37026 0.52135   6
   1  -6  -4 7.20265 0.63014   1
   1   6  -4 7.61182 0.59450   1
   1   6  -4 6.23717 0.66802   3
   1  -6  -3 21.5988 1.14428   6
  -1  -6   3 21.9664 1.08323   6
   1   6  -3 19.8059 1.17288   3
  -1   6   3 20.6473 1.14696   4
   1   6  -3 20.8492 1.10437   2
  -1   6   3 22.8728 1.10233   1
   1  -6  -3 19.0450 1.15289   1
   1   6  -3 19.9009 1.11468   1
  -1  -6   2 29.3972 1.39955   6
   1  -6  -2 26.9729 1.42568   6
   1   6  -2 28.3160 1.48156   3
  -1   6   2 28.3547 1.47361   4
   1   6  -2 27.7715 1.42390   1
   1  -6  -2 27.4302 1.46912   1
  -1   6   2 29.5129 1.42342   1
  -1  -6   1 17.7713 0.95637   6
   1  -6  -1 17.5873 0.98774   6
  -1   6   1 16.7294 1.01853   3
   1   6  -1 16.5404 1.01871   3
  -1   6   1 20.1847 1.07091   4
   1   6  -1 17.7574 0.96143   1
   1  -6  -1 16.9179 1.02965   1
  -1   6   1 18.9638 0.97670   1
   1  -6   0 8.81732 0.65426   6
  -1  -6   0 10.2151 0.62431   6
   1   6   0 8.76595 0.60697   1
  -1   6   0 9.55196 0.65094   1
   1  -6   0 8.82785 0.71847   1
   1   6   0 8.40894 0.67258   3
  -1   6   0 10.4005 0.71899   3
   1  -6   1 2.78369 0.50754   1
  -1  -6  -1 2.56582 0.41400   6
   1   6   1 2.40874 0.38274   1
   1   6   1 3.32650 0.48038   3
   1  -6   1 3.31857 0.44301   6
  -1   6  -1 2.99564 0.49467   3
  -1   6  -1 2.68110 0.45735   1
  -1   6  -2 3.83863 0.49078   1
  -1  -6  -2 6.05138 0.49489   6
   1   6   2 4.69327 0.42131   1
  -1   6  -2 3.57891 0.57183   3
  -1  -6  -2 4.20696 0.51473   1
   1  -6   2 5.03021 0.47228   6
   1   6   2 4.50282 0.49923   3
  -1   6  -3 5.27323 0.45887   2
   1  -6   3 3.63154 0.43391   6
  -1  -6  -3 4.53797 0.46016   6
   1   6   3 3.60689 0.39612   1
   1   6   3 3.83445 0.47379   3
  -1   6  -3 3.50161 0.56374   3
  -1   6  -3 3.53489 0.47362   1
  -1  -6  -3 4.09596 0.49751   1
  -1   6  -4 1.55524 0.45694   1
   1  -6   4 1.87628 0.35532   6
  -1  -6  -4 2.41304 0.40260   6
  -1  -6  -4 1.20407 0.39801   1
  -1   6  -4 2.16813 0.54178   3
   1   6   4 1.16527 0.39489   3
  -1   6  -4 1.54290 0.38778   2
  -1   6  -5 0.60761 0.47702   3
  -1  -6  -5 0.57230 0.38498   1
  -1  -6  -5 0.63194 0.37837   6
   1   6   5-0.08205 0.43833   4
   1   6   5 0.82588 0.37119   3
   1  -6   5 0.91517 0.33964   6
  -1   6  -5 0.47984 0.43366   1
  -1   6  -5 0.85164 0.36209   2
  -1   6  -6 0.55629 0.50452   3
   1  -6   6 0.32218 0.31960   6
  -1   6  -6 0.31381 0.32516   2
   1   6   6 0.43780 0.33279   3
   1   6   6 0.31633 0.42225   4
  -1   6  -6 0.52649 0.45982   1
  -1  -6  -6-0.02318 0.41103   6
  -1  -6  -6 0.18577 0.36149   1
   1   6   7 0.64693 0.41481   4
  -1  -6  -7 0.43597 0.36359   1
  -1   6  -7-0.06048 0.43719   1
  -1   6  -7 0.46725 0.52507   3
   1  -6   7-0.01620 0.29565   6
  -1  -6  -7 0.02380 0.42198   6
  -1   6  -7 0.34582 0.32609   2
   1   6   8-0.40731 0.41033   4
  -1  -6  -8-0.18969 0.31602   5
  -1  -6  -8 0.20495 0.37227   1
  -1   6  -8-0.31050 0.45981   1
  -1   6  -8 0.85229 0.52218   3
   1  -6   8-0.03088 0.28607   6
  -1  -6  -8 0.75300 0.40399   6
  -1   6  -8 0.59680 0.31761   2
  -1   6  -9 0.31432 0.50840   3
  -1   6  -9 0.38547 0.30923   2
  -1  -6  -9 0.29350 0.35379   1
  -1   6  -9-0.03209 0.46768   1
   1   6   9 0.27035 0.37331   4
  -1  -6  -9-0.11139 0.31599   5
   1  -6   9 0.17191 0.26628   6
   1  -6  10 0.02716 0.25189   6
   1   6  10 0.18861 0.36229   4
  -1  -6 -10-0.09578 0.30891   5
  -1   6 -10-0.53622 0.51426   3
  -1   6 -10-0.59046 0.33504   2
  -1  -6 -10-0.20593 0.36849   1
  -1   6 -10-0.10031 0.47290   1
   1   6  11 0.41255 0.36453   4
  -1  -6 -11 0.84231 0.31432   5
  -1   6 -11 1.34893 0.55084   3
  -1   6 -11 0.68007 0.32486   2
  -1   6 -11 0.69831 0.48789   1
  -1  -6 -11 0.30225 0.35988   1
  -1  -6 -12 1.58844 0.39128   1
   1   6  12 1.90743 0.38850   4
  -1  -6 -12 0.87248 0.30834   5
  -1   6 -12 0.74839 0.33205   2
  -1   6 -12 1.05768 0.50755   1
  -1   6 -12 1.30627 0.56433   3
  -1  -6 -13 1.00259 0.33079   5
  -1   6 -13 0.94035 0.33470   2
  -1  -6 -13 0.61747 0.37493   1
  -1   6 -13 1.13547 0.53079   1
  -1   6 -14 0.63010 0.32540   2
  -1   6 -14 0.55082 0.54612   1
  -1  -6 -14 0.79560 0.38488   1
  -1   6 -15 0.35387 0.30836   2
  -1   6 -15 0.45325 0.54032   1
  -1  -6 -15 0.12278 0.37553   1
  -1  -6 -16-0.29797 0.38201   1
  -1   6 -16 0.57954 0.31714   2
  -1  -6 -17 0.99419 0.40548   1
  -1   6 -17 1.74155 0.34967   2
  -1  -6 -18 0.36650 0.40344   1
  -1   6 -18 0.96712 0.34272   2
  -1  -6 -19-0.10713 0.40457   1
  -1  -6 -20 0.16397 0.40107   1
  -1  -6 -21 0.39030 0.42822   1
  -1  -6 -22 0.34204 0.42376   1
  -1  -6 -23 0.43728 0.44313   1
  -1  -6 -24 0.35713 0.45752   1
  -1  -6 -25 0.03048 0.46540   1
   1  -6  26 0.29445 0.36332   5
  -1  -6 -26-0.37284 0.44906   1
   1  -6  27 0.35128 0.38816   5
  -1  -6 -27 1.79781 0.50694   1
   1  -7 -22 0.95071 0.56861   1
   1  -7 -21 1.12742 0.56677   1
   1  -7 -20 0.53888 0.55016   1
   1  -7 -19 0.03546 0.52689   1
   1  -7 -18 2.06293 0.54707   1
   1  -7 -17 2.96967 0.59448   1
   1  -7 -16 0.37529 0.48928   1
   1  -7 -15 0.13428 0.47363   1
   1  -7 -14 0.36524 0.47504   1
   1  -7 -13 1.44982 0.50234   1
   1  -7 -12 0.29226 0.46081   1
   1   7 -12 0.65558 0.51036   1
   1   7 -11 0.38424 0.47338   1
   1  -7 -11 0.67122 0.48543   1
   1   7 -10 1.09746 0.40338   2
   1   7 -10 0.90630 0.48710   1
   1  -7 -10-0.15856 0.45155   1
   1   7  -9 0.78388 0.41390   2
   1   7  -9 0.45568 0.48354   1
   1  -7  -9 0.15882 0.46393   1
   1   7  -8-0.33907 0.39999   2
   1  -7  -8 0.09553 0.46293   1
   1   7  -8 0.31614 0.46602   1
  -1   7   7 0.64920 0.45759   4
   1   7  -7 0.36513 0.43710   1
  -1  -7   7 0.26553 0.30358   6
   1  -7  -7 0.28671 0.45759   1
   1   7  -7 0.40483 0.52342   3
   1   7  -7 0.89008 0.41693   2
   1   7  -6 0.26226 0.41815   2
  -1  -7   6-0.23693 0.31110   6
  -1   7   6 0.18154 0.43937   4
   1   7  -6 0.26288 0.43640   1
   1  -7  -6-0.22491 0.43078   1
   1   7  -6 0.42735 0.54256   3
   1   7  -5 0.63892 0.44473   2
  -1   7   5 0.12430 0.42923   4
   1  -7  -5 0.29455 0.47095   1
  -1  -7   5 0.28520 0.33187   6
   1   7  -5 0.25251 0.45196   1
   1   7  -5 0.17228 0.52230   3
   1   7  -4 0.69816 0.53484   3
  -1   7   4 0.18956 0.44631   4
   1  -7  -4 0.32887 0.46457   1
  -1  -7   4 0.20022 0.33951   6
   1   7  -4-0.23497 0.44687   2
   1   7  -4-0.02695 0.41189   1
  -1   7   3 1.68973 0.41011   1
  -1  -7   3 1.34695 0.40840   6
   1   7  -3 2.13272 0.47546   2
   1  -7  -3 2.09103 0.51991   1
   1   7  -3 1.92683 0.55026   3
  -1   7   3 1.47321 0.49543   4
   1   7  -3 1.28116 0.42631   1
   1  -7  -2 0.02591 0.44184   6
  -1   7   2 0.61414 0.35212   1
  -1  -7   2 0.21617 0.35214   6
   1   7  -2 0.28231 0.43921   2
   1  -7  -2 0.63987 0.48764   1
   1   7  -2 0.65381 0.50257   3
  -1   7   2 0.48684 0.46998   4
   1   7  -2 0.39569 0.37798   1
  -1  -7   1 1.73448 0.40464   6
   1   7  -1 1.92450 0.52407   3
  -1   7   1 2.74664 0.43886   1
   1   7  -1 2.62383 0.41895   1
   1  -7  -1 1.72196 0.47918   6
   1  -7  -1 2.35568 0.51057   1
   1  -7   0 0.46859 0.51982   1
   1   7   0 0.32048 0.48178   3
   1   7   0 0.90628 0.37370   1
  -1   7   0 0.78466 0.41024   1
  -1   7   0 0.30122 0.48112   3
   1  -7   0 0.64975 0.44052   6
  -1  -7   0 0.57237 0.40791   6
   1   7   1 0.08423 0.44543   3
  -1   7  -1 0.50251 0.50007   3
   1  -7   1 0.78993 0.42150   6
  -1   7  -1 0.75153 0.40755   1
   1   7   1 0.67054 0.34391   1
  -1   7  -2-0.57108 0.44983   2
  -1   7  -2-0.02786 0.41221   1
   1   7   2 0.86426 0.35071   1
   1  -7   2 0.17959 0.38073   6
   1   7   2 0.29252 0.43439   3
  -1   7  -2 0.59120 0.51311   3
  -1   7  -3 0.65979 0.42015   1
  -1  -7  -3 0.66143 0.45719   1
   1   7   3-0.28035 0.42487   3
  -1   7  -3 1.32161 0.55389   3
   1   7   3 0.30000 0.48745   4
   1  -7   3 0.80441 0.39882   6
  -1   7  -3 0.66077 0.44192   2
   1   7   4 0.61310 0.48637   4
  -1   7  -4 0.11778 0.43554   1
  -1   7  -4-0.05597 0.41049   2
   1   7   4 0.14448 0.40720   3
  -1   7  -4-0.03490 0.53568   3
   1  -7   4-0.06349 0.37390   6
  -1  -7  -4 0.17368 0.42380   1
   1   7   5 0.12481 0.44585   4
  -1   7  -5 0.46060 0.46605   1
  -1   7  -5 0.72104 0.41266   2
  -1   7  -5-0.35502 0.49903   3
   1  -7   5 0.75338 0.37758   6
  -1  -7  -5 1.69037 0.46630   1
   1   7   6-0.18353 0.45600   4
  -1   7  -6-0.41236 0.46384   1
  -1   7  -6 0.05145 0.37534   2
  -1   7  -6 0.43669 0.51718   3
   1  -7   6 0.15618 0.36402   6
  -1  -7  -6 0.05579 0.41719   1
   1   7   7 0.42195 0.42097   4
  -1   7  -7 0.19725 0.44311   1
   1  -7   7 0.73480 0.34340   6
  -1   7  -7 0.73059 0.38070   2
  -1  -7  -7 0.55942 0.32390   5
  -1  -7  -7 0.05539 0.42342   1
  -1  -7  -8 0.16498 0.41903   1
  -1   7  -8 0.44904 0.36584   2
  -1  -7  -8-0.08786 0.34810   5
  -1   7  -8 0.23767 0.45344   1
   1   7   8 0.38378 0.43131   4
   1  -7   8 0.30026 0.32713   6
   1   7   9 0.71441 0.43334   4
   1  -7   9 0.43170 0.31888   6
  -1   7  -9 1.33864 0.51379   1
  -1  -7  -9 0.18857 0.41475   1
  -1   7  -9 1.31843 0.37284   2
  -1   7 -10-0.44017 0.37503   2
   1  -7  10 0.09534 0.29741   6
  -1  -7 -10 0.75525 0.42178   1
  -1   7 -10 1.27329 0.52274   1
   1   7  10-0.11006 0.39110   4
  -1   7 -11-0.13994 0.37114   2
  -1  -7 -11 0.85897 0.42886   1
   1   7  11 0.64594 0.39623   4
  -1   7 -12 0.66033 0.37399   2
  -1  -7 -12 0.58985 0.41291   1
   1   7  12 1.12110 0.42992   4
  -1   7 -13 2.42077 0.40729   2
  -1  -7 -13 1.97124 0.42996   1
  -1   7 -14 1.10381 0.37756   2
  -1  -7 -14 0.13784 0.41155   1
  -1  -7 -15 0.22485 0.42236   1
  -1  -7 -16 0.88608 0.43211   1
  -1  -7 -17 0.78294 0.44030   1
  -1  -7 -18 0.32577 0.44416   1
  -1  -7 -19 0.39194 0.45127   1
  -1  -7 -20-0.09204 0.46642   1
  -1  -7 -21-0.93811 0.51279   1
  -1  -7 -22 0.60373 0.50940   1
  -1  -7 -23 0.38714 0.48917   1
   1  -8 -19-0.39201 0.54985   1
   1  -8 -18 1.04218 0.56239   1
   1  -8 -17 1.55634 0.56752   1
   1  -8 -16 0.22379 0.54234   1
   1  -8 -15 0.14698 0.54414   1
   1  -8 -14-0.03641 0.51114   1
   1  -8 -13 0.54405 0.52228   1
   1  -8 -12 0.39738 0.51433   1
   1  -8 -11 0.68375 0.52345   1
   1  -8 -10 0.64622 0.55001   1
   1  -8  -9 0.18029 0.50366   1
   1  -8  -8 0.03642 0.51889   1
   1  -8  -7 1.16701 0.56654   1
   1   8  -7-0.03261 0.50464   1
   1  -8  -6-0.51250 0.51128   1
   1   8  -6 0.37677 0.45699   1
   1  -8  -5 3.19917 0.57647   1
   1   8  -5 1.53453 0.49899   1
   1  -8  -4 4.06500 0.58804   1
   1   8  -4 2.99749 0.49799   1
   1  -8  -3 6.03762 0.68373   1
   1   8  -3 6.58691 0.59163   1
   1  -8  -2 5.45472 0.67164   1
   1   8  -2 5.09921 0.65833   3
  -1   8   2 6.32362 0.57354   1
   1   8  -2 5.18936 0.55304   1
   1   8  -1 2.85921 0.57926   3
  -1   8   1 2.84694 0.47432   1
   1   8  -1 2.06592 0.45665   1
   1   8   0 0.78158 0.54728   3
  -1   8   0 0.11409 0.52840   2
  -1   8   0 1.64460 0.43771   1
   1   8   0 1.17929 0.39629   1
   1   8   1 0.43908 0.48345   3
  -1   8  -1 0.15651 0.51783   2
   1   8   1 0.60332 0.38259   1
  -1   8  -1 0.81095 0.44793   1
  -1   8  -2 1.45609 0.52571   2
   1   8   2 0.89820 0.48614   3
   1   8   3-0.02811 0.44622   3
  -1   8  -3 1.55338 0.50947   2
  -1   8  -4 0.43513 0.50182   2
  -1   8  -5 0.33655 0.45892   2
  -1  -8  -6 0.39293 0.49088   1
  -1   8  -6-0.01917 0.44428   2
  -1  -8  -7 1.21289 0.47512   1
  -1  -8  -8-0.09432 0.45333   1
  -1  -8  -9 0.09388 0.46805   1
  -1  -8 -10-0.56137 0.46661   1
  -1  -8 -11 0.28066 0.44444   1
  -1  -8 -12 0.18536 0.45700   1
  -1  -8 -13 0.09243 0.45213   1
  -1  -8 -14 0.37153 0.46336   1
  -1  -8 -15 0.43604 0.46982   1
  -1  -8 -16 0.18801 0.47746   1
  -1  -8 -17-0.37841 0.47764   1
  -1  -8 -18 0.73361 0.48753   1
   1  -9 -12 0.36069 0.59897   1
   1  -9 -11 0.87887 0.59612   1
   1  -9 -10 0.91642 0.57593   1
   1  -9  -9 0.23895 0.55842   1
   1  -9  -8 0.71969 0.56842   1
   1  -9  -7 0.28257 0.57103   1
   1  -9  -6 0.61639 0.57747   1
   1  -9  -5 0.75659 0.59096   1
  -1  -9  -9 0.14376 0.53758   1
  -1  -9 -10 0.17546 0.53525   1
  -1  -9 -11 1.03573 0.51555   1
  -2   0  25-0.01724 0.30772   5
  -2   0  24 1.16265 0.31046   5
  -2   0  23-0.23381 0.28646   5
  -2   0  22 5.62444 0.41909   5
  -2   0  21 0.19608 0.25453   5
  -2   0  20 23.1441 1.12242   5
  -2   0  19 0.03738 0.22667   5
  -2   0  18 30.4181 1.42550   5
   2   0 -17-0.00928 0.17273   5
  -2   0  17 0.02197 0.18235   5
   2   0 -16 19.7478 0.93940   5
  -2   0  16 19.9046 0.95134   5
   2   0 -15-0.01614 0.16022   5
  -2   0  15-0.06719 0.17106   5
   2   0 -14 11.1823 0.56537   5
  -2   0  14 11.6506 0.57830   5
  -2   0  13 0.01657 0.14821   5
   2   0 -13 0.05541 0.13913   5
   2   0 -12 6.82749 0.36618   5
  -2   0  12 7.01208 0.37549   5
   2   0 -12 6.93132 0.37844   2
  -2   0  11-0.12009 0.14978   5
   2   0 -11-0.04310 0.15794   2
   2   0 -11-0.03568 0.13453   5
   2   0 -10 69.3605 3.02490   2
  -2   0  10 67.6086 3.02733   5
   2   0 -10 66.2213 3.02105   5
   2   0  -9 0.03993 0.11148   5
   2   0  -9 0.09013 0.13485   2
  -2   0   9-0.03537 0.12394   5
   2   0  -8 63.3575 2.89614   2
   2   0  -8 66.3311 2.89271   5
   2   0  -7 0.02116 0.11051   2
   2   0  -7 0.04124 0.08648   5
   2   0  -6 23.9742 1.08799   5
   2   0  -6 24.3248 1.09337   2
   2   0  -5 0.22306 0.11683   2
   2   0  -5-0.12062 0.09136   5
   2   0  -4 27.8125 1.24938   2
   2   0  -3-0.06477 0.10675   2
   2   0  -2 122.481 5.42020   2
   2   0  -1 0.01208 0.09419   2
   2   0   0 4.22277 0.25075   1
   2   0   1 0.00403 0.15909   1
   2   0   2 151.697 6.72496   1
   2   0   3 0.07063 0.10683   4
   2   0   4 56.5239 2.50976   6
   2   0   5 0.03701 0.23777   3
   2   0   5-0.03954 0.08025   6
  -2   0  -6 30.7531 1.35260   6
   2   0   6 29.3942 1.35771   6
   2   0   6 31.6008 1.40334   3
  -2   0  -7 0.00754 0.06973   6
   2   0   7-0.00856 0.20405   3
  -2   0  -8 19.0755 0.86650   6
  -2   0  -8 18.4814 0.91840   3
   2   0   8 18.9416 0.92647   3
   2   0   8 19.8526 0.88868   5
  -2   0  -9 0.28680 0.22202   3
  -2   0  -9-0.00346 0.09517   6
   2   0   9-0.25121 0.12554   5
  -2   0 -10 167.660 7.37806   6
   2   0  10 163.297 7.39843   5
  -2   0 -10 168.768 7.41863   3
   2   0  11 0.12159 0.16084   5
  -2   0 -11 0.08498 0.12394   6
  -2   0 -11 0.02208 0.24476   3
   2   0  11 0.01851 0.14082   2
   2   0  12 3.72445 0.24065   2
  -2   0 -12 3.85356 0.22604   6
   2   0  12 2.79939 0.24058   5
  -2   0 -12 3.01219 0.32804   3
  -2   0 -13 0.04418 0.14235   6
  -2   0 -13-0.11632 0.26182   3
   2   0  13 0.11924 0.15466   2
  -2   0 -14 2.27137 0.19638   6
  -2   0 -14 2.03515 0.31257   3
   2   0  14 2.31852 0.22327   2
   2   0  15 0.02677 0.17857   2
  -2   0 -15 0.02957 0.26431   3
  -2   0 -15-0.03960 0.15654   6
  -2   0 -16 3.50222 0.25845   6
  -2   0 -16 3.30884 0.36487   3
   2   0  16 3.70257 0.28225   2
   2   0  17-0.01031 0.21190   2
  -2   0 -17-0.15085 0.29612   3
  -2   0 -17 0.00761 0.17829   6
  -2   0 -18 5.42442 0.48779   3
  -2   0 -18 6.63631 0.37796   6
   2   0  18 6.41946 0.40688   2
   2   0  19 0.02281 0.23312   2
  -2   0 -19-0.05121 0.19803   6
  -2   0 -19 0.03748 0.33758   3
  -2   0 -20 5.27259 0.34707   6
   2   0  20 5.07286 0.37797   2
   2   0  20 5.45317 0.39401   5
  -2   0 -20 3.41087 0.47310   3
   2   0  21-0.26269 0.28110   5
  -2   0 -21 0.42549 0.22983   6
  -2   0 -21-0.08271 0.37189   3
   2   0  21 0.01279 0.26701   2
   2   0  22 1.45782 0.31425   2
  -2   0 -22 1.14405 0.42344   3
  -2   0 -22 1.89156 0.26748   6
   2   0  22 1.51506 0.31085   5
   2   0  23 0.59259 0.30178   2
  -2   0 -23 0.37864 0.38445   3
  -2   0 -23 0.05768 0.23978   6
   2   0  23-0.03441 0.28930   5
   2   0  24 1.96861 0.34033   2
   2   0  24 1.08852 0.33435   5
  -2   0 -24 1.47026 0.26025   6
  -2   0 -24 1.52887 0.44005   3
   2   0  25 0.66610 0.35060   2
  -2   0 -25-0.18148 0.24005   6
  -2   0 -25-0.32722 0.38485   3
   2   0  25 0.16581 0.30611   5
   2   0  26 1.65894 0.35673   2
  -2   0 -26 1.46916 0.25735   6
  -2   0 -26 0.97914 0.43072   3
   2   0  26 1.33361 0.34252   5
   2   0  27 0.19391 0.33909   2
  -2   0 -27 0.21909 0.24315   6
  -2   0 -27 0.48970 0.41604   3
   2   0  27 0.51729 0.34841   5
  -2   0 -28 1.01547 0.44558   3
  -2   0 -28 0.46013 0.23851   6
   2   0  28 0.62196 0.36550   5
   2   0  28 0.68041 0.37993   2
   2   0  29 0.30707 0.39205   2
   2   0  29 0.04315 0.35820   5
  -2   0 -29-0.14983 0.41269   3
   2   0  30 0.37876 0.42012   2
  -2   0 -30 0.32454 0.42391   3
   2   0  30 0.40357 0.40724   5
   2   0  31 0.23217 0.41832   5
  -2  -1  31-0.44705 0.40839   5
  -2  -1  30-0.03890 0.36877   5
  -2  -1  29-0.17352 0.49792   2
  -2  -1  29 0.05577 0.36253   5
  -2  -1  28-0.21430 0.46814   2
  -2  -1  28-0.38926 0.32717   5
  -2  -1  27-0.89285 0.45453   2
  -2  -1  27-0.11757 0.30783   5
  -2  -1  26-0.15398 0.42448   2
  -2  -1  26 0.17497 0.28280   5
  -2  -1  25 0.67466 0.41707   2
  -2  -1  25 0.28707 0.26982   5
  -2  -1  24 3.01069 0.43908   2
  -2  -1  24 3.28152 0.33235   5
  -2  -1  23 1.76049 0.39185   2
   2  -1 -23 1.83099 0.29309   5
  -2  -1  23 1.76439 0.29313   5
  -2  -1  22 17.6827 0.89395   5
  -2  -1  22 17.4701 0.96202   2
   2  -1 -22 18.2703 0.90215   5
  -2  -1  21-0.31712 0.34669   2
   2  -1 -21 0.02469 0.25292   5
  -2  -1  21-0.12090 0.22675   5
  -2  -1  20 16.2716 0.82541   5
   2  -1 -20 16.5548 0.83271   5
  -2  -1  20 17.3410 0.89135   2
  -2  -1  19-0.26915 0.31833   2
   2   1 -19 0.01060 0.24210   2
  -2  -1  19 0.33925 0.19870   5
   2  -1 -19 0.43013 0.23139   5
   2   1 -18 2.68893 0.28626   2
  -2  -1  18 3.06907 0.25557   5
   2  -1 -18 2.95731 0.28248   5
  -2  -1  18 2.89062 0.34838   2
  -2  -1  17 0.24045 0.26754   2
   2  -1 -17 0.05258 0.20820   5
   2   1 -17 0.45892 0.22320   2
  -2  -1  17 0.33030 0.16684   5
   2   1 -16 1.30032 0.22389   2
  -2  -1  16 1.14932 0.25590   2
  -2  -1  16 1.01914 0.17194   5
   2  -1 -16 1.24253 0.20954   5
   2   1 -15 0.21767 0.19936   2
  -2  -1  15-0.03766 0.22196   2
  -2  -1  15 0.11850 0.14343   5
   2  -1 -15 0.00969 0.17003   5
   2   1 -14 0.42045 0.19496   2
  -2  -1  14-0.21153 0.21180   2
   2  -1 -14 0.03703 0.16754   5
  -2  -1  14 0.32237 0.14005   5
   2   1 -13 0.46868 0.18520   2
  -2  -1  13 0.18056 0.12940   5
   2  -1 -13 0.21339 0.15996   5
  -2  -1  13 0.17622 0.20255   2
  -2  -1  12 15.3601 0.66194   2
   2   1 -12 14.5838 0.64149   2
   2  -1 -12 11.1281 0.63105   5
  -2  -1  12 11.8682 0.61270   5
   2   1 -11 0.79331 0.18025   2
  -2  -1  11 0.50858 0.12709   5
   2  -1 -11 0.62806 0.16648   5
  -2  -1  11 0.29136 0.19095   2
  -2  -1  10 9.77397 0.46752   2
   2   1 -10 10.2047 0.45412   2
  -2  -1  10 7.76859 0.41377   5
   2  -1 -10 7.41686 0.43960   5
   2  -1  -9 0.85952 0.16620   5
  -2  -1   9 0.62750 0.10209   5
  -2  -1   9 0.54550 0.18508   2
   2   1  -9 0.65776 0.16302   2
  -2  -1   8 9.65424 0.49055   2
  -2   1   8 8.10473 0.45998   2
   2   1  -8 10.0276 0.47980   2
  -2  -1   8 10.0268 0.44878   5
   2  -1  -8 10.0720 0.48443   5
   2   1  -7 1.21825 0.16466   2
  -2   1   7 1.62252 0.13082   2
  -2  -1   7 1.84349 0.16929   2
  -2  -1   7 1.45493 0.11239   5
  -2   1   6 4.48116 0.25145   2
   2   1  -6 4.34227 0.28207   2
  -2  -1   6 5.48866 0.23665   5
  -2  -1   6 3.92419 0.28667   2
  -2  -1   5 1.46493 0.08968   5
  -2   1   5 1.50930 0.11895   2
   2   1  -5 1.50161 0.17194   2
   2   1  -4 1.69865 0.17865   2
   2   1  -3 8.42611 0.43779   2
   2  -1  -2 90.4975 3.97832   4
   2   1  -2 85.8096 3.97121   2
   2  -1  -2 91.5225 3.97957   1
   2  -1  -1 0.40170 0.21911   4
  -2   1   1 0.61895 0.22130   1
   2  -1  -1 0.60595 0.25982   1
  -2  -1   0 5.94637 0.28269   5
   2  -1   0 6.48278 0.39224   4
   2   1   0 6.24411 0.31281   6
   2   1   0 6.08269 0.28358   5
  -2   1   0 5.46059 0.39148   1
   2  -1   0 6.38417 0.40712   1
   2   1   1-0.15761 0.10884   6
  -2   1  -1 0.02437 0.25686   1
   2   1   1 0.09501 0.07223   5
   2  -1   1 0.00844 0.26095   1
   2  -1   1 0.12073 0.22892   4
   2   1   2 18.0692 0.81466   6
   2  -1   2 18.1401 0.78449   2
   2  -1   2 13.4751 0.86508   3
   2   1   2 14.7471 0.79342   5
   2  -1   2 14.8405 0.86969   1
  -2   1  -2 18.6056 0.78106   2
   2   1   3 1.62530 0.13166   5
  -2   1  -3 2.10293 0.11466   2
   2  -1   3 1.50484 0.30551   3
   2  -1   3 1.91618 0.11705   2
   2   1   3 1.50794 0.17128   6
   2  -1   3 1.15039 0.29031   1
   2   1   4 6.06585 0.29559   5
   2  -1   4 6.78617 0.42459   3
  -2   1  -4 5.76304 0.27636   2
   2  -1   4 5.56822 0.27645   2
   2   1   4 5.58697 0.31417   6
  -2   1  -5 0.57375 0.09181   2
   2  -1   5 0.83281 0.08738   2
   2   1   5 0.51856 0.11604   5
   2  -1   5 0.54638 0.28608   3
   2   1   5 0.17074 0.14691   6
  -2  -1  -5 0.57890 0.15539   6
   2   1   6 7.60927 0.40721   6
  -2  -1  -6 7.70671 0.40206   6
   2  -1   6 8.58440 0.51200   3
   2  -1   6 7.52161 0.37290   2
   2   1   6 8.21935 0.39224   5
   2   1   7 0.55567 0.15201   6
   2  -1   7 0.62176 0.10894   2
  -2  -1  -7 0.17069 0.15534   6
   2   1   7 0.46626 0.13090   5
   2   1   7 0.25893 0.12877   3
   2  -1   7 0.44923 0.28683   3
   2   1   8 7.81979 0.40429   5
  -2   1  -8 7.58088 0.50658   3
   2   1   8 7.74469 0.39886   3
   2  -1   8 8.15308 0.39316   2
  -2  -1  -8 7.89445 0.41974   6
  -2  -1  -9 1.30836 0.19044   6
   2   1   9 1.07742 0.16623   5
   2  -1   9 1.41096 0.14838   2
  -2  -1  -9 0.99654 0.16862   5
  -2  -1  -9 1.28111 0.12629   4
  -2   1  -9 1.50320 0.31565   3
  -2  -1 -10 55.0060 2.44601   6
  -2  -1 -10 54.6269 2.41584   4
  -2  -1 -10 52.9292 2.44101   5
   2   1  10 54.5833 2.44579   5
  -2   1 -10 54.5275 2.49476   3
   2  -1  10 53.6058 2.43159   2
   2  -1  11 3.81060 0.25319   2
  -2  -1 -11 3.21638 0.27797   6
  -2  -1 -11 3.89331 0.22467   4
   2   1  11 3.61239 0.26345   5
  -2  -1 -11 4.37045 0.26964   5
  -2   1 -11 3.88882 0.37832   3
  -2  -1 -12 80.0878 3.61593   6
   2   1  12 84.0994 3.61981   5
   2  -1  12 78.2191 3.60388   2
  -2   1 -12 81.2273 3.67358   3
  -2  -1 -13 1.98615 0.23593   6
  -2   1 -13 1.38710 0.36365   3
   2   1  13 1.45071 0.21312   5
   2  -1  13 1.80450 0.19805   2
   2   1  14 0.17048 0.19062   5
   2  -1  14 0.26628 0.17532   2
  -2  -1 -14 0.03029 0.20511   6
  -2   1 -14-0.07662 0.33170   3
  -2  -1 -15 0.12029 0.19682   3
   2   1  15 0.20535 0.19326   5
   2  -1  15 0.23893 0.18807   2
  -2  -1 -15 0.44796 0.22406   6
  -2   1 -15-0.04058 0.35285   3
   2  -1  16 3.06526 0.26231   5
  -2   1 -16 2.84839 0.42446   3
  -2   1 -16 3.10235 0.16531   6
   2   1  16 2.73351 0.28205   5
  -2  -1 -16 2.62744 0.29006   6
   2  -1  16 3.46613 0.27546   2
  -2  -1 -16 2.70783 0.27251   3
   2  -1  17 0.31818 0.21106   2
   2  -1  17 0.21181 0.21249   5
  -2   1 -17 0.06356 0.09130   6
  -2  -1 -17 0.03268 0.22061   3
  -2   1 -17-0.02253 0.37729   3
  -2  -1 -17 0.12955 0.24177   6
  -2  -1 -18 2.05925 0.29613   6
   2   1  18 1.70304 0.24329   2
   2  -1  18 1.81326 0.26100   2
   2  -1  18 1.80516 0.24234   5
  -2  -1 -18 1.76364 0.27727   3
  -2   1 -18 1.75439 0.14042   6
  -2   1 -18 1.53500 0.42092   3
  -2  -1 -19-0.03722 0.24830   3
   2  -1  19-0.13693 0.25189   2
   2  -1  19-0.02649 0.24008   5
  -2   1 -19 0.02063 0.11686   6
   2   1  19 0.41147 0.23616   2
  -2  -1 -19 0.37235 0.28074   6
  -2   1 -19 0.34538 0.42182   3
  -2  -1 -20 1.94050 0.31162   3
  -2  -1 -20 2.63411 0.33463   6
   2   1  20 3.02233 0.30805   2
   2  -1  20 3.05891 0.32503   2
   2  -1  20 2.54270 0.29734   5
  -2   1 -20 2.18210 0.47893   3
  -2   1 -20 2.40218 0.18147   6
  -2  -1 -21-0.05496 0.27315   3
   2  -1  21 0.19591 0.28522   2
   2   1  21 0.15132 0.26750   2
  -2  -1 -21 0.34479 0.29876   6
  -2   1 -21 0.10706 0.45222   3
   2  -1  21 0.29697 0.24894   5
  -2   1 -21 0.00369 0.12877   6
  -2   1 -22 2.43235 0.18572   6
   2  -1  22 3.66357 0.35900   2
  -2   1 -22 2.91006 0.53800   3
   2   1  22 3.22117 0.33740   2
  -2  -1 -22 3.20844 0.36299   6
  -2  -1 -22 1.77436 0.33355   3
   2  -1  22 2.57777 0.33290   5
   2  -1  23 0.52836 0.31485   2
  -2   1 -23-0.05719 0.48493   3
   2   1  23 0.56804 0.30212   2
  -2   1 -23 0.21248 0.12680   6
  -2  -1 -23 0.34693 0.31334   6
  -2  -1 -23 0.28137 0.28810   3
   2  -1  23 0.21443 0.28466   5
   2  -1  24 0.94541 0.31460   5
  -2  -1 -24 0.28792 0.29153   3
  -2   1 -24 0.41227 0.49046   3
   2   1  24 1.34104 0.32615   2
  -2   1 -24 0.47884 0.11689   6
  -2  -1 -24 1.14160 0.33326   6
   2   1  24 0.40283 0.33539   5
   2  -1  24 0.84901 0.34259   2
  -2  -1 -25 0.41288 0.32475   6
   2  -1  25 0.30838 0.30967   5
  -2   1 -25-0.24285 0.49573   3
  -2   1 -25 0.03016 0.09083   6
   2   1  25 0.04557 0.30831   2
   2  -1  25 0.48151 0.33471   2
   2   1  25 0.30045 0.33902   5
  -2  -1 -26 0.26632 0.32737   6
  -2   1 -26 0.31110 0.50165   3
   2  -1  26 0.51502 0.31912   5
   2   1  26 0.22012 0.31758   2
   2  -1  26 0.55852 0.37401   2
   2   1  26 0.33450 0.32726   5
  -2  -1 -27-0.13243 0.32836   6
   2   1  27-0.09961 0.33555   2
   2  -1  27 0.47704 0.39031   2
  -2   1 -27 0.44375 0.50552   3
   2  -1  27 0.36230 0.33426   5
   2   1  27 0.10887 0.36441   5
  -2  -1 -28 0.05822 0.32582   6
   2   1  28 0.49861 0.40017   5
   2   1  28-0.26211 0.36808   2
  -2   1 -28 0.54332 0.52917   3
   2  -1  28 0.42385 0.41287   2
   2  -1  28 0.21981 0.36250   5
  -2   1 -29 0.32272 0.52662   3
   2  -1  29 0.28558 0.36137   5
   2   1  29 0.62772 0.38458   2
  -2  -1 -29 0.19796 0.33888   6
   2  -1  29 0.29599 0.43659   2
   2   1  29-0.30591 0.40888   5
   2  -1  30 0.37663 0.36861   5
  -2  -1 -30 0.49666 0.26862   4
  -2   1 -30 0.55472 0.53089   3
   2   1  30 0.63832 0.43911   5
   2  -1  30 0.68931 0.47194   2
  -2   1 -31-0.39473 0.51325   3
   2  -1  31 0.19431 0.39882   5
  -2  -2  34 0.02091 0.45235   5
  -2  -2  33-0.38328 0.41307   5
   2  -2 -33 0.23707 0.40473   4
  -2  -2  32 0.48286 0.40918   5
   2  -2 -32 0.10470 0.38780   4
  -2  -2  31 0.09229 0.37356   5
   2  -2 -31 0.65038 0.40989   4
  -2  -2  30 0.26399 0.35713   5
  -2  -2  29 0.63964 0.33708   5
  -2   2  29 1.26119 0.41907   2
  -2  -2  29 1.12214 0.52937   2
  -2  -2  28 0.41812 0.31634   5
  -2   2  28 1.27766 0.41079   2
  -2  -2  28 0.36928 0.47672   2
  -2  -2  27 0.62997 0.30746   5
  -2   2  27 0.84358 0.38951   2
  -2  -2  27 0.58341 0.47325   2
  -2  -2  26 0.32024 0.27801   5
  -2  -2  26 1.44143 0.46730   2
  -2   2  26 1.45152 0.37184   2
  -2  -2  25 0.77411 0.27788   5
  -2  -2  25 0.93707 0.43306   2
  -2   2  25 0.85260 0.34124   2
  -2   2  24 1.04188 0.34190   2
   2  -2 -24 1.44975 0.32549   5
  -2  -2  24 2.04513 0.43490   2
  -2  -2  24 1.21673 0.27323   5
  -2   2  23 1.52650 0.33464   2
   2  -2 -23 2.16801 0.30674   5
  -2  -2  23 1.64227 0.26879   5
  -2  -2  23 2.90768 0.44267   2
  -2  -2  22 7.50082 0.55270   2
   2  -2 -22 6.62527 0.46902   5
  -2   2  22 6.01483 0.47333   2
  -2  -2  22 6.85475 0.42759   5
  -2   2  21 1.73974 0.31629   2
  -2  -2  21 0.90705 0.24688   5
  -2  -2  21 2.55875 0.39679   2
   2  -2 -21 1.19689 0.29403   5
   2   2 -20 15.8745 0.83247   2
  -2   2  20 16.5793 0.83962   2
   2  -2 -20 16.3454 0.83601   5
  -2  -2  20 16.2865 0.80739   5
  -2  -2  20 16.5096 0.89373   2
  -2  -2  19 1.97339 0.35951   2
  -2   2  19 1.90356 0.29382   2
   2   2 -19 1.15157 0.29398   2
  -2  -2  19 1.31152 0.22296   5
   2  -2 -19 1.42948 0.27899   5
   2   2 -18 15.7710 0.82201   2
  -2   2  18 15.5781 0.82047   2
  -2  -2  18 16.8724 0.87413   2
  -2  -2  18 16.8657 0.79727   5
   2  -2 -18 16.5207 0.83369   5
  -2   2  17 7.91122 0.45784   2
   2   2 -17 7.26318 0.46847   2
  -2  -2  17 9.18252 0.52686   2
   2  -2 -17 7.99034 0.47328   5
  -2  -2  17 7.67242 0.43133   5
   2   2 -16 6.22186 0.42629   2
  -2   2  16 7.28422 0.41562   2
  -2  -2  16 7.53490 0.48227   2
  -2  -2  16 6.79574 0.38548   5
   2  -2 -16 7.58612 0.43769   5
  -2   2  15 4.57628 0.30797   2
   2   2 -15 4.50610 0.32498   2
  -2  -2  15 4.38555 0.36804   2
   2  -2 -15 4.75841 0.32157   5
  -2  -2  15 3.90936 0.26934   5
   2  -2 -14 1.41998 0.23070   5
  -2  -2  14 1.96525 0.27956   2
  -2  -2  14 1.73550 0.17133   5
   2   2 -14 1.88244 0.23545   2
  -2   2  14 1.50594 0.20403   2
  -2  -2  13 3.03821 0.30635   2
   2   2 -13 3.55899 0.28114   2
  -2  -2  13 3.52890 0.21947   5
   2  -2 -13 3.69374 0.28483   5
  -2  -2  12-0.06579 0.22707   2
   2  -2 -12 0.23886 0.19145   5
   2   2 -12 0.17981 0.19384   2
  -2  -2  12 0.01647 0.11336   5
  -2  -2  11 4.33661 0.24811   5
   2  -2 -11 4.00361 0.30409   5
   2   2 -11 5.07080 0.31723   2
  -2  -2  11 4.90500 0.33907   2
  -2  -2  10 20.1578 0.94515   2
   2  -2 -10 17.7611 0.92252   5
   2  -2 -10 18.0434 0.95714   4
   2   2 -10 20.6511 0.92260   2
   2  -2  -9 3.85166 0.39436   4
  -2  -2   9 6.45721 0.38901   2
   2   2  -9 5.39142 0.34424   2
  -2  -2   8 11.1640 0.57145   2
   2   2  -8 9.69149 0.53560   2
   2   2  -7 5.54847 0.34734   2
  -2  -2   7 6.03614 0.39117   2
   2   2  -6 3.47079 0.23716   6
  -2  -2   6 3.58988 0.31258   2
   2   2  -6 3.74783 0.27530   2
   2   2  -5 1.14215 0.20805   2
   2   2  -4 6.59987 0.39810   2
   2  -2  -3 0.84811 0.25260   4
  -2   2   3 0.80860 0.22312   4
   2  -2  -3 0.88589 0.24818   1
   2   2  -3 1.06387 0.23012   2
  -2   2   2 4.60671 0.33245   4
   2  -2  -2 4.72138 0.36160   4
   2  -2  -2 3.85754 0.35390   1
  -2   2   2 4.12724 0.32405   1
  -2   2   1 5.00488 0.36570   4
   2   2  -1 5.08176 0.30598   1
   2  -2  -1 4.26990 0.36999   1
  -2   2   1 4.92662 0.35206   1
  -2  -2   1 4.53830 0.28361   6
   2   2  -1 5.32648 0.29955   6
  -2   2   0 29.6117 1.48654   4
  -2   2   0 32.1478 1.49171   1
   2   2   0 32.5300 1.44564   1
   2  -2   0 31.5751 1.49695   1
  -2  -2   0 32.8025 1.45496   6
   2   2   0 31.1633 1.46247   6
   2   2   1 2.36732 0.17595   1
  -2  -2  -1 2.32075 0.15980   5
  -2  -2  -1 2.63097 0.22031   6
  -2   2  -1 2.16129 0.30407   1
   2  -2   1 2.04431 0.30895   1
   2   2   1 2.01481 0.21273   6
  -2   2  -2 12.8228 0.59625   2
  -2  -2  -2 13.3447 0.60076   5
  -2  -2  -2 11.8622 0.63443   6
   2   2   2 12.5540 0.63844   6
   2   2   2 13.1443 0.59434   1
  -2  -2  -2 12.4341 0.60358   1
   2  -2   2 11.5491 0.70130   1
  -2   2  -2 13.5510 0.68980   1
  -2   2  -3 0.91783 0.29745   3
   2  -2   3 1.35973 0.32261   1
   2   2   3 1.15439 0.17768   6
  -2  -2  -3 1.02124 0.12739   5
   2  -2   3 0.94270 0.30391   3
  -2   2  -3 0.98605 0.28021   1
  -2  -2  -3 1.07950 0.13984   1
  -2   2  -3 1.06345 0.12387   2
   2  -2   4 13.6943 0.70820   1
  -2   2  -4 11.3358 0.67231   1
  -2  -2  -4 12.5604 0.58006   1
  -2  -2  -4 12.2934 0.58480   5
   2  -2   4 12.4552 0.58975   2
  -2   2  -4 12.4162 0.57422   2
   2  -2   4 11.9734 0.59613   6
   2   2   4 12.4396 0.62377   6
   2  -2   4 11.3943 0.69607   3
  -2   2  -4 11.9118 0.68714   3
  -2   2  -5 3.80787 0.39095   3
   2  -2   5 3.35500 0.41462   3
   2  -2   5 4.06563 0.24790   2
  -2  -2  -5 4.18253 0.23896   1
  -2   2  -5 4.20435 0.38687   1
  -2   2  -5 4.12447 0.23131   2
   2   2   5 3.82019 0.28140   6
   2  -2   5 3.97865 0.24756   6
  -2  -2  -5 4.15482 0.24800   5
  -2   2  -6 6.94905 0.49715   3
   2   2   6 7.05844 0.37663   5
  -2   2  -6 7.06958 0.35219   2
  -2   2  -6 6.78285 0.50386   1
   2   2   6 6.72001 0.40398   6
   2  -2   6 6.90232 0.35453   6
   2  -2   6 7.30780 0.36854   2
   2   2   7 9.84936 0.51056   5
   2   2   7 9.87946 0.51049   4
  -2   2  -7 10.2525 0.49101   2
  -2   2  -7 10.2994 0.63616   1
   2  -2   7 10.1048 0.47892   6
  -2  -2  -7 9.73710 0.54777   6
   2  -2   7 10.8545 0.50422   2
  -2  -2  -8 3.36983 0.29792   6
  -2   2  -8 3.26540 0.21088   2
   2  -2   8 2.85134 0.17172   6
   2   2   8 3.08558 0.24896   5
   2  -2   8 3.20673 0.22433   2
  -2   2  -8 3.21448 0.41622   1
   2   2   8 3.08516 0.22206   4
  -2  -2  -9 28.4911 1.31794   6
   2  -2   9 27.7522 1.28440   2
  -2   2  -9 26.9388 1.26936   2
   2   2   9 29.6032 1.30045   5
  -2  -2 -10 76.9843 3.45188   6
   2   2  10 79.5993 3.44105   5
   2  -2  10 75.3539 3.42587   2
  -2   2 -10 75.4034 3.41388   2
  -2   2 -11 13.3629 0.74955   3
  -2  -2 -11 11.8579 0.64887   6
  -2   2 -11 12.3402 0.59613   2
   2  -2  11 11.6763 0.60919   2
   2   2  11 12.6166 0.62748   5
  -2  -2 -12 0.49232 0.25341   6
   2   2  12 0.60213 0.19563   5
  -2   2 -12 0.41772 0.37368   3
   2  -2  12 0.42870 0.18159   2
  -2   2 -12 0.48532 0.17237   2
  -2  -2 -13 0.52617 0.24353   6
   2  -2  13 0.60896 0.19722   2
   2   2  13 0.70198 0.20722   5
  -2   2 -13 0.97169 0.39542   3
  -2   2 -13 1.10738 0.18364   2
  -2  -2 -14 3.55142 0.32498   6
  -2  -2 -14 2.97452 0.25616   5
   2   2  14 2.77827 0.27342   5
  -2   2 -14 2.50039 0.23010   2
  -2  -2 -14 2.68359 0.24344   4
   2  -2  14 2.43114 0.25668   2
  -2   2 -14 2.81488 0.45039   3
   2   2  15 2.60613 0.28025   5
  -2  -2 -15 2.47050 0.24406   4
   2  -2  15 2.52753 0.26593   2
  -2  -2 -15 2.37023 0.26234   5
  -2  -2 -15 2.33261 0.30800   6
  -2   2 -15 1.60140 0.44353   3
   2   2  16 0.72255 0.24735   5
  -2  -2 -16 1.08212 0.21665   4
   2  -2  16 1.03403 0.25414   2
  -2  -2 -16 1.68294 0.24380   5
  -2  -2 -16 1.70132 0.31613   6
  -2   2 -16 0.79655 0.44850   3
   2   2  17 2.62498 0.32066   5
   2  -2  17 2.90872 0.30894   2
  -2  -2 -17 2.58579 0.26805   4
  -2  -2 -17 3.06986 0.35919   6
  -2   2 -17 3.04324 0.50002   3
  -2  -2 -17 2.88704 0.29924   5
  -2  -2 -18 6.10370 0.40116   5
  -2   2 -18 4.94713 0.58744   3
  -2  -2 -18 4.77443 0.36737   4
  -2  -2 -18 5.68538 0.46084   6
   2  -2  18 5.87469 0.41998   2
   2   2  18 5.92693 0.42346   5
   2  -2  19 1.27972 0.30956   2
   2   2  19 1.16979 0.30598   5
  -2  -2 -19 1.61416 0.25396   4
  -2   2 -19 1.85006 0.52250   3
  -2  -2 -19 2.00357 0.36326   6
  -2  -2 -19 1.60726 0.28922   5
   2  -2  19 1.34327 0.24027   5
   2   2  20 4.22133 0.42333   5
   2  -2  20 4.69258 0.36442   5
  -2  -2 -20 6.17542 0.47438   6
  -2   2 -20 4.40915 0.63382   3
   2  -2  20 5.59164 0.43431   2
  -2  -2 -20 4.75266 0.35639   4
  -2  -2 -21 2.22501 0.40256   6
  -2   2 -21 2.83306 0.58133   3
   2  -2  21 2.04777 0.28938   5
  -2  -2 -21 2.26783 0.27618   4
   2  -2  21 1.92289 0.35333   2
   2   2  22 2.25021 0.32622   2
  -2  -2 -22 3.00788 0.41840   6
  -2   2 -22 1.50829 0.57160   3
   2  -2  22 2.15373 0.31113   5
  -2  -2 -22 2.41908 0.27957   4
   2  -2  22 2.11049 0.38179   2
   2   2  23 0.87670 0.29547   2
  -2  -2 -23 1.17450 0.40164   6
  -2   2 -23 0.71080 0.54433   3
   2  -2  23 0.50040 0.28837   5
  -2  -2 -23 1.05051 0.25269   4
   2  -2  23 1.00562 0.36976   2
   2   2  24 1.75181 0.32065   2
   2  -2  24 1.31318 0.30859   5
  -2   2 -24 2.04974 0.56714   3
  -2  -2 -24 1.57226 0.27659   4
  -2  -2 -24 1.76235 0.41859   6
   2  -2  24 1.75966 0.41606   2
   2  -2  25 0.75189 0.40731   2
  -2  -2 -25 1.36776 0.40878   6
   2   2  25 0.89391 0.33233   2
  -2   2 -25 0.99608 0.59319   3
   2  -2  25 1.62635 0.33262   5
  -2  -2 -25 1.08318 0.25997   4
   2  -2  26 0.49620 0.42454   2
  -2  -2 -26 0.81632 0.41040   6
   2   2  26 1.15632 0.34631   2
  -2   2 -26 1.27269 0.55840   3
   2  -2  26 0.84277 0.34449   5
  -2  -2 -26 0.95623 0.26625   4
  -2  -2 -27 0.91603 0.26727   4
   2   2  27 0.58909 0.41815   5
  -2  -2 -27 0.33220 0.41488   6
   2   2  27 0.95598 0.37239   2
  -2   2 -27 0.74522 0.55890   3
   2  -2  27 0.04309 0.44960   2
   2  -2  27 1.10770 0.34913   5
  -2  -2 -28 0.58606 0.41778   6
  -2  -2 -28 0.45444 0.26135   4
   2   2  28-0.35805 0.45668   5
   2  -2  28 0.42777 0.46931   2
   2   2  28 0.28266 0.37928   2
   2  -2  28 0.39559 0.34192   5
   2   2  29 0.39816 0.40332   2
   2  -2  29 0.17974 0.36450   5
   2  -2  29 0.09375 0.47801   2
  -2  -2 -29 0.15205 0.26991   4
  -2  -2 -29 0.40459 0.40221   6
   2  -2  30 0.36710 0.38650   5
   2  -2  31 0.57772 0.41148   5
  -2  -3  33 1.06518 0.39087   5
   2  -3 -32 0.33956 0.43207   4
  -2  -3  32 0.03542 0.36528   5
   2  -3 -31 0.19485 0.43259   4
  -2  -3  31 0.05113 0.35536   5
   2  -3 -30 0.27267 0.40421   4
  -2  -3  30-0.19680 0.32022   5
   2  -3 -29 0.32163 0.40001   4
   2   3 -29-0.14412 0.27253   6
  -2  -3  29 0.29800 0.32212   5
  -2  -3  28 0.17837 0.56536   2
  -2   3  28 0.09194 0.39449   2
  -2  -3  28 0.20990 0.30323   5
   2   3 -28 0.10436 0.25861   6
   2  -3 -28 1.13013 0.41931   4
  -2  -3  27 0.25850 0.53782   2
   2  -3 -27-0.36066 0.38404   4
  -2   3  27 0.20801 0.37029   2
   2   3 -27 0.22001 0.25565   6
  -2  -3  27 0.04286 0.28681   5
  -2  -3  26 0.09687 0.27753   5
  -2   3  26 0.30339 0.37198   2
   2   3 -26-0.11524 0.23983   6
  -2  -3  26-0.55398 0.50948   2
   2  -3 -26-0.75869 0.39981   4
  -2  -3  25 0.50923 0.27317   5
  -2   3  25 0.53967 0.35021   2
   2   3 -25 0.70112 0.25693   6
  -2  -3  25 1.30749 0.49749   2
   2  -3 -25 1.09185 0.40158   4
  -2  -3  24 0.02530 0.25565   5
  -2   3  24-0.01584 0.33450   2
   2   3 -24 0.01260 0.23901   6
  -2  -3  24 0.97583 0.46397   2
   2  -3 -24-0.12201 0.37137   4
   2   3 -23 6.21485 0.41969   6
  -2  -3  23 7.85895 0.62025   2
   2  -3 -23 6.44858 0.54555   4
  -2  -3  23 7.27022 0.44045   5
  -2   3  23 5.58071 0.48796   2
   2   3 -22 5.39353 0.38985   6
  -2   3  22 6.52854 0.46161   2
   2  -3 -22 6.35839 0.51813   4
  -2  -3  22 5.78874 0.57532   2
   2  -3 -22 6.08932 0.46494   5
  -2  -3  22 5.72170 0.40134   5
  -2  -3  21 0.34165 0.22700   5
   2  -3 -21 0.78602 0.31094   5
  -2   3  21 0.44593 0.28882   2
   2   3 -21 0.42914 0.22900   6
  -2  -3  21 0.43666 0.41399   2
   2  -3 -21 1.17401 0.38010   4
   2   3 -20 6.64874 0.44692   6
   2  -3 -20 7.50817 0.57516   4
  -2  -3  20 7.54325 0.60551   2
  -2   3  20 7.77742 0.48458   2
   2  -3 -20 8.04857 0.50527   5
  -2  -3  20 7.67195 0.44014   5
  -2  -3  19 1.34234 0.40985   2
   2   3 -19 1.07996 0.24321   6
  -2  -3  19 1.24441 0.22231   5
   2  -3 -19 1.15605 0.29079   5
   2  -3 -19 1.59397 0.38272   4
  -2   3  19 1.55318 0.29329   2
  -2  -3  18 0.70161 0.36979   2
   2  -3 -18 1.00005 0.29797   5
   2   3 -18 1.21376 0.23323   6
  -2  -3  18 0.75431 0.20141   5
   2  -3 -18 1.08537 0.37660   4
  -2  -3  17 0.74576 0.39271   2
   2  -3 -17 1.09554 0.28959   5
   2   3 -17 0.75215 0.22126   6
  -2  -3  17 0.87744 0.19057   5
   2  -3 -17 0.55351 0.35404   4
  -2  -3  16-0.13786 0.36144   2
   2   3 -16 0.14011 0.20415   6
   2  -3 -16-0.09613 0.25951   5
  -2  -3  16 0.09381 0.15723   5
   2  -3 -16-0.02089 0.33600   4
   2  -3 -15 0.08197 0.30322   4
  -2  -3  15 0.40379 0.35064   2
  -2  -3  15 0.20405 0.15259   5
   2  -3 -15 0.13484 0.24597   5
   2   3 -15 0.19731 0.19610   6
   2  -3 -14-0.16133 0.32655   4
   2  -3 -14 0.09235 0.23454   5
  -2  -3  14 0.13051 0.31553   2
   2   3 -14-0.01161 0.18864   6
   2   3 -13 0.67742 0.18798   6
  -2  -3  13 0.74959 0.30602   2
   2  -3 -13 0.76341 0.24443   5
   2  -3 -13 0.83198 0.33071   4
   2   3 -12 4.01284 0.30140   6
  -2  -3  12 4.21170 0.40279   2
   2  -3 -12 3.81275 0.38369   4
   2  -3 -12 3.30837 0.31417   5
   2  -3 -11 1.34129 0.32927   4
   2   3 -11 1.29436 0.20915   6
   2  -3 -11 1.23157 0.23769   5
  -2  -3  11 1.14184 0.31015   2
   2  -3 -10 2.64582 0.39224   4
   2   3 -10 3.42515 0.28407   6
  -2  -3  10 3.62027 0.37117   2
   2  -3  -9 2.18666 0.32243   1
   2  -3  -9 2.99083 0.36550   4
   2   3  -9 2.54489 0.25719   6
   2   3  -8 3.45825 0.27988   6
   2  -3  -8 2.61523 0.37083   4
   2  -3  -8 2.55115 0.32308   1
   2   3  -7 1.67405 0.22925   6
   2  -3  -7 0.90844 0.32645   4
   2  -3  -7 0.94721 0.27182   3
   2  -3  -6 0.83414 0.27523   3
   2   3  -6 1.09025 0.22441   6
  -2   3   6 1.38988 0.28639   4
   2  -3  -5 0.70015 0.30029   3
   2   3  -5 0.65935 0.21299   6
  -2   3   5 0.59033 0.27710   4
   2   3  -4 0.62261 0.28886   1
  -2   3   4 0.59162 0.28393   4
   2  -3  -4 0.46717 0.29833   3
  -2  -3   3 19.8107 0.95855   6
   2   3  -3 19.5822 1.00009   1
  -2   3   3 21.4363 1.00875   1
   2  -3  -3 20.3990 1.02802   3
  -2   3   3 20.0193 1.01666   4
  -2  -3   2 6.00169 0.35836   6
   2   3  -2 5.38888 0.39500   1
  -2   3   2 5.99166 0.43223   1
   2  -3  -2 6.44064 0.46910   3
  -2   3   2 5.03714 0.44458   4
  -2   3   1 4.07879 0.40614   4
   2  -3  -1 3.77857 0.42958   3
   2   3  -1 4.74903 0.33687   1
  -2   3   1 4.57687 0.38611   1
  -2  -3   1 4.47515 0.31476   6
   2   3   0-0.05404 0.24111   6
  -2   3   0-0.55757 0.30025   1
  -2   3   0-0.07884 0.30548   4
   2  -3   0 0.15204 0.34896   3
   2   3   0 0.03726 0.21071   1
  -2  -3   0 0.10875 0.19973   6
  -2  -3  -1 1.55291 0.25171   6
   2   3   1 1.11952 0.21206   1
  -2   3  -1 1.61048 0.34758   1
  -2   3  -1 1.10131 0.33938   3
   2   3   1 1.61355 0.24795   6
   2   3   2 0.79588 0.18093   1
  -2  -3  -2 1.53004 0.24807   6
  -2   3  -2 0.84531 0.35455   3
  -2  -3  -2 1.07097 0.21363   1
   2   3   2 0.78933 0.25688   6
   2  -3   2 1.24220 0.24346   6
  -2   3  -2 0.81316 0.19232   2
  -2   3  -2 1.08262 0.33881   1
  -2  -3  -3 4.38804 0.34118   6
   2   3   3 4.68741 0.34551   6
   2  -3   3 4.63153 0.33137   6
  -2   3  -3 4.65820 0.28758   2
  -2  -3  -3 3.97030 0.27928   5
  -2   3  -3 3.65606 0.45706   3
  -2  -3  -3 4.59862 0.30942   1
   2   3   3 4.22272 0.28597   1
  -2   3  -3 4.67163 0.41978   1
  -2   3  -4 1.05676 0.32436   1
  -2  -3  -4 1.16624 0.21503   1
   2   3   4 1.25006 0.26491   6
   2  -3   4 1.01777 0.22995   6
  -2   3  -4 0.85871 0.17243   2
  -2  -3  -4 1.02814 0.16283   5
  -2   3  -4 0.37157 0.35595   3
  -2   3  -5 2.68530 0.37381   1
  -2   3  -5 2.77069 0.21185   2
  -2  -3  -5 2.77827 0.24027   1
  -2   3  -5 2.60953 0.41004   3
   2   3   5 2.78019 0.30734   6
   2  -3   5 2.53906 0.24521   6
  -2  -3  -5 2.90560 0.22796   5
  -2  -3  -6 4.35433 0.28016   1
  -2   3  -6 3.83283 0.42285   1
  -2  -3  -6 4.31925 0.27514   5
  -2   3  -6 4.13270 0.44918   3
   2   3   6 3.69886 0.34721   6
   2  -3   6 3.32517 0.26962   6
  -2   3  -6 3.50853 0.25243   2
  -2   3  -7 1.35459 0.40409   3
  -2  -3  -7 2.01036 0.21341   5
  -2   3  -7 2.27048 0.38801   1
  -2   3  -7 1.71222 0.20159   2
   2   3   7 1.64341 0.26257   4
   2  -3   7 1.82820 0.19627   6
  -2  -3  -7 2.53009 0.21389   1
   2  -3   8 7.51223 0.42511   2
  -2  -3  -8 6.84868 0.39797   5
   2  -3   8 7.30872 0.37293   6
  -2  -3  -8 6.41906 0.44731   6
   2   3   8 6.71693 0.42346   4
   2   3   8 6.74888 0.34327   3
  -2   3  -8 8.62563 0.57448   3
  -2   3  -8 7.46566 0.54692   1
  -2  -3  -8 7.24745 0.40021   1
  -2   3  -8 6.93634 0.37895   2
  -2   3  -9 3.16356 0.23523   2
   2  -3   9 3.27009 0.21167   6
  -2  -3  -9 3.10206 0.26510   5
  -2  -3  -9 3.24579 0.32663   6
  -2   3  -9 3.33969 0.43116   1
  -2   3  -9 3.16589 0.45716   3
   2  -3   9 3.04378 0.28192   2
   2   3   9 3.13398 0.27467   4
  -2  -3 -10 17.7642 0.92716   6
   2  -3  10 18.2065 0.89868   2
   2   3  10 18.8334 0.88680   4
  -2   3 -10 18.9056 1.00983   1
  -2   3 -10 18.0356 0.86787   2
  -2  -3 -10 18.7694 0.89020   5
  -2   3 -11 8.19888 0.43395   2
   2  -3  11 7.62844 0.46598   2
  -2  -3 -11 8.34035 0.50815   6
  -2   3 -11 7.86037 0.61937   1
  -2   3 -12 19.3310 0.90345   2
   2  -3  12 18.4822 0.93044   2
  -2  -3 -12 18.2857 0.97203   6
  -2   3 -12 21.1118 1.08847   1
  -2   3 -13 3.46039 0.27609   2
   2  -3  13 4.18104 0.32827   2
  -2  -3 -13 4.23330 0.37488   6
  -2   3 -14 0.12571 0.19218   2
  -2   3 -14 0.17212 0.44177   3
   2  -3  14 0.13956 0.24225   2
  -2  -3 -14 0.65229 0.31216   6
  -2   3 -15 0.62764 0.22838   2
  -2   3 -15 0.86262 0.46846   3
   2  -3  15 0.31759 0.25489   2
  -2  -3 -15 0.51407 0.30855   6
  -2   3 -16 0.35603 0.23473   2
  -2   3 -16 1.01685 0.48468   3
   2  -3  16 0.37591 0.27896   2
  -2  -3 -16 0.71329 0.34580   6
  -2   3 -17 0.63764 0.24463   2
  -2   3 -17 0.51024 0.49783   3
   2  -3  17 0.89680 0.29203   2
  -2  -3 -17 0.20831 0.36426   6
  -2   3 -18 0.83916 0.25633   2
  -2   3 -18 0.69181 0.50985   3
  -2  -3 -18 0.68416 0.38236   6
   2  -3  18 0.68157 0.30425   2
   2  -3  19 0.76635 0.31708   2
  -2   3 -19 0.78836 0.26771   2
  -2  -3 -19 0.40622 0.26508   5
  -2  -3 -19 0.32284 0.39831   6
  -2   3 -19 0.20354 0.53840   3
   2  -3  20 1.90102 0.37206   2
  -2  -3 -20 0.71358 0.30467   5
  -2  -3 -20 1.28607 0.43381   6
  -2   3 -20 0.20960 0.53376   3
   2  -3  21 0.07209 0.33830   2
  -2  -3 -21 0.08043 0.30599   5
  -2  -3 -21 0.55526 0.41110   6
  -2   3 -21 0.32330 0.53079   3
   2  -3  22 1.32659 0.38565   2
   2  -3  22 0.83558 0.27303   5
  -2  -3 -22 0.72336 0.44827   6
  -2   3 -22 1.25405 0.54232   3
   2  -3  23 1.86412 0.41506   2
   2  -3  23 1.26987 0.29483   5
  -2  -3 -23 1.16391 0.45652   6
  -2   3 -23 0.64520 0.54897   3
   2  -3  24 0.97928 0.40992   2
   2  -3  24 0.03206 0.27626   5
  -2  -3 -24 0.04570 0.44952   6
  -2   3 -24 0.50549 0.55681   3
  -2  -3 -25-0.09300 0.44283   6
   2  -3  25 0.23416 0.30674   5
   2  -3  25 0.69812 0.42059   2
  -2  -3 -26 0.21221 0.47257   6
   2  -3  26 0.20968 0.32547   5
   2  -3  26 0.79750 0.45361   2
   2   3  26 0.63929 0.34729   2
  -2  -3 -27 0.02367 0.46722   6
   2   3  27 0.23909 0.36410   2
   2  -3  27 0.88185 0.48099   2
   2  -3  27 0.27442 0.34502   5
  -2  -3 -28-0.28463 0.47905   6
   2  -3  28-0.33929 0.35494   5
   2  -3  28 0.99183 0.51129   2
   2  -3  29 0.37403 0.38108   5
   2  -3  29 0.51614 0.51743   2
   2  -3  30-0.49190 0.39478   5
   2  -3  31 0.02152 0.42067   5
   2  -4 -31-0.28117 0.48648   4
  -2  -4  31 0.25469 0.33653   5
  -2  -4  30-0.15314 0.32486   5
   2  -4 -30 0.65106 0.45755   4
  -2  -4  29 0.34025 0.30801   5
   2  -4 -29 0.52288 0.45935   4
  -2  -4  28 0.36421 0.31376   5
   2  -4 -28-0.15228 0.45365   4
   2   4 -28 0.37942 0.31945   6
  -2   4  27 0.49066 0.40290   2
   2   4 -27 1.12197 0.32894   6
  -2  -4  27 0.42130 0.28874   5
   2  -4 -27 0.66630 0.45246   4
  -2  -4  26 0.44985 0.60761   2
  -2   4  26 0.19234 0.38844   2
   2   4 -26 0.14006 0.30356   6
  -2  -4  26 0.18811 0.27131   5
   2  -4 -26-0.02998 0.44349   4
  -2  -4  25 0.21874 0.57921   2
  -2   4  25 0.78413 0.38026   2
   2   4 -25 0.58002 0.30023   6
  -2  -4  25 0.61693 0.28668   5
   2  -4 -25 0.98152 0.46871   4
  -2  -4  24 0.30185 0.55301   2
  -2  -4  24 0.32635 0.25698   5
  -2   4  24 0.36350 0.35460   2
   2   4 -24 0.45999 0.29960   6
   2  -4 -24 0.52920 0.42977   4
   2   4 -23 1.77337 0.33152   6
  -2   4  23 2.48803 0.37106   2
  -2  -4  23 1.87948 0.56895   2
  -2  -4  23 1.80279 0.27849   5
   2  -4 -23 1.68241 0.17400   3
   2  -4 -23 2.00512 0.47604   4
  -2  -4  22 2.76384 0.29594   5
  -2   4  22 2.67548 0.35807   2
   2   4 -22 2.48430 0.34465   6
  -2  -4  22 3.20024 0.57984   2
   2  -4 -22 2.42680 0.23259   3
   2  -4 -22 2.29741 0.48835   4
   2  -4 -21 2.12603 0.48630   4
  -2  -4  21 2.83786 0.54594   2
   2   4 -21 1.93089 0.32079   6
  -2  -4  21 2.07690 0.25660   5
   2  -4 -21 1.72299 0.23220   3
   2   4 -20 8.93045 0.51363   2
   2   4 -20 7.44194 0.50737   6
   2  -4 -20 6.97244 0.42284   3
  -2  -4  20 6.93970 0.43401   5
  -2  -4  20 7.53694 0.67921   2
   2  -4 -20 7.59581 0.63353   4
   2   4 -19 0.41880 0.30123   6
   2   4 -19 1.57181 0.32418   2
   2  -4 -19 1.09531 0.33612   5
   2  -4 -19 0.79932 0.43548   4
  -2  -4  19 0.84311 0.20762   5
  -2  -4  19-0.07917 0.48065   2
   2  -4 -19 0.73732 0.23211   3
   2   4 -18 1.86897 0.32265   6
   2   4 -18 2.87594 0.33525   2
   2  -4 -18 1.16336 0.25769   3
  -2  -4  18 1.36270 0.21781   5
   2  -4 -18 2.00290 0.33478   5
   2  -4 -18 1.67825 0.42229   4
  -2  -4  18 0.35805 0.47091   2
   2   4 -17 7.93313 0.51305   2
  -2  -4  17 8.24655 0.65333   2
   2  -4 -17 8.55543 0.64475   4
   2  -4 -17 7.66853 0.47384   3
   2   4 -17 7.95352 0.51611   6
   2  -4 -17 7.92298 0.51083   5
  -2  -4  16 0.14615 0.44940   2
   2   4 -16-0.01277 0.28759   2
   2   4 -16 0.36846 0.27289   6
   2  -4 -16 0.10555 0.40380   4
   2  -4 -16 0.15653 0.24347   3
   2  -4 -16 0.36045 0.30908   5
   2   4 -15 4.04803 0.38362   2
   2  -4 -15 4.88875 0.38342   5
   2  -4 -15 4.14362 0.35679   3
   2  -4 -15 5.20555 0.51058   4
   2  -4 -15 4.79537 0.46688   1
  -2  -4  15 4.06125 0.52699   2
   2   4 -15 4.15937 0.38094   6
   2   4 -14 0.03934 0.29236   2
   2   4 -14 0.22353 0.27389   6
   2  -4 -14 0.84345 0.32772   1
   2  -4 -14-0.16720 0.28219   5
   2  -4 -14 0.31011 0.41978   4
   2  -4 -14 0.36590 0.26674   3
   2  -4 -13 3.68673 0.36285   5
   2  -4 -13 3.88446 0.34874   3
   2  -4 -13 4.23097 0.50031   4
   2  -4 -13 4.22575 0.43405   1
   2   4 -13 3.44457 0.36204   2
   2   4 -13 4.07883 0.36621   6
   2  -4 -12 0.71696 0.28326   5
   2   4 -12 1.00237 0.27568   6
   2  -4 -12 0.76440 0.38398   4
   2  -4 -12 0.35996 0.28062   3
   2  -4 -12 1.30138 0.34745   1
   2   4 -11 4.71332 0.38226   6
   2  -4 -11 5.10317 0.46044   1
   2  -4 -11 4.73992 0.38442   3
   2  -4 -10 1.05577 0.29456   3
   2   4 -10 1.25179 0.27159   6
   2  -4 -10 0.65199 0.32012   1
   2  -4  -9 4.50007 0.38259   3
   2   4  -9 4.90446 0.37902   6
   2  -4  -9 3.89390 0.41750   1
   2  -4  -8 4.72956 0.39601   3
   2   4  -8 5.13599 0.47686   1
   2  -4  -8 3.66326 0.42050   1
   2   4  -8 4.81592 0.38109   6
   2  -4  -7 17.7498 0.95404   1
   2   4  -7 17.8129 0.97507   1
   2  -4  -7 19.0027 0.92959   3
   2   4  -7 16.7452 0.91289   6
  -2   4   7 18.6809 0.94328   4
   2   4  -6 2.18620 0.36644   1
  -2   4   6 2.04886 0.31581   4
   2  -4  -6 2.11142 0.33839   3
   2   4  -6 1.51975 0.28771   6
   2  -4  -6 2.47460 0.36814   1
  -2   4   5 4.00397 0.38884   4
   2  -4  -5 4.43536 0.41242   3
   2   4  -5 4.25440 0.39495   1
   2   4  -5 3.86758 0.36723   6
   2  -4  -5 5.46469 0.44188   1
   2  -4  -4 0.13026 0.33213   3
  -2   4   4 0.53119 0.28319   1
   2   4  -4-0.15275 0.25612   6
   2   4  -4 0.17136 0.27490   1
  -2  -4   4-0.01161 0.20923   6
  -2   4   4 0.09416 0.28633   4
   2  -4  -4 0.10473 0.31158   1
   2  -4  -3 3.66749 0.39779   1
   2   4  -3 3.39525 0.33653   1
  -2   4   3 3.34052 0.36095   1
   2   4  -3 3.36528 0.34396   6
  -2   4   3 3.41995 0.39094   4
   2  -4  -3 3.80667 0.42880   3
  -2  -4   3 3.28563 0.28753   6
   2  -4  -2 0.42392 0.30320   6
  -2   4   2 0.07066 0.27036   1
   2  -4  -2-0.10576 0.32947   1
   2   4  -2 0.04378 0.24836   1
  -2  -4   2 0.33546 0.22185   6
  -2   4   2 0.13645 0.30701   4
   2  -4  -2 0.23998 0.35754   3
  -2   4   1 8.32062 0.56250   4
  -2  -4   1 8.73861 0.49659   6
   2  -4  -1 8.29981 0.54856   6
   2  -4  -1 8.00156 0.56698   1
   2   4  -1 8.46280 0.50428   1
  -2   4   1 8.15494 0.55068   1
   2  -4  -1 8.62053 0.59231   3
  -2   4   0 1.24862 0.31431   1
   2   4   0 1.19407 0.25665   1
  -2   4   0 1.21288 0.35245   4
   2  -4   0 1.20632 0.31866   6
   2  -4   0 0.79913 0.36025   1
  -2  -4   0 1.32303 0.25963   6
   2   4   1 11.2565 0.59388   1
  -2   4  -1 11.7348 0.67257   1
  -2  -4  -1 10.6168 0.61586   6
   2  -4   1 10.8917 0.63352   6
  -2   4  -1 10.6549 0.68929   3
  -2  -4  -2 0.73291 0.25308   6
  -2  -4  -2 0.48014 0.25616   1
   2   4   2 0.78214 0.20570   1
  -2   4  -2 0.18803 0.33132   1
  -2   4  -2 0.40588 0.35592   3
   2   4   2 0.62046 0.28553   6
   2  -4   2 0.63588 0.27057   6
  -2   4  -3 6.33222 0.51898   3
  -2   4  -3 5.73900 0.37903   2
   2   4   3 6.36455 0.37147   1
  -2   4  -3 6.44595 0.50230   1
  -2  -4  -3 5.82365 0.39980   1
   2  -4   3 5.34404 0.40989   6
  -2  -4  -3 5.93735 0.41520   6
   2   4   3 5.98641 0.46453   6
  -2  -4  -4 1.17461 0.26345   6
   2   4   4 1.07153 0.29293   6
  -2  -4  -4 1.06042 0.20813   5
  -2   4  -4 0.78855 0.38205   3
  -2   4  -4 0.60332 0.35144   1
  -2  -4  -4 0.48290 0.23699   1
   2  -4   4 0.57273 0.24907   6
  -2   4  -4 0.99740 0.21870   2
  -2  -4  -5 5.95058 0.36604   5
  -2   4  -5 5.96476 0.53594   3
  -2  -4  -5 6.39083 0.39978   1
  -2   4  -5 6.33938 0.50909   1
  -2   4  -5 5.74512 0.36132   2
   2  -4   5 5.76346 0.39460   6
   2  -4   6 0.74388 0.21893   6
  -2  -4  -6 0.80415 0.20547   5
  -2   4  -6 0.56621 0.37926   1
  -2  -4  -6 0.59676 0.22764   1
  -2   4  -6 0.72627 0.19672   2
   2   4   6 0.58795 0.22601   3
  -2   4  -6 0.53309 0.41063   3
   2  -4   7 7.80770 0.43595   6
  -2  -4  -7 7.04181 0.44997   1
  -2   4  -7 7.47784 0.56720   1
  -2   4  -7 7.99667 0.42614   2
   2   4   7 7.85019 0.51510   4
  -2  -4  -7 7.55791 0.43716   5
  -2   4  -7 7.16287 0.61046   3
   2   4   7 6.87330 0.42388   3
  -2  -4  -8 3.75627 0.32974   1
   2  -4   8 3.81456 0.29786   6
  -2   4  -8 4.13158 0.29319   2
  -2  -4  -8 3.90343 0.30480   5
  -2   4  -8 4.62519 0.46749   1
  -2   4  -8 3.68368 0.50666   3
   2   4   8 4.30999 0.27223   3
   2   4   8 4.01747 0.37590   4
   2  -4   9 16.3771 0.79022   6
  -2  -4  -9 15.4158 0.86599   6
  -2   4  -9 15.6646 0.79184   2
   2   4   9 16.3344 0.84232   4
  -2  -4  -9 16.6036 0.80831   5
  -2  -4  -9 16.4360 0.81822   1
  -2   4  -9 16.7946 0.94816   1
  -2   4  -9 16.9777 0.97591   3
  -2  -4 -10 4.42259 0.32610   5
  -2   4 -10 3.83808 0.29750   2
  -2  -4 -10 2.94895 0.38317   6
  -2   4 -10 4.31618 0.50068   1
   2   4  10 3.79550 0.35084   4
  -2   4 -10 3.86424 0.53933   3
  -2  -4 -10 4.27398 0.32711   1
   2  -4  10 3.78444 0.26924   6
  -2   4 -11 6.67437 0.62746   3
  -2  -4 -11 7.80289 0.44307   5
   2   4  11 6.59195 0.44537   4
  -2   4 -11 7.40191 0.41079   2
  -2  -4 -11 5.43604 0.49903   6
  -2   4 -11 7.98769 0.61989   1
  -2  -4 -11 6.42490 0.44053   1
  -2  -4 -12 1.84648 0.27647   1
  -2   4 -12 1.46376 0.24577   2
  -2  -4 -12 1.98736 0.38155   6
  -2  -4 -12 1.90236 0.26034   5
   2  -4  12 1.28827 0.33796   2
  -2   4 -12 1.54494 0.44586   1
  -2  -4 -13 0.59474 0.26844   1
  -2   4 -13 0.88296 0.22971   2
  -2  -4 -13 0.21808 0.36713   6
  -2  -4 -13 0.01340 0.25683   5
   2  -4  13 0.58793 0.33437   2
  -2   4 -13 0.38694 0.45483   1
  -2  -4 -14 0.45331 0.28184   1
  -2   4 -14 0.97714 0.49469   1
   2  -4  14 0.36508 0.34917   2
  -2   4 -14 0.34996 0.24630   2
  -2  -4 -14 0.10212 0.39343   6
  -2  -4 -14 0.29866 0.26925   5
  -2   4 -15 0.63791 0.52056   1
  -2   4 -15 1.36618 0.26409   2
   2  -4  15 1.33530 0.38185   2
  -2  -4 -15 1.16780 0.31149   5
  -2  -4 -15 1.39076 0.40443   6
  -2   4 -16 0.33398 0.55457   1
   2  -4  16 0.82279 0.36595   2
  -2   4 -16 0.51525 0.25054   2
  -2  -4 -16 0.51902 0.29426   5
  -2  -4 -16 1.03945 0.42629   6
  -2   4 -16 1.17298 0.52473   3
  -2   4 -17 2.42485 0.29838   2
   2  -4  17 2.05193 0.41084   2
  -2   4 -17 1.98723 0.59473   3
  -2  -4 -17 2.47396 0.45433   6
  -2   4 -17 1.16812 0.55084   1
  -2   4 -18 0.75025 0.29139   2
   2  -4  18 0.68432 0.38934   2
  -2   4 -18-0.07297 0.54821   3
  -2  -4 -18-0.16028 0.43411   6
  -2  -4 -19 0.11761 0.45262   6
  -2   4 -19 0.60360 0.28785   2
  -2   4 -19 0.97193 0.59581   1
  -2   4 -19 0.86188 0.54715   3
   2  -4  19 0.22136 0.38584   2
  -2   4 -20 1.04249 0.60202   3
  -2  -4 -20 1.42444 0.46432   6
   2  -4  20 1.10391 0.41290   2
  -2   4 -20 1.35869 0.30101   2
  -2  -4 -21 1.55776 0.48117   6
   2  -4  21 0.92004 0.43434   2
  -2   4 -21 1.72246 0.32672   2
  -2  -4 -22 0.45586 0.49357   6
   2  -4  22 0.42416 0.44003   2
  -2   4 -22 0.70916 0.29604   2
  -2  -4 -23 0.84978 0.48956   6
   2  -4  23 0.02311 0.43631   2
   2  -4  24-0.11555 0.29981   5
  -2  -4 -24-0.02617 0.50288   6
   2  -4  24 0.23906 0.47931   2
   2  -4  25 0.95103 0.33534   5
   2  -4  25 2.01692 0.52641   2
   2  -4  26 0.68000 0.34513   5
   2  -4  26 0.57005 0.51194   2
   2  -4  27 0.72313 0.36428   5
   2  -4  27 1.05143 0.54373   2
   2  -4  28-0.26178 0.36037   5
   2  -4  28 0.30787 0.57814   2
   2  -4  29 0.33098 0.38774   5
   2  -4  30 0.12012 0.40118   5
  -2  -5  28 0.67053 0.31765   5
  -2  -5  27 0.04223 0.31297   5
   2  -5 -26 1.06920 0.52241   1
   2   5 -26-0.29326 0.38129   6
  -2  -5  26 0.18638 0.29401   5
   2  -5 -25 0.59044 0.50536   1
  -2   5  25 0.46935 0.37623   2
  -2  -5  25 0.36757 0.27228   5
   2   5 -25 0.61778 0.39192   6
  -2  -5  24 0.17135 0.64038   2
  -2  -5  24 0.81960 0.27022   5
  -2   5  24 0.93396 0.37825   2
   2   5 -24 0.97035 0.38973   6
   2  -5 -24 0.43847 0.50286   1
   2  -5 -23 5.52366 0.58867   1
  -2  -5  23 2.92817 0.65761   2
  -2  -5  23 3.51092 0.33740   5
   2   5 -23 4.20614 0.46026   6
   2  -5 -22 0.82278 0.46187   1
   2   5 -22 0.35052 0.38856   6
  -2  -5  22 0.92359 0.24405   5
   2  -5 -21 0.79375 0.46624   1
   2   5 -21-0.31456 0.35754   6
  -2  -5  21 0.38660 0.22469   5
   2  -5 -20 1.59632 0.44274   1
   2   5 -20 0.80981 0.37094   6
  -2  -5  20 0.66457 0.22539   5
   2   5 -19 0.15888 0.36524   6
   2  -5 -19 0.48675 0.39707   1
   2   5 -18 0.57794 0.33995   2
   2   5 -18 0.05986 0.36965   6
   2  -5 -18 0.78004 0.41532   1
   2   5 -17 1.60815 0.33770   2
   2  -5 -17 1.45768 0.44305   1
   2   5 -17 1.34537 0.37931   6
   2   5 -16 0.29411 0.32665   2
   2  -5 -16 0.27058 0.37678   1
   2   5 -16 0.54341 0.37954   6
   2  -5 -16 0.29353 0.33241   5
   2   5 -15-0.11965 0.33369   2
   2  -5 -15 0.53046 0.38561   1
   2   5 -15-0.36407 0.36709   6
   2  -5 -15 0.23846 0.31781   5
   2   5 -14 0.11959 0.33670   2
   2  -5 -14-0.02608 0.36251   1
   2   5 -14-0.22279 0.36124   6
   2  -5 -14-0.34036 0.29568   5
   2  -5 -13 0.47199 0.32318   5
   2  -5 -13 0.43863 0.40468   1
   2   5 -13 0.18282 0.35836   6
   2   5 -13-0.10404 0.33593   2
   2   5 -13-0.34216 0.48094   1
   2   5 -12 0.16028 0.46930   1
   2   5 -12-0.51058 0.33588   2
   2  -5 -12 0.23071 0.36342   1
   2   5 -12 0.20365 0.35778   6
   2   5 -11 0.75688 0.35260   6
   2   5 -11 0.57279 0.42771   1
   2  -5 -11 1.41591 0.45859   6
   2  -5 -11 0.40713 0.37194   1
   2   5 -11 0.85870 0.31767   2
   2  -5 -10 1.81572 0.44939   6
   2   5 -10 0.53543 0.35831   6
   2   5 -10 1.04684 0.47567   1
   2  -5 -10 0.68019 0.39469   1
   2   5 -10 1.65968 0.33497   2
   2  -5  -9 3.13548 0.48022   6
   2   5  -9 2.92931 0.37690   2
   2   5  -9 2.19781 0.39130   6
   2   5  -9 2.06270 0.46604   1
   2  -5  -9 3.40497 0.44906   1
   2  -5  -8 1.16105 0.43120   6
   2   5  -8 0.53241 0.33102   2
   2   5  -8 1.16688 0.41783   1
   2   5  -8 0.54019 0.34829   6
  -2   5   8 0.02203 0.33408   4
   2  -5  -8-0.10169 0.36236   1
   2  -5  -7-0.09456 0.42159   6
   2   5  -7 0.02089 0.34455   6
   2   5  -7-0.06762 0.32819   2
   2   5  -7-0.07210 0.38105   1
  -2   5   7 0.39296 0.35850   4
   2  -5  -7 0.35718 0.36128   1
   2  -5  -6 2.00598 0.44330   6
   2   5  -6 0.96157 0.37460   1
   2   5  -6 0.71463 0.34647   2
   2   5  -6 1.42638 0.35466   6
  -2   5   6 1.36270 0.38262   4
   2  -5  -6 1.30609 0.41091   1
  -2   5   5-0.02254 0.34232   4
   2  -5  -5 0.40984 0.36093   1
   2   5  -5-0.04234 0.35799   1
  -2  -5   5 0.22084 0.24096   6
   2   5  -5-0.02123 0.33464   6
   2  -5  -5 0.15700 0.39999   6
   2   5  -5-0.19885 0.36864   2
   2   5  -4 0.73190 0.36068   2
   2   5  -4 0.25764 0.31646   6
  -2   5   4 0.46247 0.36381   4
   2   5  -4 0.61571 0.33868   1
   2  -5  -4 0.76213 0.38767   1
   2  -5  -4 1.77182 0.41326   6
  -2   5   4 1.24462 0.32962   1
  -2  -5   4 0.65494 0.26000   6
  -2   5   3 1.27167 0.39078   4
   2   5  -3 1.76179 0.33903   1
   2  -5  -3 1.25817 0.39420   1
   2   5  -3 1.28662 0.36907   6
   2  -5  -3 1.27089 0.37184   6
  -2   5   3 1.52627 0.33339   1
  -2  -5   3 1.48399 0.27287   6
  -2   5   2 1.01543 0.32994   1
   2   5  -2 0.95106 0.34491   6
   2  -5  -2 1.08911 0.35795   6
  -2  -5   2 0.78939 0.27971   6
   2   5  -2 0.68208 0.30788   1
  -2   5   2 0.83286 0.36961   4
   2  -5  -2 1.01973 0.38437   1
  -2   5   1 0.56059 0.34489   1
   2  -5  -1 0.27858 0.33767   6
   2  -5  -1-0.37402 0.40094   1
   2   5  -1-0.33671 0.29224   1
  -2   5   1 0.41202 0.34784   4
  -2  -5   1 0.29408 0.27077   6
   2  -5   0-0.35705 0.42640   1
   2  -5   0-0.01916 0.35159   6
  -2  -5   0-0.11774 0.28592   6
  -2   5   0-0.02246 0.35262   1
   2   5   0-0.17155 0.26737   1
  -2   5   0 0.07546 0.36954   4
  -2   5  -1 0.10433 0.40328   4
   2  -5   1 0.97757 0.42329   1
  -2   5  -1 0.25570 0.34036   1
  -2  -5  -1-0.17397 0.26959   6
  -2   5  -1 0.19401 0.36117   3
   2   5   1 0.14714 0.25940   1
   2  -5   1-0.01840 0.34442   6
  -2  -5  -2 0.44379 0.31503   1
   2  -5   2 1.62674 0.42893   1
   2  -5   2 0.58670 0.32871   6
  -2   5  -2 1.13568 0.39472   1
  -2  -5  -2 0.21254 0.29957   6
   2   5   2 0.82236 0.24820   1
  -2   5  -2 0.64071 0.39866   3
  -2   5  -3 0.53661 0.41980   3
  -2   5  -3 0.15164 0.27860   2
  -2  -5  -3 0.17493 0.29083   1
   2  -5   3 0.14953 0.42842   1
  -2  -5  -3 0.61213 0.30929   6
  -2   5  -3 0.14986 0.38086   1
   2   5   3 0.50599 0.24310   1
   2   5   3 0.52328 0.33315   3
   2  -5   3 0.39162 0.31833   6
  -2  -5  -4 0.62192 0.29356   1
  -2   5  -4 1.18526 0.40268   1
  -2   5  -4 0.64240 0.43941   3
   2  -5   4 0.61681 0.31332   6
   2   5   4 0.79885 0.31082   3
  -2  -5  -4 0.42167 0.30107   6
  -2   5  -4 0.57637 0.26802   2
  -2   5  -5 0.39611 0.25352   2
  -2  -5  -5-0.17141 0.29654   1
   2   5   5-0.03144 0.30514   3
   2  -5   5-0.01544 0.29142   6
  -2   5  -5-0.17210 0.44711   3
  -2  -5  -5-0.01230 0.22588   5
  -2  -5  -5 0.26307 0.32855   6
  -2   5  -5 0.10663 0.38024   1
  -2  -5  -6 0.02497 0.24312   5
  -2   5  -6 0.55201 0.24785   2
   2   5   6 0.26358 0.26728   3
  -2   5  -6 0.68215 0.45633   3
   2  -5   6 0.22992 0.26672   6
  -2  -5  -6 0.07684 0.30839   6
  -2  -5  -6 0.35092 0.29619   1
  -2   5  -6 0.46503 0.42135   1
  -2   5  -7 0.27684 0.24706   2
  -2  -5  -7 0.13845 0.24257   5
   2   5   7 0.10819 0.37801   4
   2  -5   7 0.10767 0.24918   6
  -2  -5  -7-0.27915 0.29647   1
  -2   5  -7 0.27931 0.41499   1
  -2   5  -7-0.12265 0.47013   3
   2   5   7 0.07524 0.25436   3
   2   5   8 2.05386 0.26399   3
   2   5   8 1.82793 0.38927   4
   2  -5   8 1.38094 0.27139   6
  -2   5  -8 1.22971 0.28135   2
  -2  -5  -8 2.53606 0.29423   5
  -2   5  -8 2.40670 0.53193   3
  -2  -5  -8 1.43040 0.31448   1
  -2   5  -8 1.84989 0.45774   1
  -2   5  -9 4.24077 0.53103   1
  -2  -5  -9 3.53231 0.37170   1
   2   5   9 3.38330 0.41147   4
  -2   5  -9 2.77762 0.32713   2
  -2   5  -9 4.12714 0.59341   3
   2  -5   9 3.59710 0.31961   6
  -2  -5  -9 4.14422 0.35235   5
   2  -5  10 5.47176 0.37616   6
  -2   5 -10 4.48558 0.62753   3
  -2  -5 -10 5.05392 0.42567   1
  -2   5 -10 5.52328 0.59207   1
  -2  -5 -10 5.80324 0.50555   6
   2   5  10 5.25075 0.46218   4
  -2   5 -10 5.57268 0.38770   2
  -2  -5 -10 5.56786 0.41051   5
  -2   5 -11 1.08620 0.28746   2
   2  -5  11 0.93563 0.22321   6
  -2  -5 -11 1.32139 0.30898   1
  -2  -5 -11 0.89582 0.39932   6
   2   5  11 1.59207 0.33825   4
  -2  -5 -11 1.05244 0.28759   5
  -2   5 -11 0.50954 0.52781   3
  -2   5 -11 0.68696 0.47790   1
  -2  -5 -12 0.44447 0.30615   1
  -2  -5 -12 1.49783 0.42560   6
  -2  -5 -12 0.89371 0.26976   5
  -2   5 -12 0.42368 0.26105   2
   2   5  12 1.21984 0.32771   4
  -2   5 -12 1.02470 0.49374   1
  -2   5 -12 0.45158 0.54093   3
  -2   5 -13 0.92417 0.56255   3
  -2   5 -13 1.38037 0.27187   2
  -2  -5 -13 1.26841 0.32047   5
  -2   5 -13 0.86102 0.51306   1
  -2  -5 -13 0.79461 0.30650   1
  -2  -5 -13 1.51051 0.43756   6
  -2  -5 -14 0.14536 0.30053   1
  -2   5 -14 0.62613 0.27095   2
  -2  -5 -14-0.03119 0.28097   5
  -2   5 -14 0.59713 0.53248   1
  -2  -5 -14 0.32767 0.42970   6
  -2   5 -14 0.14570 0.54254   3
  -2   5 -15 0.63053 0.27318   2
  -2   5 -15-0.03865 0.52797   1
  -2  -5 -15 0.54163 0.32055   1
  -2  -5 -15 0.56771 0.30809   5
  -2  -5 -15 0.79163 0.41469   6
  -2   5 -16 0.63685 0.29259   2
  -2   5 -16-0.04005 0.54643   1
  -2  -5 -16-0.36689 0.31303   1
  -2  -5 -16 0.16660 0.32173   5
  -2  -5 -16-0.07362 0.45300   6
  -2   5 -17 0.24860 0.54181   1
  -2  -5 -17 0.20129 0.42829   6
  -2   5 -17 0.22957 0.29134   2
  -2  -5 -17 0.59811 0.32532   1
   2  -5  18-0.14257 0.45779   2
  -2  -5 -18 0.02575 0.47454   6
  -2   5 -18 0.53167 0.29100   2
  -2  -5 -18 0.36731 0.31867   1
   2  -5  19-0.26987 0.49281   2
  -2  -5 -19 0.10579 0.33876   1
  -2   5 -19 0.22793 0.30246   2
   2  -5  20 0.22758 0.48948   2
  -2  -5 -20 0.50741 0.34875   1
  -2   5 -20 0.28901 0.32218   2
   2  -5  21 0.25950 0.51762   2
  -2  -5 -21 0.48518 0.36814   1
  -2   5 -21 0.69596 0.33041   2
   2  -5  22 0.21450 0.52506   2
  -2  -5 -22 0.94006 0.39584   1
   2  -5  23 0.72074 0.55443   2
  -2  -5 -23 0.57793 0.41316   1
   2  -5  24-0.40184 0.57443   2
  -2  -5 -24 0.33906 0.38882   1
   2  -5  25 0.05945 0.61120   2
   2  -5  26 0.24619 0.64816   2
   2  -5  26 0.66789 0.37604   5
   2  -5  27-0.14838 0.37782   5
   2  -5  28 0.37856 0.39358   5
  -2  -6  25 0.42404 0.30088   5
   2  -6 -24-0.03636 0.52331   1
  -2  -6  24 0.33640 0.27212   5
   2   6 -24 1.12740 0.48095   6
   2  -6 -23 0.71153 0.52603   1
  -2  -6  23 1.23435 0.28369   5
   2   6 -23 1.60843 0.46198   6
   2  -6 -22 2.16450 0.53296   1
  -2  -6  22 0.77542 0.26669   5
   2   6 -22 0.60417 0.45033   6
   2   6 -21 1.47925 0.45035   6
   2  -6 -21 1.40812 0.52547   1
   2   6 -20 2.25070 0.48328   6
   2  -6 -20 1.68624 0.52341   1
   2   6 -19 0.46453 0.41985   6
   2  -6 -19 0.49774 0.49014   1
   2   6 -18 1.00841 0.42269   6
   2  -6 -18 0.16357 0.47083   1
   2  -6 -17 0.71064 0.48926   1
   2   6 -17 1.81943 0.44471   6
   2  -6 -16 1.04687 0.49627   1
   2   6 -16 0.16631 0.41967   6
   2   6 -16 0.94029 0.56426   1
   2  -6 -15 0.28061 0.44939   1
   2   6 -15 0.59996 0.42969   6
   2   6 -15 0.33964 0.51932   1
   2   6 -14 0.91582 0.43699   6
   2   6 -14 1.16426 0.52617   1
   2  -6 -14 1.05613 0.48095   1
   2   6 -14 0.71580 0.37617   2
   2   6 -13 0.07291 0.41165   6
   2   6 -13 0.56010 0.48207   1
   2  -6 -13 0.09262 0.45094   1
   2   6 -13-0.30349 0.37804   2
   2   6 -12 0.36689 0.42864   6
   2   6 -12 1.20481 0.37581   2
   2  -6 -12 0.82758 0.45597   1
   2   6 -12 0.97641 0.48234   1
   2   6 -11 0.66530 0.42817   6
   2   6 -11 1.04348 0.37154   2
   2   6 -11 0.41923 0.49452   1
   2  -6 -11 1.43672 0.46199   1
   2   6 -10 0.13827 0.36050   2
   2  -6 -10-0.42507 0.45161   1
   2  -6 -10 1.03871 0.50893   6
   2   6 -10-0.02476 0.41063   6
   2   6 -10-0.24515 0.41646   1
   2  -6  -9 0.75834 0.45519   1
   2   6  -9 0.15994 0.37503   2
   2   6  -9 0.43652 0.43913   1
  -2   6   9 0.44117 0.38701   4
   2   6  -9 0.47596 0.43814   6
   2  -6  -9 0.81914 0.48464   6
   2   6  -8 0.91369 0.38982   2
   2   6  -8 0.16633 0.43732   1
   2  -6  -8 1.02869 0.45880   1
  -2   6   8 0.48625 0.38206   4
   2  -6  -8 0.46913 0.49326   6
   2   6  -8 0.65463 0.42145   6
   2   6  -7 4.45188 0.47473   2
   2   6  -7 3.60049 0.48854   1
   2  -6  -7 3.14421 0.52220   1
  -2   6   7 4.19970 0.48433   4
   2  -6  -7 4.43328 0.57367   6
   2   6  -7 3.52974 0.51160   6
   2   6  -6 4.55201 0.49078   2
   2  -6  -6 4.65972 0.56835   6
   2   6  -6 3.97241 0.51707   6
   2  -6  -6 4.29626 0.54258   1
   2   6  -6 4.42945 0.49690   1
  -2   6   6 5.30459 0.49329   4
  -2   6   5-0.18649 0.40591   4
  -2  -6   5-0.22796 0.29798   6
   2  -6  -5 1.28321 0.49360   6
   2  -6  -5 0.18096 0.44863   1
   2   6  -5-0.09648 0.39282   1
   2   6  -5 0.24309 0.41798   2
   2   6  -5 0.39011 0.43483   6
  -2   6   4 0.24551 0.41341   4
  -2  -6   4 0.38527 0.29589   6
   2   6  -4 0.87673 0.36919   1
   2  -6  -4 0.44978 0.46468   6
   2  -6  -4 0.33494 0.45635   1
   2   6  -4 0.20472 0.42771   2
   2   6  -4 0.57642 0.41993   6
   2   6  -3 0.98023 0.45815   6
   2  -6  -3 0.79881 0.46890   1
   2   6  -3 0.76695 0.35858   1
  -2  -6   3 0.10485 0.32265   6
  -2   6   3 1.19761 0.43775   4
   2  -6  -3 0.92269 0.42838   6
  -2   6   3 1.40218 0.37508   1
  -2   6   2 3.43398 0.42566   1
   2   6  -2 3.52157 0.42431   1
  -2  -6   2 3.66042 0.39018   6
   2  -6  -2 3.66103 0.52052   6
  -2   6   2 3.24618 0.49485   4
   2  -6  -2 3.42225 0.56604   1
   2   6  -2 4.11844 0.50025   6
   2   6  -2 3.55336 0.51802   3
  -2   6   1 2.90478 0.42415   1
   2   6  -1 2.23623 0.38267   1
  -2  -6   1 2.10391 0.38295   6
   2  -6  -1 3.26603 0.48923   6
  -2   6   1 2.82797 0.50296   4
   2  -6  -1 3.17142 0.51646   1
   2   6  -1 3.23580 0.51005   3
   2   6  -1 2.82608 0.49224   6
  -2   6   0 0.78148 0.37488   1
   2   6   0 0.44269 0.30987   1
  -2  -6   0 0.35287 0.33528   6
   2  -6   0-0.12853 0.44964   1
   2  -6   0 0.26918 0.43571   6
   2   6   0 0.28456 0.42469   3
  -2   6   0 0.26425 0.45091   4
   2   6   1 0.85531 0.31512   1
  -2   6  -1 0.70477 0.43041   1
   2  -6   1 1.83705 0.41317   6
  -2  -6  -1 1.20769 0.35213   6
   2  -6   1 1.87109 0.51931   1
  -2   6  -1 1.58537 0.46278   4
   2   6   1 0.44766 0.41811   3
  -2   6  -2 0.84909 0.47974   4
   2   6   2 1.01143 0.42330   3
   2   6   2 0.87341 0.30217   1
   2  -6   2 0.74924 0.50756   1
  -2  -6  -2 0.86972 0.34909   6
  -2   6  -2 0.26488 0.45299   3
  -2   6  -2 1.23802 0.41239   1
  -2   6  -2 1.11047 0.36802   2
   2  -6   2 0.97932 0.42297   6
  -2  -6  -3 0.88719 0.38538   1
  -2   6  -3 0.69541 0.35504   2
  -2   6  -3 0.40175 0.48450   3
   2   6   3 1.28769 0.31750   1
   2   6   3-0.02190 0.39486   3
   2  -6   3 0.18037 0.38699   6
  -2  -6  -3 0.60954 0.35223   6
  -2   6  -3 0.72094 0.44525   1
  -2  -6  -4 0.57318 0.38152   6
  -2   6  -4-0.41738 0.48233   3
   2   6   4-0.66715 0.36939   3
   2  -6   4-0.03809 0.33755   6
  -2   6  -4 0.05743 0.44944   1
  -2  -6  -4-0.08761 0.36393   1
  -2   6  -4 0.11755 0.34046   2
   2  -6   5 0.28804 0.33438   6
  -2  -6  -5 0.60556 0.36014   6
  -2   6  -5 0.92613 0.50395   3
  -2  -6  -5 0.40704 0.34017   1
   2   6   5 0.37699 0.34141   3
  -2  -6  -5 0.34442 0.29310   5
  -2   6  -5 1.18368 0.46423   1
  -2   6  -5 0.79480 0.32054   2
  -2   6  -6 1.31816 0.32348   2
  -2  -6  -6 1.85030 0.38757   1
  -2   6  -6 1.00527 0.44027   1
   2  -6   6 1.33398 0.34219   6
  -2  -6  -6 2.09407 0.40157   6
   2   6   6 0.95259 0.43719   4
  -2  -6  -6 1.54991 0.31541   5
  -2   6  -6 1.87246 0.56564   3
   2   6   6 1.86371 0.35147   3
  -2  -6  -7 0.44451 0.34127   1
  -2  -6  -7 0.48073 0.29724   5
   2  -6   7 0.59122 0.31215   6
  -2  -6  -7 0.35980 0.36277   6
   2   6   7 0.59584 0.41243   4
  -2   6  -7 0.41563 0.53451   3
   2   6   7 0.52641 0.31366   3
  -2   6  -7 0.90853 0.29975   2
  -2   6  -7 1.54423 0.49596   1
  -2  -6  -8 2.86338 0.39730   1
  -2   6  -8 2.76723 0.53307   1
   2  -6   8 2.42165 0.35205   6
  -2   6  -8 3.48815 0.35550   2
  -2   6  -8 4.43172 0.60788   3
   2   6   8 2.96861 0.47344   4
  -2  -6  -8 3.41154 0.35166   5
  -2  -6  -9 2.62888 0.32232   5
  -2   6  -9 1.31442 0.32855   2
   2  -6   9 1.97095 0.34290   6
   2   6   9 2.85414 0.44432   4
  -2   6  -9 2.35875 0.58376   3
  -2   6  -9 2.20445 0.52662   1
  -2  -6  -9 1.78924 0.37786   1
   2   6  10 0.65970 0.38842   4
  -2   6 -10 0.51502 0.46107   1
  -2  -6 -10-0.02038 0.33944   1
  -2  -6 -10 0.50312 0.30282   5
  -2   6 -10 0.11124 0.54855   3
   2  -6  10 0.19426 0.26436   6
  -2   6 -10-0.14983 0.30975   2
  -2   6 -11 1.10080 0.58696   3
  -2   6 -11 1.74270 0.53657   1
  -2  -6 -11 0.84478 0.35809   1
  -2   6 -11 1.07820 0.31492   2
  -2  -6 -11 1.95678 0.45200   6
   2   6  11 0.71340 0.37699   4
   2  -6  11 1.47718 0.26995   6
  -2  -6 -11 2.21752 0.34203   5
   2   6  12 1.57378 0.38536   4
  -2  -6 -12 1.29479 0.32310   5
  -2   6 -12 1.33295 0.53415   1
  -2  -6 -12 1.15340 0.35884   1
  -2   6 -12 1.50619 0.32472   2
  -2   6 -13 0.77020 0.54401   1
  -2  -6 -13 0.06434 0.30217   5
  -2  -6 -13 0.02121 0.33408   1
   2   6  13 0.51227 0.35915   4
  -2   6 -13 0.04891 0.29364   2
  -2   6 -14-0.72054 0.54442   1
  -2  -6 -14 0.90858 0.37017   1
  -2   6 -14 0.64167 0.30261   2
  -2  -6 -15 0.17625 0.35015   1
  -2   6 -15 0.62494 0.30962   2
  -2  -6 -16 0.51888 0.37255   1
  -2   6 -16 1.29371 0.32092   2
  -2  -6 -17 0.46054 0.36121   1
  -2   6 -17 1.16928 0.33542   2
  -2  -6 -18 0.02361 0.37401   1
  -2   6 -18 0.93878 0.33773   2
  -2  -6 -19 0.90055 0.41135   1
  -2  -6 -20 0.12498 0.38085   1
  -2  -6 -21 0.33265 0.39831   1
  -2  -6 -22 0.31459 0.38756   1
  -2  -6 -23 0.02686 0.41914   1
  -2  -6 -24-0.24694 0.42564   1
  -2  -6 -25 0.33664 0.43082   1
  -2  -6 -26 1.63640 0.47606   1
   2   7 -22 1.41905 0.55500   6
   2  -7 -21 0.38630 0.57144   1
   2   7 -21 0.87899 0.53570   6
   2  -7 -20 0.19125 0.56441   1
   2   7 -20 1.44682 0.54276   6
   2  -7 -19 0.68118 0.57411   1
   2   7 -19 1.33733 0.50473   6
   2  -7 -18-0.18701 0.53867   1
   2   7 -18-0.05416 0.51347   6
   2  -7 -17-0.03695 0.51958   1
   2   7 -17 0.74017 0.52179   6
   2  -7 -16 0.03664 0.53159   1
   2   7 -16 0.44313 0.53947   6
   2  -7 -15 0.61580 0.51582   1
   2   7 -15 0.27942 0.52174   6
   2  -7 -14 0.21481 0.50073   1
   2   7 -14 0.16936 0.51236   6
   2   7 -13 0.28418 0.48784   6
   2   7 -13 0.69479 0.56185   1
   2  -7 -13 0.89210 0.54312   1
   2   7 -12 0.48712 0.48827   6
   2  -7 -12 0.17683 0.49707   1
   2   7 -12-0.59961 0.50433   1
   2   7 -11 0.63632 0.50305   6
   2   7 -11 0.57758 0.45389   1
   2  -7 -11-0.17443 0.47373   1
   2   7 -10 0.93270 0.52445   6
   2   7 -10 0.25999 0.48041   1
   2  -7 -10-0.03439 0.49017   1
   2   7  -9 0.90923 0.53282   6
   2  -7  -9 0.37630 0.46780   1
   2   7  -9 0.87447 0.47071   1
   2   7  -8-0.38381 0.48393   6
   2   7  -8-0.06070 0.43398   1
   2  -7  -8 0.27460 0.45130   1
   2   7  -8 0.52280 0.41078   2
   2   7  -7 0.94925 0.47939   6
   2  -7  -7 0.03446 0.46179   1
   2   7  -7-0.02937 0.43636   1
   2   7  -7 0.52628 0.58508   3
   2   7  -7 0.85100 0.44832   2
   2   7  -6 0.92103 0.44389   2
   2   7  -6-0.03626 0.53628   3
   2  -7  -6 0.17247 0.48421   1
   2   7  -6 1.19276 0.51982   6
   2   7  -6 0.47581 0.42027   1
   2   7  -5 0.32222 0.40784   1
  -2  -7   5 0.39240 0.32307   6
   2   7  -5 0.26366 0.46054   2
   2  -7  -5 0.73391 0.51847   1
   2   7  -5 0.81285 0.53130   3
   2   7  -4 0.10226 0.40056   1
   2  -7  -4-0.28359 0.50506   1
  -2  -7   4 0.51627 0.34473   6
   2   7  -4-0.51541 0.46533   2
   2   7  -4 0.65698 0.53736   3
   2   7  -3 0.13586 0.46446   2
   2   7  -3-0.46881 0.50963   3
   2  -7  -3-0.64069 0.47591   1
  -2   7   3 0.93467 0.43082   1
   2   7  -3-0.33720 0.38709   1
   2   7  -2 0.99198 0.38376   1
  -2   7   2 1.47669 0.39911   1
   2  -7  -2 0.45144 0.48225   6
   2  -7  -2 1.00534 0.51994   1
   2   7  -2 0.41432 0.49035   3
   2   7  -1 0.58919 0.35454   1
  -2   7   1 0.42643 0.41064   1
   2  -7  -1-0.02586 0.47280   6
   2  -7  -1 1.77921 0.50579   1
   2   7  -1 0.18288 0.47621   3
  -2   7   0 0.24969 0.42100   1
   2   7   0 0.12486 0.34002   1
   2   7   0-0.23173 0.47578   3
   2  -7   0 0.52740 0.44801   6
   2  -7   0 0.82260 0.53280   1
  -2   7  -1-0.05679 0.43574   1
   2   7   1 0.70717 0.34028   1
  -2   7  -1-0.30329 0.42705   2
   2   7   1 0.93685 0.46707   3
   2  -7   1 0.19418 0.45771   6
   2  -7   1 1.00382 0.52429   1
  -2   7  -2 0.35225 0.42934   2
   2   7   2 0.47334 0.44541   3
   2   7   2 0.92463 0.33506   1
  -2   7  -2 0.14626 0.43198   1
   2  -7   2 0.81385 0.43464   6
  -2   7  -3-0.26759 0.41128   2
  -2   7  -3 0.33304 0.43609   1
   2   7   3-0.12519 0.41307   3
   2  -7   3 0.66693 0.39620   6
   2   7   4 0.16595 0.40755   3
  -2   7  -4-0.06871 0.39707   2
   2  -7   4 0.53470 0.38011   6
  -2   7  -4 0.52631 0.44175   1
  -2   7  -4 0.07057 0.54621   3
   2  -7   5 1.31386 0.37302   6
  -2   7  -5 0.10960 0.53659   3
   2   7   5 0.24373 0.39613   3
  -2   7  -5 0.42152 0.37113   2
  -2   7  -5 0.28780 0.44890   1
  -2  -7  -5 0.21408 0.41351   1
   2   7   5 0.48058 0.49638   4
  -2  -7  -5 0.67975 0.31990   5
   2  -7   6 0.53802 0.38312   6
   2   7   6 0.58161 0.37964   3
  -2  -7  -6 0.24456 0.32392   5
  -2  -7  -6 0.25755 0.40950   1
  -2   7  -6 0.16516 0.49924   1
  -2   7  -6 0.51459 0.35937   2
   2   7   6 0.39968 0.46269   4
   2   7   7 0.77546 0.42659   4
  -2   7  -7 0.44256 0.50136   1
  -2  -7  -7 0.39217 0.31861   5
  -2  -7  -7 0.10103 0.38819   1
   2  -7   7-0.11446 0.34795   6
  -2   7  -7 0.07511 0.34469   2
   2   7   8-0.20565 0.43870   4
  -2   7  -8 1.11079 0.35465   2
  -2  -7  -8 0.32686 0.39356   1
   2  -7   8 0.47342 0.34904   6
  -2  -7  -8 0.67412 0.33066   5
  -2   7  -8 0.98551 0.48788   1
  -2  -7  -9 0.57721 0.39940   1
   2   7   9 0.97451 0.45497   4
   2  -7   9 0.72201 0.32800   6
  -2   7  -9 0.52831 0.37290   2
  -2   7 -10 0.66376 0.35607   2
   2   7  10 1.04677 0.43366   4
   2  -7  10 0.76946 0.32384   6
  -2  -7 -10 1.09494 0.39790   1
  -2   7 -11 0.61622 0.36072   2
   2   7  11-0.21005 0.40001   4
  -2  -7 -11 0.24566 0.39367   1
   2  -7  11-0.34751 0.29711   6
   2   7  12 0.28105 0.39339   4
  -2   7 -12-0.14265 0.35302   2
  -2  -7 -12 0.19648 0.37657   1
   2   7  13 0.65580 0.41164   4
  -2   7 -13 0.15466 0.35115   2
  -2  -7 -13-0.02463 0.36685   1
  -2  -7 -14 0.24709 0.38400   1
  -2   7 -14-0.02731 0.33752   2
  -2  -7 -15-0.02507 0.37714   1
  -2   7 -15 0.50165 0.35180   2
  -2  -7 -16 0.35893 0.37436   1
  -2  -7 -17 0.49895 0.41159   1
  -2  -7 -18-0.55967 0.39982   1
  -2  -7 -19-0.16306 0.38865   1
  -2  -7 -20 0.77918 0.43336   1
  -2  -7 -21 0.73664 0.44904   1
   2  -8 -17 1.10825 0.61789   1
   2  -8 -16-0.32343 0.56124   1
   2  -8 -15-0.11945 0.57278   1
   2  -8 -14 0.58921 0.56496   1
   2  -8 -13 1.13132 0.56070   1
   2  -8 -12 0.11680 0.54309   1
   2  -8 -11 0.19420 0.53003   1
   2  -8 -10 0.27119 0.53294   1
   2  -8  -9 0.96658 0.57793   1
   2   8  -8-0.19720 0.47109   1
   2  -8  -8 0.50479 0.55119   1
   2   8  -7 0.12620 0.48950   1
   2  -8  -7 2.11977 0.59308   1
   2   8  -6 3.05636 0.53007   1
   2  -8  -6 4.27810 0.60105   1
   2   8  -5 0.31604 0.45020   1
   2  -8  -5 0.03938 0.55285   1
   2   8  -4 1.16027 0.44783   1
   2  -8  -4 1.62086 0.58437   1
   2   8  -3 1.91759 0.45497   1
   2  -8  -3 1.60151 0.57589   1
   2   8  -2 3.39234 0.46893   1
   2  -8  -2 3.36097 0.64705   1
   2   8  -2 3.56722 0.61220   3
   2   8  -1 0.83138 0.38231   1
   2  -8  -1 0.21038 0.58454   1
   2   8  -1 0.50118 0.50375   3
   2   8   0 0.16180 0.51369   3
   2   8   0 0.33628 0.36082   1
  -2   8   0 0.21889 0.51652   2
   2   8   1 0.24943 0.48870   3
  -2   8  -1-0.19304 0.49374   2
   2   8   1 0.68357 0.35471   1
  -2   8  -2 0.22744 0.48325   2
   2   8   2 0.73873 0.47942   3
  -2   8  -3 0.76172 0.47678   2
   2   8   3 0.25494 0.48894   3
  -2   8  -4 0.40124 0.44306   2
   2   8   4 0.80314 0.45345   3
  -2   8  -5-0.01831 0.42607   2
  -2   8  -6 1.17723 0.43544   2
  -2   8  -7 0.87785 0.41906   2
  -2  -8  -8 1.30649 0.46451   1
  -2   8  -8 0.96056 0.41991   2
  -2  -8  -9 0.02902 0.43606   1
  -2   8  -9 0.33340 0.42698   2
  -2  -8 -10 1.02678 0.46624   1
  -2  -8 -11-0.11389 0.43977   1
  -2  -8 -12 0.82469 0.45497   1
  -2  -8 -13 0.42765 0.44570   1
  -2  -8 -14-0.28501 0.42506   1
  -2  -8 -15-0.22620 0.43860   1
  -2  -8 -16-0.02854 0.45510   1
   2  -9  -8 0.93942 0.59404   1
   2  -9  -7 0.17098 0.58483   1
   2  -9  -6-0.25848 0.60633   1
   2  -9  -5 1.48962 0.63588   1
   2  -9  -4 1.02665 0.62821   1
  -3   0  29 0.14303 0.48034   2
   3   0 -19 3.40521 0.29424   5
   3   0 -18 0.00965 0.19785   5
   3   0 -17 2.58490 0.24012   5
   3   0 -16 0.43797 0.17263   5
   3   0 -15 4.10212 0.26898   5
   3   0 -14 0.12609 0.15128   5
   3   0 -14 0.15600 0.17387   2
   3   0 -13 14.0151 0.64980   5
   3   0 -13 12.7698 0.65425   2
   3   0 -12 0.06914 0.16952   2
   3   0 -12 0.03210 0.13811   5
   3   0 -11 28.3964 1.26793   2
  -3   0  11 25.2796 1.27553   2
   3   0 -11 28.6304 1.26122   5
  -3   0  10 0.21500 0.17358   2
   3   0 -10 0.10416 0.15986   2
   3   0 -10-0.03738 0.12058   5
   3   0  -9 129.192 5.69192   2
  -3   0   9 124.592 5.70114   2
   3   0  -9 129.772 5.68676   5
   3   0  -8 0.07527 0.10991   5
  -3   0   8 0.00672 0.14566   2
   3   0  -8 0.12539 0.13420   2
  -3   0   7 17.6252 0.84392   2
   3   0  -7 17.7882 0.83303   2
   3   0  -7 18.7598 0.83089   5
   3   0  -6 0.37938 0.11494   2
  -3   0   6-0.10141 0.12860   2
  -3   0   5 20.9376 0.97704   2
   3   0  -5 21.6610 0.96999   2
   3   0  -4-0.05218 0.09822   2
  -3   0   4-0.01431 0.11036   2
   3   0  -3 3.40139 0.20116   2
  -3   0   3 3.61044 0.21492   2
   3   0  -2 0.04266 0.10472   2
   3   0  -1 7.77412 0.41987   1
   3   0  -1 8.00566 0.39313   2
   3   0   0-0.10614 0.17244   1
   3   0   1 11.0700 0.51623   1
  -3   0  -1 9.52993 0.49949   1
   3   0   2 0.05750 0.19196   1
  -3   0  -2-0.02805 0.16385   1
   3   0   3 19.7475 0.90689   1
  -3   0  -3 18.5505 0.89477   1
  -3   0  -4 0.07164 0.17969   1
   3   0   4-0.04036 0.10787   4
  -3   0  -5 22.3790 1.03318   1
   3   0   5 21.8351 0.99331   6
   3   0   6 0.03808 0.08914   6
   3   0   7 4.87586 0.25686   6
   3   0   7 4.64460 0.37175   3
  -3   0  -7 4.93458 0.24546   4
  -3   0  -8-0.03379 0.09359   4
   3   0   8-0.01133 0.26636   3
   3   0   8 0.04938 0.09980   6
   3   0   9 19.7237 0.98123   3
   3   0   9 20.1097 0.91498   6
   3   0  10 0.03983 0.13989   5
   3   0  10 0.32846 0.29500   3
   3   0  11 10.7494 0.52377   5
  -3   0 -11 10.0067 0.47459   6
   3   0  12-0.03719 0.16005   5
  -3   0 -12-0.00987 0.08251   6
   3   0  13 2.45398 0.22323   5
  -3   0 -13 2.66178 0.16360   6
   3   0  14-0.22362 0.17081   5
   3   0  14 0.18305 0.16469   2
  -3   0 -14-0.03904 0.09857   6
   3   0  15 3.39357 0.25709   2
  -3   0 -15 3.29870 0.19734   6
   3   0  15 3.20853 0.27506   5
   3   0  16 0.04910 0.18646   5
   3   0  16 0.34560 0.19252   2
  -3   0 -16 0.00889 0.10689   6
  -3   0 -17 2.77795 0.18697   6
  -3   0 -17 3.05873 0.35488   3
   3   0  17 2.88576 0.27021   2
  -3   0 -18-0.05174 0.31639   3
  -3   0 -18 0.30175 0.12504   6
   3   0  18 0.05428 0.23410   2
  -3   0 -19 0.93739 0.33617   3
  -3   0 -19 1.11951 0.14799   6
   3   0  19 1.42921 0.27283   2
  -3   0 -20-0.33846 0.33458   3
  -3   0 -20 0.15529 0.14167   6
   3   0  20 0.24158 0.25904   2
  -3   0 -21 1.13416 0.38523   3
  -3   0 -21 1.16215 0.16167   6
   3   0  21 1.16879 0.29099   2
   3   0  22 0.26289 0.28435   2
  -3   0 -22 0.08993 0.14336   6
  -3   0 -22 0.52916 0.35935   3
   3   0  23 0.89509 0.30206   5
  -3   0 -23 0.94007 0.15962   6
   3   0  23 0.61627 0.30055   2
   3   0  24-0.12792 0.31223   5
  -3   0 -24-0.11828 0.14551   6
   3   0  24-0.16430 0.30354   2
   3   0  25 0.67663 0.34283   5
  -3   0 -25 0.68936 0.15267   6
   3   0  25 0.17383 0.30628   2
   3   0  26 0.07974 0.33641   5
   3   0  26 0.43394 0.35438   2
  -3   0 -26 0.26067 0.14068   6
   3   0  27 0.71951 0.36766   2
  -3   0 -27 0.95296 0.14656   6
   3   0  27 0.89660 0.36029   5
   3   0  28 0.27282 0.38011   2
  -3   0 -28 0.17047 0.10427   6
   3   0  28 0.27296 0.35971   5
   3   0  29 0.75639 0.40354   2
   3   0  29 0.85156 0.38433   5
   3   0  30 0.43081 0.41674   5
   3   0  30 0.61051 0.43911   2
  -3   1  29 0.04308 0.43449   2
  -3   1  28-0.02044 0.41266   2
  -3   1  27 0.54703 0.40217   2
  -3   1  26 0.46547 0.37318   2
  -3   1  25 0.92292 0.36092   2
  -3  -1  25 0.24226 0.28164   5
   3  -1 -25 0.56050 0.28604   5
  -3   1  24 0.13583 0.33287   2
  -3  -1  24-0.02863 0.27246   5
   3  -1 -24 0.34417 0.28608   5
  -3   1  23 1.52076 0.34647   2
  -3  -1  23 0.16231 0.25652   5
   3  -1 -23 1.26040 0.28325   5
  -3   1  22 0.35480 0.30904   2
  -3  -1  22 0.43276 0.25537   5
   3  -1 -22-0.10128 0.25801   5
  -3   1  21 0.33614 0.30404   2
  -3  -1  21 0.28664 0.23328   5
   3  -1 -21 0.46390 0.25441   5
  -3   1  20 1.45516 0.31004   2
   3   1 -20 1.49413 0.28192   2
   3  -1 -20 0.63615 0.24104   5
  -3  -1  20 0.82641 0.23189   5
   3  -1 -19 3.67008 0.33486   5
  -3  -1  19 4.86901 0.32340   5
  -3   1  19 4.88891 0.37896   2
   3   1 -19 4.89276 0.35800   2
   3  -1 -18 0.42520 0.21395   5
  -3   1  18 0.97956 0.26435   2
  -3  -1  18 0.55338 0.18865   5
   3   1 -18 0.44247 0.24471   2
   3  -1 -17 2.13695 0.25072   5
  -3   1  17 2.19110 0.27451   2
  -3  -1  17 2.10984 0.21491   5
   3   1 -17 2.10487 0.26647   2
   3  -1 -16 0.77419 0.22008   5
   3   1 -16 0.67370 0.22929   2
  -3   1  16 1.39437 0.23294   2
  -3  -1  16 0.65646 0.16704   5
   3  -1 -15 3.55525 0.27746   5
  -3  -1  15 3.72067 0.24562   5
   3   1 -15 3.74210 0.29394   2
  -3   1  15 3.91506 0.29559   2
  -3  -1  14 0.80344 0.14694   5
   3   1 -14 0.82451 0.20674   2
  -3   1  14 1.06967 0.19755   2
   3  -1 -14 0.77055 0.17859   5
   3   1 -13 7.79421 0.42588   2
  -3   1  13 8.06413 0.42024   2
   3  -1 -13 7.37293 0.41138   5
  -3  -1  13 7.42059 0.38905   5
   3   1 -12 1.54567 0.20520   2
  -3   1  12 1.47218 0.18467   2
  -3  -1  12 1.04547 0.13985   5
   3  -1 -12 1.66390 0.19508   5
  -3   1  11 8.49718 0.41454   2
   3   1 -11 8.21618 0.42381   2
   3  -1 -11 7.08777 0.41163   5
  -3  -1  11 7.16425 0.37886   5
  -3   1  10 1.71790 0.18088   2
   3   1 -10 1.83557 0.21144   2
  -3  -1  10 1.44123 0.13579   5
   3  -1 -10 0.92387 0.18967   5
  -3  -1   9 4.36003 0.24457   5
   3   1  -9 4.70945 0.29674   2
  -3   1   9 5.07359 0.28223   2
  -3   1   8 2.24330 0.17285   2
   3   1  -8 1.64276 0.21377   2
  -3   1   7 110.310 4.89903   2
   3   1  -7 110.441 4.91364   2
   3   1  -6 12.5042 0.59744   2
  -3   1   6 12.0227 0.56819   2
   3   1  -5 36.2626 1.65794   2
  -3   1   5 36.7888 1.63761   2
   3   1  -4 0.48951 0.16064   2
  -3   1   4 0.72724 0.08785   2
   3  -1  -3 2.17284 0.24769   1
   3   1  -3 1.90978 0.20193   2
  -3   1   3 2.50153 0.13407   2
   3   1  -2 1.25912 0.19789   2
   3  -1  -2 1.28988 0.22775   1
  -3   1   2 1.34603 0.08874   2
   3  -1  -1 11.9426 0.64530   1
   3   1  -1 12.4598 0.55819   5
   3  -1  -1 12.3740 0.62955   4
   3   1   0 0.28941 0.06041   5
   3  -1   0 0.14661 0.21085   4
   3  -1   0 0.03951 0.22776   1
   3  -1   1 11.5044 0.62301   1
   3  -1   1 12.0314 0.59645   4
   3   1   1 11.6686 0.53591   5
   3   1   2 3.85047 0.23608   6
   3  -1   2 3.74090 0.31940   1
   3  -1   2 3.58529 0.28966   4
   3   1   2 3.99620 0.20522   5
   3   1   3 2.34531 0.15319   5
   3   1   3 2.08631 0.18246   6
   3  -1   3 2.84452 0.31254   1
  -3   1  -3 1.74201 0.23560   4
   3  -1   3 2.52953 0.12555   2
   3  -1   4 0.37240 0.06675   2
   3   1   4 0.34706 0.13728   6
   3  -1   4 0.37023 0.26899   3
   3   1   4 0.36868 0.10225   5
  -3   1  -4 0.18976 0.17566   4
   3  -1   4 0.27074 0.28648   1
  -3  -1  -4 0.34318 0.10092   1
   3  -1   5 4.74936 0.45097   3
   3  -1   5 7.17851 0.31339   2
   3   1   5 6.85247 0.35697   6
  -3  -1  -5 6.29525 0.34768   6
   3   1   5 6.14394 0.33677   5
  -3   1  -5 5.80019 0.37765   4
   3   1   6 2.38544 0.21443   6
  -3   1  -6 2.10305 0.24670   4
   3  -1   6 2.51398 0.36412   3
   3   1   6 2.62580 0.18951   5
  -3  -1  -6 2.86493 0.19314   6
   3  -1   6 2.85091 0.15866   2
   3   1   7 52.4544 2.35085   5
  -3   1  -7 45.8285 2.39886   1
  -3  -1  -7 53.0132 2.35008   6
   3   1   7 52.8027 2.35932   6
   3  -1   7 52.8937 2.41414   3
   3  -1   7 53.1798 2.33277   2
  -3  -1  -8 1.61460 0.17408   6
   3   1   8 1.83242 0.17977   5
   3  -1   8 1.85788 0.34380   3
   3  -1   8 1.56020 0.14489   2
   3   1   8 1.36324 0.19609   6
   3   1   9 19.6642 0.90317   5
   3   1   9 21.2321 0.91318   3
   3  -1   9 18.7787 0.99367   3
   3   1   9 18.5663 0.90796   6
  -3  -1  -9 19.1083 0.89615   6
   3  -1   9 18.0942 0.87873   2
   3   1  10 5.49212 0.32409   5
   3   1  10 5.63583 0.33943   3
   3  -1  10 5.82781 0.48962   3
  -3   1 -10 5.27280 0.43988   3
  -3  -1 -10 5.32304 0.31427   6
   3  -1  10 5.01446 0.29705   2
   3   1  11 16.3099 0.75053   5
   3  -1  11 14.9748 0.72761   2
  -3   1 -11 14.9563 0.82906   3
  -3  -1 -11 15.1389 0.73738   6
   3   1  12 0.71946 0.19338   5
  -3   1 -12 0.69581 0.31579   3
  -3  -1 -12 0.98595 0.17351   6
   3  -1  12 0.59460 0.15781   2
  -3  -1 -13 11.0932 0.56615   6
   3   1  13 11.9259 0.58708   5
  -3   1 -13 10.5920 0.66982   3
   3  -1  13 10.9753 0.56095   2
   3  -1  14 1.26637 0.18840   2
  -3   1 -14 0.94258 0.31042   3
   3   1  14 0.93019 0.20518   5
  -3  -1 -14 0.82180 0.18309   6
  -3  -1 -14 0.87314 0.10824   4
   3   1  15 2.59925 0.26222   5
   3  -1  15 2.57890 0.23692   2
  -3   1 -15 2.93022 0.36162   3
  -3  -1 -15 2.55273 0.23282   6
  -3  -1 -15 2.24086 0.16464   4
  -3  -1 -16 0.34476 0.12443   4
   3   1  16 0.20844 0.20960   5
  -3   1 -16 0.33947 0.35696   3
   3  -1  16 0.75928 0.20831   2
  -3  -1 -16 0.22996 0.19629   6
  -3  -1 -17 0.39695 0.13506   4
   3   1  17 0.70969 0.23598   5
  -3   1 -17 0.26600 0.36800   3
   3  -1  17 0.72149 0.22447   2
  -3  -1 -17 0.53770 0.21606   6
  -3  -1 -18 0.41580 0.14399   4
   3   1  18 0.35589 0.23051   5
  -3   1 -18 0.48732 0.39232   3
   3  -1  18 0.82767 0.24412   2
  -3  -1 -18 0.52379 0.22949   6
  -3  -1 -19 1.04445 0.16914   4
   3  -1  19 0.79524 0.23817   5
   3   1  19 1.03699 0.27830   5
  -3   1 -19 0.92081 0.41341   3
  -3  -1 -19 0.58248 0.23799   6
   3  -1  19 1.49744 0.26651   2
   3  -1  20 0.23216 0.26231   2
  -3  -1 -20 0.22819 0.16755   4
   3  -1  20-0.01449 0.26315   5
   3   1  20 0.06446 0.27976   5
   3   1  20 0.28179 0.25480   2
  -3   1 -20 0.35360 0.43044   3
  -3  -1 -20-0.05426 0.25176   6
  -3  -1 -21 0.16587 0.17655   4
   3  -1  21-0.01528 0.26109   5
  -3   1 -21 0.05266 0.44145   3
   3   1  21 0.65810 0.26949   2
   3  -1  21 0.62675 0.28879   2
  -3  -1 -21-0.26512 0.25441   6
  -3  -1 -22 0.38264 0.18236   4
   3   1  22 0.01320 0.27636   2
  -3   1 -22 0.02726 0.43935   3
   3  -1  22 0.67799 0.30314   2
   3  -1  22-0.30614 0.25948   5
  -3  -1 -22-0.22327 0.25714   6
  -3  -1 -23 5.89179 0.35993   4
   3  -1  23 6.18026 0.45321   5
   3  -1  23 6.32994 0.46511   2
  -3   1 -23 5.40587 0.61409   3
   3   1  23 6.04112 0.44340   2
  -3  -1 -23 5.67485 0.40146   6
  -3   1 -24 0.75140 0.47829   3
   3  -1  24 0.66997 0.34591   2
  -3  -1 -24 0.97794 0.20172   4
  -3  -1 -24 0.89475 0.25757   6
   3  -1  24 1.27712 0.32103   5
   3   1  24 1.28956 0.33130   2
  -3   1 -25 0.41481 0.49083   3
   3  -1  25 0.45230 0.34348   2
  -3  -1 -25 0.41344 0.19256   4
  -3  -1 -25 0.77345 0.25163   6
   3  -1  25 0.77949 0.31473   5
   3   1  25 1.00307 0.32951   2
  -3   1 -26 0.27285 0.48916   3
   3  -1  26 0.66614 0.37030   2
  -3  -1 -26 0.61734 0.19735   4
  -3  -1 -26 0.60757 0.26048   6
   3  -1  26 0.31397 0.32335   5
   3   1  26 0.34991 0.33499   2
   3   1  27 1.03088 0.38873   5
  -3  -1 -27 1.10830 0.25071   6
   3  -1  27 1.67422 0.41373   2
   3   1  27 1.43185 0.37557   2
  -3   1 -27 0.03066 0.48738   3
   3  -1  27 0.36138 0.33696   5
  -3  -1 -27 0.81809 0.20246   4
  -3   1 -28 0.15487 0.49947   3
   3   1  28 0.04557 0.41165   5
  -3  -1 -28 0.76411 0.24784   6
   3  -1  28-0.13569 0.40306   2
   3   1  28-0.06852 0.37275   2
  -3  -1 -28 0.59180 0.20847   4
   3  -1  28 0.10149 0.35983   5
   3   1  29 0.45331 0.38795   2
  -3   1 -29 1.17856 0.50820   3
  -3  -1 -29 0.56953 0.21110   4
   3  -1  29 0.90018 0.43008   2
   3  -1  29 0.25505 0.38534   5
   3   1  29 1.01655 0.42026   5
   3  -1  30 0.12833 0.46497   2
   3   1  30 0.51485 0.43578   5
   3  -1  30 0.35063 0.41578   5
   3  -2 -34 1.07977 0.45737   4
   3  -2 -33 0.58278 0.44088   4
  -3  -2  30-0.07033 0.35211   5
  -3  -2  29 0.11735 0.34137   5
  -3   2  29 0.95095 0.43727   2
  -3  -2  28-0.30243 0.31460   5
  -3   2  28 0.19455 0.41129   2
  -3  -2  28 0.60598 0.52548   2
  -3  -2  27 0.10524 0.28369   5
  -3   2  27 0.54087 0.39019   2
  -3  -2  27 0.77201 0.50981   2
  -3  -2  26-0.19895 0.27476   5
  -3   2  26 0.16105 0.35678   2
  -3  -2  26 0.38497 0.47786   2
  -3  -2  25 0.24111 0.26532   5
  -3   2  25 0.20680 0.35005   2
  -3  -2  25 0.81531 0.44391   2
  -3  -2  24 0.26517 0.25110   5
  -3   2  24 0.77473 0.33719   2
   3  -2 -24 0.64334 0.29702   5
  -3  -2  24 0.30884 0.42256   2
  -3  -2  23 0.45554 0.40393   2
  -3   2  23 0.90514 0.33044   2
  -3  -2  23 0.27342 0.23446   5
   3  -2 -23 0.52944 0.28348   5
   3   2 -23 0.48185 0.31608   2
  -3   2  22 0.80613 0.31090   2
   3  -2 -22 0.94684 0.29561   5
  -3  -2  22 1.41900 0.41800   2
  -3  -2  22 0.43558 0.22928   5
   3   2 -22 1.46169 0.32900   2
  -3   2  21 1.88256 0.33576   2
   3  -2 -21 1.85627 0.31640   5
  -3  -2  21 3.15527 0.43856   2
  -3  -2  21 2.85809 0.26940   5
   3   2 -21 3.54937 0.35854   2
  -3   2  20 0.38588 0.28310   2
   3  -2 -20-0.04143 0.25455   5
  -3  -2  20 0.53919 0.37823   2
  -3  -2  20 0.15572 0.20216   5
   3   2 -20 0.22589 0.29236   2
  -3   2  19 0.18164 0.26343   2
   3  -2 -19 0.01328 0.26702   5
  -3  -2  19 0.49629 0.36066   2
  -3  -2  19 0.44276 0.18601   5
   3   2 -19 0.25187 0.28123   2
  -3  -2  18 0.28337 0.17908   5
   3  -2 -18 0.66817 0.26018   5
  -3  -2  18 1.02467 0.34409   2
   3   2 -18 0.48819 0.26689   2
  -3   2  18 0.56556 0.24904   2
  -3  -2  17 0.44687 0.16442   5
   3  -2 -17 0.08618 0.24497   5
  -3  -2  17 0.28152 0.30448   2
   3   2 -17 0.37709 0.25237   2
  -3   2  17 0.30761 0.22700   2
   3  -2 -16 0.94569 0.23719   5
  -3  -2  16 0.58499 0.15237   5
  -3  -2  16 0.32087 0.30270   2
   3   2 -16 1.01175 0.25480   2
  -3   2  16 0.64357 0.23106   2
   3   2 -15 0.70305 0.22970   2
  -3  -2  15 0.22444 0.13556   5
  -3  -2  15 0.57164 0.29193   2
   3  -2 -15 0.27419 0.20007   5
  -3   2  15 0.40958 0.21239   2
   3   2 -14 1.36802 0.23816   2
  -3  -2  14 1.59738 0.29430   2
  -3  -2  14 1.27854 0.15106   5
   3  -2 -14 1.09836 0.23365   5
  -3   2  14 2.25947 0.21730   2
  -3   2  13 3.15957 0.24453   2
   3   2 -13 3.07643 0.28114   2
  -3  -2  13 2.85039 0.19779   5
   3  -2 -13 3.61825 0.28650   5
  -3  -2  13 3.17430 0.33481   2
   3   2 -12 0.87107 0.20818   2
  -3   2  12 1.05231 0.17055   2
  -3  -2  12 0.85398 0.27068   2
  -3  -2  12 0.86778 0.12410   5
   3  -2 -12 0.98923 0.20997   5
   3  -2 -11 10.3686 0.54137   5
  -3  -2  11 10.0259 0.47814   5
  -3  -2  11 10.0114 0.57510   2
   3   2 -11 9.80865 0.53656   2
  -3   2  11 10.1115 0.50462   2
  -3   2  10 2.39936 0.17647   2
   3   2 -10 2.21953 0.25027   2
  -3  -2  10 1.64717 0.13323   5
  -3  -2  10 2.07426 0.29298   2
  -3  -2   9 64.0044 3.23030   2
   3   2  -9 70.8006 3.20591   2
  -3  -2   9 72.9578 3.16348   5
   3   2  -8 14.5032 0.74402   2
  -3  -2   8 15.0414 0.67680   5
   3   2  -7 15.7523 0.78665   2
  -3  -2   7 16.1410 0.72236   5
   3  -2  -6 9.32098 0.54222   1
   3   2  -6 9.15411 0.50446   2
   3   2  -5 12.8160 0.66292   2
   3  -2  -5 13.7674 0.68718   1
   3  -2  -5 11.8655 0.69123   4
   3  -2  -4 1.69291 0.27766   4
   3  -2  -4 1.53637 0.28004   1
   3   2  -4 2.66894 0.27686   2
   3   2  -3 3.94340 0.33255   2
   3  -2  -3 3.91461 0.34418   1
   3  -2  -3 3.74471 0.33833   4
  -3  -2   3 3.64129 0.17771   5
   3   2  -2 6.43329 0.38124   6
  -3   2   2 6.44353 0.43214   1
   3  -2  -2 6.52204 0.45103   1
   3  -2  -2 7.40550 0.45573   4
  -3  -2   2 6.91242 0.31677   5
   3   2  -1 8.97787 0.43205   6
   3  -2  -1 7.54488 0.50155   1
  -3   2   1 7.13912 0.47200   1
   3  -2  -1 6.99373 0.48816   4
  -3  -2   1 7.92615 0.36942   5
   3   2   0 8.35250 0.45117   6
   3   2   0 8.11221 0.41293   1
  -3   2   0 8.62941 0.51384   1
   3  -2   0 7.34905 0.53453   1
   3  -2   0 7.87479 0.51180   4
  -3  -2   0 8.54707 0.39172   5
  -3   2  -1 30.2258 1.47804   1
   3  -2   1 31.7164 1.48788   1
   3   2   1 30.9535 1.39462   1
  -3   2  -1 30.6648 1.39089   2
   3   2   1 31.2661 1.44226   6
  -3  -2  -1 32.3818 1.40162   5
  -3  -2  -2 7.98309 0.37273   5
  -3   2  -2 7.66941 0.35524   2
   3   2   2 7.09446 0.41346   6
   3  -2   2 6.84649 0.51429   3
   3  -2   2 7.76379 0.50768   1
  -3   2  -2 6.36683 0.48558   1
   3   2   3 1.84585 0.16068   5
   3   2   3 1.89887 0.20112   6
  -3  -2  -3 1.62596 0.15155   5
   3  -2   3 1.65987 0.34755   3
  -3   2  -3 2.04378 0.12312   2
   3  -2   3 1.80199 0.32176   1
  -3  -2  -4 2.60230 0.18771   5
   3   2   4 2.46626 0.19546   5
   3  -2   4 2.70621 0.18675   2
   3  -2   4 3.75073 0.38268   1
  -3   2  -4 2.05067 0.31047   4
   3  -2   4 2.41237 0.37215   3
  -3   2  -4 2.96454 0.15852   2
   3   2   4 2.65742 0.23792   6
   3  -2   5 2.39052 0.17057   2
   3   2   5 2.38278 0.22939   6
   3  -2   5 1.45156 0.36759   3
  -3  -2  -5 1.39377 0.13586   1
   3  -2   5 2.51499 0.40942   1
  -3   2  -5 2.64083 0.14480   2
  -3  -2  -5 2.02146 0.18395   5
   3   2   5 1.82062 0.18500   5
  -3  -2  -5 2.06371 0.23448   6
  -3   2  -6 4.17512 0.22757   2
   3   2   6 3.81610 0.26279   5
  -3  -2  -6 4.61251 0.26706   5
   3  -2   6 4.22328 0.24605   2
  -3  -2  -6 3.92004 0.29833   6
   3   2   6 4.48116 0.30927   6
   3  -2   6 3.48903 0.44938   3
  -3   2  -7 4.49590 0.24651   2
   3   2   7 3.65947 0.27868   5
  -3  -2  -7 4.69561 0.31932   6
   3   2   7 4.60185 0.34149   6
   3  -2   7 4.34038 0.25455   6
  -3  -2  -7 4.12297 0.27784   5
   3  -2   7 4.98264 0.26268   2
   3  -2   7 4.65103 0.47835   3
  -3   2  -8 3.66374 0.20309   2
  -3  -2  -8 3.14345 0.27499   6
   3  -2   8 3.10618 0.18929   6
   3  -2   8 3.42499 0.22105   2
  -3  -2  -8 2.89500 0.23249   5
   3   2   8 3.02246 0.23561   5
   3   2   8 2.41100 0.29617   6
   3  -2   8 2.68640 0.43801   3
   3   2   8 2.86596 0.21161   4
   3  -2   9 14.7559 0.63036   2
   3   2   9 10.9266 0.63366   5
  -3  -2  -9 11.9925 0.63717   5
   3   2   9 12.1440 0.67637   6
   3  -2   9 12.8337 0.59009   6
  -3  -2  -9 13.6801 0.66955   6
  -3   2  -9 14.0504 0.61530   2
  -3  -2 -10 11.9403 0.61905   6
   3  -2  10 11.3819 0.58015   2
  -3   2 -10 12.0466 0.56811   2
   3   2  10 12.6312 0.60476   5
  -3  -2 -10 11.1933 0.59340   5
  -3   2 -10 11.2948 0.71287   3
   3   2  10 11.8596 0.55480   3
   3  -2  11 8.03344 0.41919   2
   3   2  11 7.68268 0.43546   5
  -3  -2 -11 8.12995 0.46055   6
  -3   2 -11 6.80430 0.55640   3
   3   2  12 1.09828 0.19182   5
   3  -2  12 0.90113 0.18331   2
  -3   2 -12 1.37013 0.39209   3
  -3  -2 -12 0.99168 0.24385   6
   3   2  13 1.61642 0.22898   5
  -3   2 -13 1.40910 0.38402   3
   3  -2  13 1.48477 0.20485   2
  -3  -2 -13 1.60936 0.25949   6
  -3   2 -14 3.33951 0.43891   3
   3  -2  14 2.84640 0.25889   2
   3   2  14 2.97690 0.28440   5
  -3  -2 -14 2.85062 0.31648   6
  -3  -2 -15 1.57859 0.27154   6
   3   2  15 1.07392 0.23801   5
  -3   2 -15 1.01319 0.43246   3
   3  -2  15 0.98960 0.22742   2
  -3  -2 -16 0.37593 0.27239   6
   3   2  16 0.69120 0.23744   5
  -3   2 -16 0.79431 0.41602   3
   3  -2  16 0.58461 0.23751   2
  -3  -2 -17 1.06373 0.29183   6
   3   2  17 1.38266 0.27808   5
  -3   2 -17 1.65716 0.48738   3
   3  -2  17 1.27672 0.26578   2
  -3  -2 -18 0.04437 0.29929   6
   3   2  18 0.08005 0.28263   5
  -3   2 -18 0.11508 0.46631   3
   3  -2  18 0.01287 0.27064   2
  -3  -2 -19 0.32003 0.32078   6
   3   2  19 0.97668 0.30574   5
   3  -2  19 0.92380 0.30041   2
  -3   2 -19 0.59797 0.47513   3
  -3   2 -20-0.46470 0.50828   3
  -3  -2 -20-0.28059 0.31793   6
   3   2  20 0.08845 0.30509   5
   3  -2  20-0.36550 0.30879   2
   3  -2  20 0.05747 0.25287   5
  -3   2 -21 1.05829 0.51114   3
  -3  -2 -21 0.15938 0.32224   6
   3   2  21 0.55727 0.33211   5
   3  -2  21-0.04677 0.33547   2
   3  -2  21 0.37465 0.26599   5
  -3   2 -22-0.29764 0.53001   3
  -3  -2 -22-0.30771 0.34473   6
   3   2  22 0.31136 0.32400   5
   3  -2  22 0.36188 0.34182   2
   3  -2  22 0.40273 0.24905   5
  -3   2 -23 0.95236 0.55393   3
  -3  -2 -23 1.26613 0.36400   6
   3   2  23 1.50709 0.34756   5
   3  -2  23 1.69764 0.37527   2
   3  -2  23 1.49529 0.31940   5
   3  -2  24 0.01825 0.37082   2
  -3   2 -24 0.13990 0.55185   3
  -3  -2 -24-0.03310 0.33734   6
   3   2  24 0.46790 0.36436   5
   3  -2  24 0.18713 0.29514   5
   3   2  24 0.32228 0.30549   2
   3  -2  25-0.03836 0.38750   2
  -3   2 -25 0.57556 0.57983   3
   3  -2  25 0.33842 0.32338   5
   3   2  25 0.24532 0.31974   2
  -3  -2 -25 0.03310 0.33996   6
   3  -2  26-0.02011 0.40761   2
  -3  -2 -26-0.44453 0.34228   6
   3   2  26 0.90387 0.34927   2
  -3   2 -26-0.11063 0.55705   3
   3  -2  26 0.13022 0.30214   5
   3   2  27 0.35778 0.37173   2
   3  -2  27-0.52649 0.44076   2
  -3  -2 -27-0.08094 0.32458   6
  -3   2 -27 0.82616 0.58057   3
   3  -2  27 0.01932 0.34204   5
   3  -2  28 0.52407 0.39145   5
   3   2  28-0.03563 0.38304   2
  -3  -2 -28 0.23774 0.32647   6
   3  -2  28 0.46009 0.47743   2
   3  -2  29 0.34132 0.50542   2
   3  -2  29-0.04224 0.39126   5
   3  -2  30 0.32705 0.41817   5
   3  -3 -33 0.67409 0.47756   4
   3  -3 -32 1.20330 0.48819   4
  -3  -3  31-0.01672 0.35283   5
   3  -3 -31 0.53270 0.44321   4
  -3  -3  30 1.03552 0.36067   5
   3  -3 -30-0.05801 0.45500   4
   3   3 -30-0.15048 0.29304   6
  -3  -3  29 0.30267 0.31546   5
   3  -3 -29 1.14301 0.44475   4
   3   3 -29-0.01501 0.30147   6
  -3   3  28 0.48009 0.40562   2
   3   3 -28 0.61585 0.28965   6
  -3  -3  28 0.56260 0.30163   5
   3  -3 -28 0.02813 0.41662   4
  -3  -3  27 1.15430 0.58486   2
  -3   3  27 0.67198 0.40438   2
   3   3 -27 0.30040 0.27275   6
  -3  -3  27 0.19236 0.28288   5
   3  -3 -27 0.38785 0.42422   4
  -3  -3  26 1.35033 0.54134   2
  -3   3  26 0.43229 0.37072   2
   3   3 -26 0.70643 0.28777   6
   3  -3 -26 0.43594 0.40113   4
  -3  -3  26 0.48301 0.27281   5
  -3   3  25 0.13126 0.35799   2
  -3  -3  25-0.02854 0.50789   2
   3  -3 -25 0.50910 0.41011   4
  -3  -3  25 0.29587 0.25870   5
  -3  -3  24 1.15554 0.51491   2
   3  -3 -24 0.50125 0.41184   4
  -3  -3  24 0.66248 0.24553   5
  -3   3  24 0.54318 0.34731   2
   3  -3 -23 1.65854 0.41405   4
  -3  -3  23 0.88507 0.23870   5
  -3   3  23 0.88399 0.33771   2
  -3  -3  23 0.87463 0.47583   2
   3  -3 -22 0.53497 0.37249   4
  -3  -3  22 0.39635 0.22117   5
   3  -3 -22 0.80020 0.33277   5
  -3   3  22 1.52356 0.33402   2
  -3  -3  22 0.48847 0.45307   2
   3  -3 -21 0.72569 0.38311   4
  -3  -3  21-0.34930 0.46608   2
   3  -3 -21 0.45460 0.31461   5
  -3  -3  21 0.29829 0.20717   5
  -3   3  21 0.29215 0.31164   2
   3  -3 -20 3.41525 0.45598   4
  -3  -3  20 4.17135 0.30464   5
   3  -3 -20 4.74245 0.41027   5
  -3  -3  20 4.40315 0.53010   2
  -3   3  20 4.92526 0.38728   2
   3   3 -20 4.04107 0.39357   2
   3  -3 -19 0.50634 0.37892   4
  -3   3  19 0.49701 0.28455   2
  -3  -3  19 0.35207 0.42798   2
   3   3 -19 0.94355 0.30007   2
   3  -3 -19 0.26730 0.27463   5
  -3  -3  19 0.63597 0.20038   5
   3  -3 -18 1.74724 0.40350   4
  -3   3  18 2.07543 0.30706   2
  -3  -3  18 1.41215 0.43578   2
   3   3 -18 2.63208 0.32127   2
   3  -3 -18 1.88070 0.32357   5
  -3  -3  18 1.65429 0.21597   5
  -3   3  17 0.37024 0.24177   2
   3  -3 -17 0.39346 0.37793   4
   3  -3 -17 0.56527 0.27637   5
  -3  -3  17 0.73113 0.40689   2
   3   3 -17 0.79409 0.28351   2
  -3  -3  17 0.05290 0.16588   5
  -3   3  16 2.43005 0.27785   2
  -3  -3  16 1.99534 0.20064   5
   3   3 -16 2.97154 0.31738   2
  -3  -3  16 1.95578 0.42281   2
   3  -3 -16 2.50382 0.30619   5
   3  -3 -16 2.56203 0.41733   4
   3   3 -15 0.71265 0.25983   2
  -3  -3  15 0.11388 0.13827   5
  -3  -3  15 0.48383 0.37183   2
   3  -3 -15 0.21871 0.25096   5
   3  -3 -15 0.39907 0.33977   4
  -3  -3  14 1.90305 0.17000   5
   3  -3 -14 2.32831 0.28954   5
   3  -3 -14 2.32125 0.36672   4
  -3  -3  14 1.88716 0.39316   2
   3   3 -14 1.91315 0.28662   2
   3   3 -13 0.64716 0.25869   2
   3   3 -13 0.27606 0.20626   6
   3  -3 -13 0.01345 0.24120   5
  -3  -3  13 0.41206 0.11484   5
  -3  -3  13 0.58762 0.35700   2
   3  -3 -13 0.89356 0.33412   4
   3   3 -12 3.14910 0.26742   6
   3   3 -12 2.93956 0.30761   2
   3  -3 -12 3.73210 0.39763   4
  -3  -3  12 2.69029 0.18422   5
  -3  -3  12 3.00895 0.39517   2
   3   3 -11 0.68383 0.25247   2
  -3  -3  11 0.86702 0.33735   2
   3  -3 -11 0.88708 0.32761   4
   3   3 -11 1.08137 0.20432   6
   3   3 -10 5.23177 0.36878   2
   3  -3 -10 4.14693 0.44334   4
   3   3 -10 5.04900 0.34974   6
   3   3  -9 1.84641 0.26373   2
   3  -3  -9 1.28373 0.34163   4
   3   3  -9 1.37955 0.21737   6
   3   3  -8 4.03778 0.30546   6
   3   3  -8 4.26349 0.34047   2
   3   3  -7 13.4431 0.66455   6
   3   3  -7 11.6485 0.66888   2
   3   3  -6 27.5461 1.26788   6
   3   3  -6 25.6018 1.27638   2
   3   3  -5 0.72227 0.29015   2
   3   3  -4 5.76166 0.43326   2
   3  -3  -4 4.73681 0.45085   4
  -3   3   4 5.65372 0.40916   4
   3  -3  -4 4.62633 0.45014   3
  -3   3   3 0.42839 0.28857   1
  -3   3   3 0.01543 0.26551   4
   3  -3  -3 0.01711 0.33805   3
  -3   3   2 0.18347 0.28742   1
   3  -3  -2-0.01771 0.34626   3
   3   3  -2 0.26669 0.22046   1
  -3   3   2 0.23188 0.28361   4
   3  -3  -1 1.13840 0.34190   1
  -3   3   1 1.38386 0.32633   1
   3  -3  -1 1.43410 0.37784   3
  -3   3   1 1.17192 0.31764   4
   3   3  -1 1.44419 0.25272   6
   3   3  -1 1.24436 0.21660   1
  -3  -3   0 1.95740 0.23263   6
  -3  -3   0 1.90443 0.16308   5
  -3   3   0 1.44262 0.33840   1
   3   3   0 2.23124 0.27053   6
   3  -3   0 1.63469 0.38753   3
   3   3   0 1.98363 0.21451   1
   3  -3   0 2.10252 0.34981   1
   3  -3   1 0.57262 0.34404   1
  -3  -3  -1 0.83566 0.20612   6
   3   3   1 0.56992 0.24607   6
  -3  -3  -1 0.36152 0.12817   5
  -3   3  -1 0.21189 0.31444   1
   3   3   1 0.19721 0.16254   1
  -3   3  -2 0.29518 0.32576   1
   3   3   2 0.20732 0.13222   1
  -3  -3  -2-0.11568 0.21934   6
   3  -3   2 0.45216 0.34853   1
  -3  -3  -2 0.21202 0.13410   5
  -3   3  -2 0.25283 0.14359   2
   3   3   2 0.07429 0.22844   6
   3  -3   3 0.32176 0.35749   1
  -3  -3  -3 0.29023 0.13937   5
   3   3   3-0.25900 0.25242   6
  -3   3  -3 0.07629 0.32321   1
  -3   3  -3 0.33637 0.13528   2
  -3  -3  -4 7.82674 0.41242   5
  -3   3  -4 8.23727 0.39871   2
   3   3   4 7.62448 0.48750   6
   3  -3   4 9.20107 0.58717   1
  -3  -3  -4 7.48799 0.40964   1
  -3   3  -4 8.08014 0.55418   1
   3  -3   5 0.13775 0.40502   3
  -3   3  -5 0.10196 0.36683   3
   3   3   5 0.48839 0.22891   6
   3  -3   5 0.41398 0.20856   6
   3  -3   5 0.14393 0.39217   1
  -3   3  -5 0.22061 0.32055   1
  -3  -3  -5 0.08530 0.14679   1
  -3   3  -5 0.04489 0.13488   2
  -3  -3  -5 0.19322 0.15529   5
  -3   3  -6 14.3099 0.63588   2
  -3  -3  -6 12.6300 0.70028   6
   3   3   6 13.2919 0.71755   6
   3  -3   6 13.3008 0.66653   6
  -3  -3  -6 12.7196 0.63832   1
  -3   3  -6 13.6510 0.77914   1
  -3  -3  -6 13.3840 0.65503   5
  -3   3  -6 13.6911 0.79194   3
   3  -3   6 12.3978 0.81788   3
  -3   3  -7 9.75250 0.46220   2
  -3  -3  -7 9.56113 0.54332   6
   3  -3   7 9.23006 0.48794   6
   3   3   7 8.78713 0.54465   6
  -3  -3  -7 8.77141 0.47157   1
  -3   3  -7 8.83006 0.62464   1
  -3   3  -7 10.0972 0.65424   3
  -3  -3  -7 10.0277 0.49585   5
  -3   3  -8 9.16626 0.62016   3
  -3  -3  -8 8.46185 0.43965   1
  -3   3  -8 7.74018 0.58803   1
  -3   3  -8 8.69440 0.42887   2
   3  -3   8 8.75151 0.47074   2
   3   3   8 9.01508 0.48856   4
  -3  -3  -8 8.69421 0.46108   5
   3   3   8 8.52808 0.51993   6
  -3  -3  -8 8.13624 0.50150   6
   3  -3   8 8.08898 0.44053   6
  -3  -3  -9 0.86091 0.16898   1
  -3  -3  -9 0.84956 0.19620   5
  -3   3  -9 0.65438 0.36633   1
  -3   3  -9 1.16224 0.15929   2
   3   3   9 0.55895 0.19852   4
   3  -3   9 0.66340 0.14672   6
  -3  -3  -9 0.81322 0.26590   6
   3  -3   9 0.89609 0.21369   2
   3  -3  10 25.0902 1.22608   2
   3  -3  10 25.6453 1.18821   6
  -3  -3 -10 26.2290 1.26037   6
  -3   3 -10 25.2679 1.19701   2
  -3  -3 -10 29.0990 1.23299   5
   3   3  10 26.8024 1.21537   4
   3  -3  11 3.82487 0.30643   2
  -3   3 -11 4.18211 0.27094   2
  -3  -3 -11 4.18837 0.31138   5
  -3  -3 -11 4.26866 0.36286   6
   3  -3  12 4.37367 0.33764   2
  -3  -3 -12 5.42284 0.39275   6
  -3  -3 -12 5.10056 0.34871   5
  -3   3 -12 4.72423 0.30380   2
  -3  -3 -13 1.48245 0.32613   6
  -3   3 -13 2.67194 0.49116   3
   3  -3  13 1.75801 0.25257   2
  -3  -3 -13 2.17427 0.24984   5
  -3   3 -13 2.08238 0.22335   2
  -3   3 -14 4.67674 0.56392   3
  -3  -3 -14 4.38999 0.40460   6
  -3   3 -14 4.83820 0.31406   2
   3  -3  14 4.73555 0.34806   2
  -3  -3 -14 4.30773 0.34827   5
   3   3  14 4.82105 0.37030   5
  -3   3 -15 0.22874 0.21439   2
   3   3  15 0.56978 0.28311   5
   3  -3  15 0.54850 0.26023   2
  -3   3 -15 0.51687 0.47460   3
  -3  -3 -15 0.50127 0.25214   5
  -3  -3 -15-0.51530 0.34104   6
   3  -3  16 2.29630 0.31101   2
   3   3  16 1.89664 0.31959   5
  -3   3 -16 2.64708 0.55477   3
  -3  -3 -16 1.69392 0.35592   6
  -3   3 -16 2.02570 0.24765   2
  -3   3 -17 0.09791 0.51847   3
   3   3  17 0.51948 0.31172   5
   3  -3  17 0.18091 0.28196   2
  -3  -3 -17-0.38163 0.35763   6
  -3   3 -18 1.65397 0.56110   3
   3  -3  18 1.86526 0.32519   2
  -3  -3 -18 2.22204 0.39485   6
   3   3  18 1.27548 0.34803   5
  -3   3 -19 0.24414 0.55296   3
   3  -3  19 0.24777 0.31068   2
  -3  -3 -19-0.21154 0.36162   6
   3   3  19 0.05889 0.33652   5
  -3   3 -20 1.25914 0.55594   3
   3  -3  20 1.47247 0.34501   2
  -3  -3 -20 0.80591 0.39183   6
   3   3  20 0.34915 0.33815   5
  -3  -3 -21-0.46273 0.39830   6
   3  -3  21 0.68857 0.35143   2
  -3   3 -21 0.81338 0.56637   3
   3  -3  22 0.92427 0.38131   2
  -3  -3 -22 0.02054 0.41004   6
  -3   3 -22-0.19018 0.53412   3
   3  -3  23 3.92598 0.44995   2
  -3  -3 -23 3.38126 0.49713   6
   3  -3  23 2.69033 0.35633   5
  -3   3 -23 3.50822 0.64601   3
   3  -3  24 2.73939 0.45707   2
  -3  -3 -24 2.55617 0.46847   6
   3  -3  24 2.68382 0.36051   5
   3  -3  25-0.18894 0.42425   2
  -3  -3 -25-0.31851 0.41647   6
   3  -3  25 0.26314 0.32195   5
   3  -3  26 0.65842 0.43982   2
  -3  -3 -26 0.33984 0.43036   6
   3  -3  26 0.54759 0.33844   5
   3   3  27 1.21987 0.37711   2
   3  -3  27 1.72301 0.49818   2
   3  -3  27 0.54765 0.34280   5
  -3  -3 -27-0.14719 0.40711   6
  -3  -3 -28 0.39573 0.42477   6
   3  -3  28-0.01975 0.36545   5
   3  -3  28 0.16744 0.48578   2
   3  -3  29 0.57318 0.38956   5
   3  -3  29 0.37397 0.50523   2
   3  -4 -31 0.50092 0.50816   4
   3  -4 -30-0.19962 0.49769   4
  -3  -4  29 0.11208 0.30456   5
   3  -4 -29 0.52836 0.49997   4
  -3  -4  28 0.26745 0.29158   5
   3   4 -28 0.31675 0.35446   6
   3  -4 -28 0.68638 0.49607   4
  -3   4  27-0.31958 0.40947   2
   3  -4 -27 0.61593 0.49651   4
  -3  -4  27 0.12759 0.28184   5
   3   4 -27 0.01763 0.33231   6
   3  -4 -26-0.48209 0.48659   4
   3   4 -26 0.40585 0.33170   6
  -3  -4  26 0.36392 0.26041   5
  -3   4  26 0.06895 0.37992   2
  -3  -4  25 0.23620 0.24908   5
  -3  -4  25-0.50247 0.62773   2
   3  -4 -25 0.66763 0.47135   4
   3   4 -25 0.07072 0.31733   6
  -3   4  25 0.10084 0.37186   2
  -3  -4  24 0.41014 0.25346   5
  -3  -4  24-0.64857 0.59959   2
   3  -4 -24-0.12577 0.44974   4
   3   4 -24 0.22980 0.32842   6
  -3   4  24 0.71362 0.36987   2
  -3  -4  23 0.79656 0.24130   5
  -3  -4  23 0.53592 0.57244   2
   3  -4 -23 0.31121 0.46068   4
   3   4 -23-0.12365 0.31063   6
  -3   4  23 0.35586 0.34536   2
  -3  -4  22 2.86552 0.29759   5
  -3  -4  22 3.09570 0.61047   2
   3  -4 -22 2.49110 0.49756   4
   3   4 -22 2.91139 0.37681   6
  -3   4  22 3.50112 0.38576   2
  -3  -4  21 1.75456 0.24665   5
  -3  -4  21 1.57349 0.55829   2
   3  -4 -21 2.09356 0.49890   4
   3   4 -21 1.90202 0.35092   6
  -3   4  21 1.63057 0.32902   2
  -3  -4  20 0.18215 0.19576   5
   3   4 -20 0.43862 0.30167   6
  -3  -4  20-0.94976 0.50492   2
   3  -4 -20 0.29976 0.43745   4
  -3   4  20 0.51229 0.29325   2
   3  -4 -19 0.56085 0.30123   5
   3  -4 -19 0.41347 0.45124   4
  -3   4  19 0.43636 0.28592   2
  -3  -4  19 0.05600 0.50353   2
  -3  -4  19 0.41065 0.18633   5
   3   4 -19 0.28015 0.29506   6
   3   4 -18 1.20543 0.32216   6
  -3  -4  18 1.78155 0.50914   2
  -3  -4  18 1.03257 0.19474   5
   3  -4 -18 0.99142 0.32207   5
   3  -4 -18 1.34082 0.45525   4
   3   4 -17 0.33103 0.29822   6
   3  -4 -17-0.01606 0.29047   5
  -3  -4  17 0.53468 0.47062   2
  -3  -4  17 0.37925 0.16714   5
   3  -4 -17 0.37311 0.41797   4
   3   4 -16 1.07890 0.29389   6
   3  -4 -16 1.47156 0.42077   1
   3  -4 -16 1.02809 0.31725   5
  -3  -4  16 0.02605 0.48034   2
   3  -4 -16 1.38286 0.46190   4
  -3  -4  16 1.45298 0.18331   5
   3  -4 -15 0.93745 0.39328   1
   3   4 -15 0.15663 0.28163   6
   3  -4 -15-0.02772 0.43496   4
   3  -4 -15 0.28292 0.30501   5
   3  -4 -14 2.99725 0.42894   1
   3   4 -14 2.73610 0.34680   6
   3  -4 -14 3.14750 0.47414   4
   3  -4 -14 2.90779 0.34558   5
   3   4 -13 0.43770 0.28733   6
   3  -4 -13 0.25114 0.36105   1
   3  -4 -13 0.64322 0.40175   4
   3  -4 -12 3.23523 0.42311   1
   3   4 -12 3.29721 0.34407   6
   3  -4 -12 2.87198 0.36908   3
   3  -4 -12 1.79836 0.42434   4
   3  -4 -11 1.59737 0.37279   1
   3   4 -11 1.64168 0.30805   6
   3  -4 -11 1.63250 0.34473   3
   3  -4 -11 1.97055 0.45606   4
   3  -4 -10 0.39968 0.34855   1
   3  -4 -10 0.30297 0.32091   3
   3   4 -10 0.91509 0.28436   6
   3  -4 -10 0.75720 0.41157   4
   3   4  -9 11.8780 0.68183   6
   3  -4  -9 11.5889 0.74052   1
   3  -4  -9 13.8569 0.72637   3
   3  -4  -9 12.4589 0.79409   4
   3  -4  -8 8.44362 0.55081   3
   3  -4  -8 7.54641 0.57197   1
   3   4  -8 7.86023 0.51923   6
   3  -4  -7 6.86381 0.50005   3
   3  -4  -7 6.26365 0.52068   1
   3   4  -7 6.36984 0.44857   6
   3   4  -6 10.4973 0.60030   6
   3  -4  -6 8.59641 0.65139   1
   3   4  -6 10.4436 0.63610   1
  -3   4   6 11.0698 0.64309   4
   3  -4  -6 10.6862 0.65369   3
   3  -4  -5 0.24114 0.31160   3
  -3   4   5 0.30791 0.28108   4
   3   4  -5 0.37688 0.24362   6
   3   4  -5 0.26070 0.29847   1
   3   4  -4 0.49487 0.26146   1
   3  -4  -4 0.24623 0.33156   3
   3   4  -4 0.12741 0.27041   6
  -3   4   4 0.22943 0.28968   4
  -3   4   3 1.43030 0.30674   1
  -3   4   3 0.07732 0.31033   4
   3   4  -3 0.23377 0.26340   1
   3  -4  -3 0.48496 0.35545   3
  -3   4   2 2.91439 0.35665   1
  -3   4   2 2.37329 0.36118   4
   3   4  -2 2.68593 0.29373   1
   3  -4  -2 2.40808 0.38940   3
  -3  -4   2 2.27822 0.26018   6
  -3   4   1 0.33703 0.29363   1
  -3  -4   1 0.06483 0.21723   6
  -3   4   1 0.08094 0.30036   4
   3  -4  -1-0.13715 0.39023   3
   3   4  -1 0.22989 0.21669   1
  -3   4   0 0.51616 0.34207   1
  -3   4   0 0.40901 0.32419   4
  -3  -4   0 0.22920 0.21564   6
   3   4   0 0.32843 0.20985   1
   3  -4   0 0.07160 0.36464   3
  -3  -4  -1 0.19796 0.15879   5
  -3   4  -1 0.27761 0.33094   1
   3   4   1 0.09695 0.18740   1
   3   4   1 0.34549 0.26064   6
   3  -4   1 0.74203 0.41471   3
  -3  -4  -1 0.01428 0.22250   6
  -3   4  -2 0.35270 0.19431   2
  -3  -4  -2 0.23754 0.23766   6
  -3  -4  -2 0.51279 0.17255   5
   3  -4   2 0.40574 0.39582   3
   3  -4   2 1.03102 0.28266   6
  -3   4  -2 0.31071 0.33405   1
   3   4   2 0.48442 0.28114   6
   3   4   2 0.47684 0.18575   1
  -3  -4  -3 0.03038 0.24502   6
   3   4   3 0.53339 0.28424   6
   3   4   3 0.67489 0.17723   1
  -3   4  -3 0.24512 0.18011   2
   3  -4   3 0.52237 0.28023   6
  -3   4  -3 0.22943 0.34613   1
  -3  -4  -3 0.22592 0.17009   5
   3  -4   3 0.10585 0.43439   3
  -3   4  -4 0.25901 0.32823   1
  -3  -4  -4 0.43515 0.17518   5
   3   4   4-0.04016 0.27891   6
   3  -4   4 0.34287 0.25598   6
  -3  -4  -4 0.10257 0.20085   1
  -3   4  -4 0.27982 0.17638   2
  -3   4  -5 0.76482 0.17310   2
   3  -4   5 0.83816 0.25514   6
  -3   4  -5-0.02473 0.37224   3
  -3  -4  -5 0.54526 0.20165   1
  -3  -4  -5 0.66267 0.18265   5
  -3   4  -5 0.82592 0.35482   1
   3   4   5 0.88105 0.30553   6
   3   4   6 2.11483 0.32787   6
  -3   4  -6 1.71588 0.44852   3
  -3   4  -6 1.40351 0.19662   2
  -3  -4  -6 1.05230 0.21666   1
  -3   4  -6 1.60934 0.38823   1
  -3  -4  -6 1.54656 0.20483   5
   3  -4   6 1.15619 0.25453   6
   3   4   7 1.46603 0.32943   6
  -3   4  -7 0.96251 0.19015   2
  -3   4  -7 0.73686 0.36219   1
  -3  -4  -7 0.80909 0.20953   1
  -3  -4  -7 0.97794 0.19782   5
   3  -4   7 0.91208 0.22593   6
  -3   4  -7 0.81215 0.42146   3
  -3   4  -8 2.94125 0.44670   1
  -3  -4  -8 3.30548 0.28368   5
  -3  -4  -8 2.87279 0.27752   1
  -3  -4  -8 3.92782 0.36723   6
   3  -4   8 3.11109 0.28087   6
  -3   4  -8 3.55924 0.25632   2
  -3   4  -8 3.56279 0.49790   3
   3   4   8 3.43153 0.35664   4
  -3   4  -9 3.40040 0.52817   3
  -3   4  -9 3.89217 0.26427   2
  -3  -4  -9 3.45299 0.37285   6
  -3   4  -9 2.87472 0.46027   1
  -3  -4  -9 3.36356 0.30133   5
   3  -4   9 3.57338 0.27192   6
  -3  -4  -9 2.94470 0.27791   1
   3   4   9 3.21462 0.24220   3
   3   4   9 3.56971 0.34541   4
  -3  -4 -10 3.82604 0.29274   1
  -3   4 -10 3.21270 0.26299   2
  -3   4 -10 3.73895 0.53859   3
   3   4  10 3.05534 0.19737   3
  -3  -4 -10 3.67380 0.29796   5
  -3   4 -10 3.98468 0.50074   1
   3  -4  10 3.22609 0.25436   6
  -3  -4 -10 3.17683 0.38135   6
   3   4  10 3.55918 0.32387   4
  -3   4 -11 0.82970 0.51127   3
  -3  -4 -11 0.61021 0.24618   5
  -3   4 -11 0.36226 0.45430   1
   3   4  11 0.46362 0.23811   4
  -3  -4 -11 0.72458 0.31911   6
  -3  -4 -11 0.55456 0.22443   1
   3  -4  11 0.62836 0.16430   6
  -3   4 -11 0.67781 0.20367   2
  -3   4 -12 0.79863 0.21861   2
  -3  -4 -12 0.52179 0.31681   6
  -3  -4 -12 0.41587 0.25858   5
   3   4  12 0.82839 0.24103   4
   3  -4  12 0.33280 0.30928   2
  -3  -4 -12 0.61698 0.22688   1
  -3   4 -12 0.37768 0.44261   1
  -3   4 -13 0.35959 0.47810   1
  -3   4 -13 0.19298 0.21825   2
  -3  -4 -13 0.28087 0.27206   5
   3  -4  13-0.04698 0.31699   2
  -3  -4 -13 0.02488 0.22166   1
  -3  -4 -13 0.72703 0.35199   6
  -3   4 -14 1.55894 0.50577   1
  -3  -4 -14 1.44925 0.30445   5
  -3   4 -14 1.40655 0.24499   2
   3  -4  14 1.05620 0.35204   2
  -3  -4 -14 1.29810 0.38941   6
  -3  -4 -14 1.69055 0.27692   1
   3  -4  15 0.28360 0.35197   2
  -3  -4 -15-0.08110 0.37785   6
  -3  -4 -15 0.21558 0.28719   5
  -3   4 -15 0.19204 0.24725   2
  -3   4 -15 0.34783 0.53165   3
  -3   4 -15 0.03514 0.49825   1
  -3   4 -16 0.71446 0.25336   2
  -3  -4 -16 0.41788 0.37332   6
  -3  -4 -16 0.37251 0.28403   5
   3  -4  16 0.46382 0.35844   2
  -3   4 -16 0.83726 0.52973   1
  -3   4 -16 0.17899 0.53887   3
   3  -4  17 0.32134 0.36057   2
  -3  -4 -17 0.33728 0.28337   5
  -3   4 -17 0.69730 0.26900   2
  -3  -4 -17 0.08567 0.41231   6
  -3   4 -17 0.29472 0.55736   3
   3  -4  18 0.11052 0.37467   2
  -3  -4 -18 0.34698 0.30524   5
  -3   4 -18 0.64354 0.27315   2
  -3  -4 -18 0.13176 0.40691   6
  -3   4 -18 0.68146 0.55961   3
   3  -4  19 0.62582 0.39717   2
  -3   4 -19 0.54452 0.58493   3
  -3  -4 -19 0.15844 0.41261   6
  -3   4 -19 0.80236 0.27375   2
  -3  -4 -19 0.66688 0.31442   5
  -3  -4 -20-0.13912 0.43178   6
  -3   4 -20 0.39918 0.58377   3
   3  -4  20-0.07865 0.39040   2
  -3   4 -20 0.38210 0.28041   2
   3  -4  21 0.65275 0.41862   2
  -3  -4 -21 0.42482 0.44630   6
   3  -4  22 0.93041 0.43386   2
  -3  -4 -22 0.12049 0.44513   6
   3  -4  23 0.48464 0.44246   2
  -3  -4 -23 0.48836 0.47354   6
   3  -4  24 0.34492 0.48129   2
  -3  -4 -24-0.09923 0.48753   6
   3  -4  25 0.16787 0.49080   2
   3  -4  25 0.39640 0.33993   5
  -3  -4 -25 1.32280 0.50982   6
   3  -4  26 0.29988 0.51977   2
   3  -4  26-0.14807 0.34535   5
   3  -4  27 0.15601 0.54611   2
   3  -4  27 0.26583 0.34657   5
   3  -4  28 0.48627 0.56911   2
   3  -4  28 0.98250 0.39346   5
   3   5 -26 0.18380 0.40347   6
  -3  -5  26 0.20132 0.27864   5
   3   5 -25 0.39182 0.39753   6
   3  -5 -25-0.52362 0.56807   4
  -3  -5  25 0.10205 0.25343   5
  -3   5  25 0.57689 0.40814   2
   3  -5 -25 0.54284 0.49520   1
   3   5 -24 0.78926 0.39986   6
   3  -5 -24-0.70687 0.57459   4
  -3  -5  24 0.81583 0.26777   5
  -3   5  24 1.56429 0.39254   2
   3  -5 -24 1.19821 0.51608   1
   3   5 -23 0.94017 0.39483   6
   3  -5 -23 0.07397 0.54697   4
  -3  -5  23 1.10061 0.25739   5
  -3   5  23 1.20310 0.37718   2
   3  -5 -23 1.19747 0.49181   1
   3  -5 -22 0.76308 0.45055   1
   3  -5 -22 0.77149 0.53833   4
   3   5 -22 1.47374 0.39382   6
  -3  -5  22 0.96883 0.23572   5
   3  -5 -22 0.91442 0.23623   3
  -3   5  22 0.97467 0.35654   2
   3   5 -21 1.09835 0.40532   6
   3  -5 -21 0.57093 0.25582   3
  -3  -5  21 0.62884 0.21756   5
   3  -5 -21 1.22421 0.47811   1
   3   5 -20 1.80393 0.40814   6
   3  -5 -20 1.97886 0.28554   3
  -3  -5  20 1.37013 0.23288   5
   3  -5 -20 1.78354 0.48375   1
   3   5 -19 0.81044 0.38588   6
   3  -5 -19 0.37855 0.28205   3
  -3  -5  19 0.08534 0.19196   5
   3  -5 -19 0.79273 0.43249   1
   3   5 -18 1.21967 0.38831   6
   3  -5 -18 0.74645 0.43258   1
   3  -5 -18 1.09951 0.29322   3
  -3  -5  18 0.86934 0.19803   5
   3   5 -17 0.66707 0.35177   2
   3  -5 -17 0.82513 0.40612   1
   3  -5 -17 0.19558 0.29984   3
   3   5 -17-0.08615 0.36487   6
   3   5 -16 0.76253 0.36684   2
   3  -5 -16 1.94582 0.45384   1
   3  -5 -16 1.05161 0.32541   3
   3   5 -16 1.27413 0.38235   6
   3  -5 -15 0.60323 0.31912   3
   3   5 -15 0.44867 0.36343   2
   3  -5 -15 0.17050 0.40575   1
   3  -5 -15 0.22817 0.31956   5
   3   5 -15 0.58594 0.36742   6
   3  -5 -14 1.14053 0.35664   3
   3   5 -14 0.70389 0.35648   2
   3  -5 -14 0.92327 0.40948   1
   3  -5 -14 0.61069 0.32456   5
   3   5 -14 1.02554 0.37628   6
   3   5 -13-0.40450 0.36845   2
   3   5 -13-0.08778 0.34930   6
   3  -5 -13 0.07326 0.33836   3
   3  -5 -13 0.08318 0.40639   1
   3   5 -12 0.90972 0.38151   6
   3  -5 -12 1.94772 0.39186   3
   3   5 -12 1.31790 0.37212   2
   3  -5 -12 1.24514 0.42973   1
   3   5 -11 0.59548 0.44367   1
   3  -5 -11 0.21839 0.36977   3
   3   5 -11 0.55750 0.34416   2
   3  -5 -11-0.05483 0.42065   1
   3   5 -11 0.53505 0.37276   6
   3   5 -10 1.66482 0.47437   1
   3  -5 -10 1.49685 0.44786   1
   3  -5 -10 1.44983 0.39916   3
   3   5 -10 1.72847 0.39299   6
   3   5  -9 1.52545 0.44545   1
   3  -5  -9 0.41245 0.42624   1
   3  -5  -9 0.73056 0.39081   3
   3   5  -9 0.76632 0.35641   6
   3   5  -8 1.87396 0.40093   1
   3   5  -8 1.76155 0.39710   6
   3  -5  -8 1.68416 0.42718   1
   3  -5  -8 1.87597 0.42479   3
  -3   5   7 0.27904 0.36306   4
   3   5  -7-0.09190 0.38667   1
   3   5  -7 0.58847 0.36188   6
   3  -5  -7 0.55608 0.40865   1
   3  -5  -7 0.11636 0.41265   3
   3  -5  -6 9.74827 0.69414   1
   3   5  -6 9.01634 0.65395   1
   3  -5  -6 10.3287 0.70894   3
   3   5  -6 10.2011 0.66341   6
  -3   5   6 9.95422 0.65119   4
   3  -5  -5 2.83808 0.46243   1
   3   5  -5 2.25626 0.38280   1
   3   5  -5 2.21491 0.39420   6
   3  -5  -5 2.16403 0.46105   3
  -3   5   5 2.33696 0.40432   4
   3  -5  -4 4.07367 0.53317   3
  -3   5   4 4.62794 0.46831   4
   3   5  -4 4.41288 0.42229   1
   3  -5  -4 4.54953 0.52575   1
   3   5  -4 4.80019 0.48857   6
   3  -5  -4 4.74193 0.47461   6
  -3   5   3 0.28598 0.34309   1
   3  -5  -3 0.42013 0.43250   3
   3  -5  -3 0.43655 0.40191   6
  -3  -5   3 0.11929 0.23340   6
   3   5  -3 0.41698 0.28915   1
   3  -5  -3 0.02792 0.40883   1
  -3   5   3 0.28136 0.35472   4
   3   5  -3 0.20766 0.36562   6
   3  -5  -2 0.31222 0.41595   1
   3   5  -2-0.01641 0.27028   1
  -3   5   2 0.04807 0.35757   4
   3  -5  -2 0.89421 0.37837   6
  -3   5   2 0.68956 0.33687   1
   3  -5  -2 1.35915 0.44634   3
  -3  -5   2 0.39479 0.24404   6
  -3  -5   1-0.03143 0.25042   6
   3  -5  -1 0.24773 0.35241   6
   3  -5  -1 0.37338 0.42098   1
  -3   5   1 0.29409 0.37577   4
  -3   5   1 0.11642 0.37063   1
   3   5  -1-0.04539 0.26434   1
   3   5   0 1.58358 0.28913   1
  -3   5   0 1.76254 0.41868   4
  -3  -5   0 1.77767 0.31072   6
  -3   5   0 1.55377 0.37991   1
   3  -5   0 2.19252 0.40559   6
   3  -5   0 1.56255 0.46070   1
   3  -5   1 0.28801 0.34113   6
  -3   5  -1 0.39778 0.39069   1
  -3   5  -1 0.02513 0.37916   4
   3  -5   1 0.15029 0.46330   1
  -3  -5  -1 0.08565 0.26734   6
   3   5   1 0.01276 0.22753   1
  -3  -5  -2-0.08810 0.29358   6
  -3  -5  -2 0.03135 0.21495   5
   3  -5   2-0.12217 0.46384   1
   3  -5   2-0.09233 0.31793   6
   3   5   2 0.94314 0.38420   6
  -3   5  -2 0.10261 0.26142   2
  -3   5  -2 0.20317 0.37099   1
   3   5   2 0.27323 0.22732   1
  -3  -5  -3 0.79089 0.31758   6
  -3   5  -3 0.69753 0.25348   2
  -3  -5  -3 0.18070 0.21034   5
   3   5   3 0.59063 0.37279   6
   3  -5   3 0.38693 0.33718   6
  -3   5  -3 0.28912 0.40528   1
   3   5   3 0.69147 0.23358   1
  -3   5  -4 1.13600 0.43709   1
  -3  -5  -4 2.06651 0.24751   5
   3   5   4 2.21190 0.42663   6
  -3  -5  -4 1.50777 0.29779   1
   3  -5   4 1.86779 0.36559   6
  -3   5  -4 1.61105 0.26287   2
  -3  -5  -4 1.36085 0.33952   6
  -3   5  -5 1.91097 0.48419   3
   3   5   5 0.55030 0.40171   6
  -3  -5  -5 1.06615 0.28055   1
   3  -5   5 0.86987 0.32465   6
  -3   5  -5 0.47251 0.41428   1
  -3   5  -5 1.20322 0.24184   2
  -3  -5  -5 1.22593 0.23402   5
   3  -5   6 2.31824 0.34821   6
  -3   5  -6 3.77756 0.29851   2
  -3  -5  -6 3.21296 0.34151   1
  -3   5  -6 3.92214 0.50079   1
  -3   5  -6 3.93775 0.53977   3
   3   5   6 2.93826 0.35422   3
  -3  -5  -6 3.63044 0.30384   5
   3   5   7 0.21448 0.27464   3
  -3  -5  -7 0.21076 0.22579   5
   3  -5   7-0.22720 0.27870   6
  -3  -5  -7-0.02864 0.26777   1
  -3   5  -7-0.27268 0.24573   2
  -3   5  -7 0.12671 0.49725   3
  -3   5  -7-0.14720 0.43788   1
   3  -5   8 0.45760 0.25347   6
  -3   5  -8 0.14020 0.24828   2
  -3  -5  -8 0.78363 0.24833   5
  -3   5  -8 0.68641 0.50948   3
   3   5   8 0.60756 0.36759   4
  -3  -5  -8 0.54302 0.28120   1
  -3   5  -8 0.24052 0.44677   1
   3   5   8 0.70732 0.25557   3
   3   5   9 3.39454 0.29613   3
  -3   5  -9 3.59801 0.60040   3
  -3  -5  -9 4.00288 0.33165   5
  -3   5  -9 3.26593 0.30719   2
   3  -5   9 3.45649 0.32561   6
  -3   5  -9 2.72036 0.50956   1
  -3  -5  -9 3.19808 0.33409   1
   3   5   9 3.64069 0.41556   4
  -3  -5  -9 3.66011 0.40870   6
  -3   5 -10 7.16032 0.44441   2
  -3   5 -10 6.63625 0.71482   3
  -3  -5 -10 8.18067 0.48090   5
  -3  -5 -10 7.46829 0.57595   6
   3  -5  10 7.31289 0.45441   6
  -3   5 -10 8.30302 0.67209   1
  -3  -5 -10 7.33796 0.48271   1
   3   5  10 7.45290 0.53674   4
  -3   5 -11 0.36215 0.23884   2
   3  -5  11-0.07480 0.21861   6
  -3  -5 -11-0.27133 0.34650   6
  -3   5 -11 0.31906 0.54012   3
  -3  -5 -11 0.30291 0.25986   5
  -3  -5 -11 0.10291 0.27339   1
   3   5  11 0.43849 0.31429   4
  -3   5 -11-0.56656 0.46726   1
  -3  -5 -12 0.35991 0.27468   1
   3  -5  12 0.68044 0.20164   6
   3   5  12 0.96085 0.29977   4
  -3  -5 -12 0.83061 0.38191   6
  -3   5 -12 0.97153 0.50536   1
  -3  -5 -12 0.67136 0.28429   5
  -3   5 -12 0.82429 0.25098   2
  -3   5 -12 0.07236 0.52501   3
  -3   5 -13 1.10745 0.58498   3
  -3   5 -13 0.67213 0.25653   2
  -3  -5 -13 0.22254 0.30040   5
  -3  -5 -13 0.42952 0.27164   1
   3   5  13 0.26971 0.28789   4
  -3   5 -13 0.17952 0.50871   1
  -3  -5 -13 0.28329 0.37211   6
  -3  -5 -14 0.87088 0.40228   6
  -3   5 -14 0.71858 0.26443   2
  -3  -5 -14 0.72953 0.29154   1
  -3  -5 -14 0.74749 0.32031   5
  -3   5 -14 1.56912 0.54559   1
  -3   5 -15 0.59002 0.26808   2
  -3  -5 -15 0.66525 0.32394   5
  -3   5 -15 0.66090 0.53779   1
  -3  -5 -15 1.00745 0.42125   6
  -3  -5 -15-0.21404 0.29356   1
  -3   5 -16 0.26545 0.26258   2
  -3  -5 -16 0.23900 0.29384   1
  -3  -5 -16 0.68150 0.39116   6
  -3  -5 -16 0.68060 0.32132   5
  -3   5 -16-0.12088 0.55149   1
  -3  -5 -17-0.07120 0.29136   1
  -3   5 -17 0.11790 0.28205   2
  -3  -5 -17 0.88950 0.45434   6
  -3   5 -17 0.58303 0.58391   1
  -3  -5 -18 1.00818 0.45421   6
   3  -5  18 0.29442 0.45996   2
  -3   5 -18 0.42810 0.30002   2
  -3  -5 -18 0.55503 0.31830   1
   3  -5  19 0.07029 0.47520   2
  -3   5 -19 0.53326 0.29762   2
  -3  -5 -19 0.28579 0.30922   1
   3  -5  20-0.26586 0.48777   2
  -3   5 -20 0.68313 0.31015   2
  -3  -5 -20 0.21839 0.32604   1
   3  -5  21 0.34900 0.51395   2
  -3   5 -21 0.72048 0.32297   2
  -3  -5 -21 0.72693 0.33024   1
  -3  -5 -22 0.13080 0.35008   1
   3  -5  22 0.18047 0.51726   2
  -3  -5 -23 0.66078 0.37811   1
   3  -5  23 0.02673 0.55725   2
  -3  -5 -24 1.30738 0.40642   1
   3  -5  24 1.13672 0.59577   2
  -3  -5 -25 1.28215 0.42248   1
   3  -5  25 1.05798 0.61642   2
   3  -5  26 0.32593 0.63206   2
   3  -5  27-0.19655 0.39392   5
   3   6 -24 0.31513 0.47930   6
   3   6 -23 0.93651 0.48324   6
  -3  -6  23 0.82271 0.26357   5
  -3   6  23 0.80263 0.40275   2
   3   6 -22 1.47584 0.48292   6
  -3  -6  22 1.01381 0.24649   5
   3  -6 -22 1.11157 0.54339   1
   3   6 -21 0.78139 0.48878   6
  -3  -6  21 0.62457 0.23721   5
   3  -6 -21 0.47329 0.52630   1
   3   6 -20 0.89176 0.46475   6
  -3  -6  20 0.27535 0.21242   5
   3  -6 -20 0.14299 0.47952   1
   3   6 -19 0.41124 0.44576   6
   3  -6 -19-0.21122 0.48606   1
   3   6 -18-0.20724 0.45875   6
   3  -6 -18 0.13905 0.46222   1
   3   6 -17 0.31263 0.45363   6
   3  -6 -17 0.51389 0.49372   1
   3   6 -16-0.26194 0.46204   6
   3  -6 -16-0.53999 0.49296   1
   3   6 -16 0.64762 0.50937   1
   3   6 -15 0.26443 0.45839   6
   3  -6 -15-0.26584 0.49498   1
   3   6 -15 1.05836 0.50924   1
   3   6 -14 0.18590 0.44402   6
   3  -6 -14-0.33156 0.46369   1
   3   6 -14 0.52484 0.51812   1
   3   6 -13 0.26604 0.43081   6
   3  -6 -13 0.95743 0.48163   1
   3   6 -13 1.11155 0.48905   1
   3  -6 -12 0.03287 0.49453   1
   3   6 -12 1.21811 0.37843   2
   3   6 -12 0.90814 0.50317   1
   3   6 -12 0.02667 0.43262   6
   3  -6 -11-0.03279 0.43119   1
   3   6 -11 0.10704 0.43753   6
   3   6 -11 0.24877 0.46524   1
   3   6 -11 0.62692 0.38954   2
   3  -6 -10 0.19633 0.47602   1
   3   6 -10 0.05370 0.45043   6
   3   6 -10 0.72665 0.39186   2
   3   6 -10 0.44647 0.45089   1
   3   6  -9 0.73160 0.45086   1
   3  -6  -9 1.05522 0.50770   6
   3   6  -9 1.28942 0.43474   6
   3  -6  -9 0.94858 0.49706   1
   3   6  -9 0.92605 0.40839   2
   3  -6  -8 2.09413 0.53572   6
   3   6  -8 1.76130 0.45606   1
   3  -6  -8 1.37685 0.49025   1
   3   6  -8 1.75299 0.46309   6
   3   6  -8 1.68265 0.43210   2
   3  -6  -7 1.09059 0.54089   6
   3   6  -7 2.56020 0.43726   1
   3  -6  -7 0.65175 0.46540   1
  -3   6   7 1.35350 0.40437   4
   3   6  -7 1.92847 0.47505   6
   3   6  -7 2.05910 0.44130   2
   3  -6  -6 3.93927 0.55408   6
   3  -6  -6 3.59344 0.54209   1
   3   6  -6 4.28000 0.47330   1
  -3   6   6 3.65957 0.49363   4
   3   6  -6 4.07463 0.49991   2
   3   6  -6 3.25736 0.50880   6
   3  -6  -5 0.74663 0.46691   1
   3   6  -5 0.77378 0.37506   1
  -3   6   5 0.97715 0.40488   4
   3   6  -5 1.40484 0.45374   6
   3  -6  -5 1.22541 0.50156   6
   3   6  -5 1.17169 0.45764   2
   3   6  -4-0.19578 0.35548   1
   3  -6  -4 0.42726 0.47295   1
   3   6  -4 0.39210 0.43854   2
  -3   6   4 0.91194 0.43412   4
   3   6  -4 0.30548 0.44820   6
   3  -6  -4 0.20673 0.46812   6
  -3   6   3 0.65966 0.40471   1
  -3   6   3 0.57797 0.41303   4
   3  -6  -3-0.13232 0.48300   1
  -3  -6   3 0.46641 0.30870   6
   3  -6  -3-0.02517 0.43876   6
   3   6  -3 0.30683 0.45170   6
   3   6  -3 0.93641 0.35531   1
   3  -6  -2 1.20859 0.49882   1
  -3   6   2 1.61804 0.39324   1
   3   6  -2 1.36892 0.33926   1
  -3   6   2 1.01461 0.42578   4
  -3  -6   2 0.65163 0.31780   6
   3  -6  -2 1.09794 0.46816   6
   3   6  -2 1.79328 0.45598   6
   3  -6  -1 0.30694 0.47666   1
   3   6  -1 0.48342 0.46772   6
  -3   6   1 0.72833 0.40832   1
   3   6  -1 0.36994 0.31395   1
  -3  -6   1 0.01808 0.31041   6
  -3   6   1 1.00766 0.43853   4
   3  -6  -1 0.37951 0.42009   6
   3   6   0 0.27961 0.29858   1
  -3   6   0 0.56357 0.40645   1
   3  -6   0 0.72343 0.48977   1
  -3  -6   0 0.07559 0.30284   6
  -3   6   0 0.46797 0.45237   4
   3  -6   0 0.06868 0.40784   6
  -3  -6  -1 0.45150 0.32302   6
  -3   6  -1 0.52370 0.41977   1
   3   6   1 0.52524 0.27956   1
   3  -6   1 0.39758 0.42481   6
  -3   6  -1 0.11860 0.42476   4
  -3   6  -1 0.02969 0.34857   2
   3  -6   1 0.38337 0.49737   1
   3  -6   2 0.14267 0.51552   1
   3  -6   2 0.44975 0.37920   6
  -3  -6  -2 0.60911 0.32821   6
   3   6   2 0.86798 0.28029   1
  -3   6  -2 0.51687 0.33816   2
  -3   6  -2 0.36379 0.45012   4
  -3   6  -2 0.57002 0.43310   1
  -3  -6  -2 0.56985 0.26993   5
  -3   6  -3 0.40705 0.43508   1
  -3  -6  -3 0.72271 0.36534   6
   3   6   3 0.68481 0.41171   3
  -3  -6  -3-0.05122 0.26192   5
   3  -6   3-0.02066 0.37302   6
   3  -6   3 0.18545 0.52146   1
  -3   6  -3 0.58093 0.32378   2
   3  -6   4 0.09870 0.38892   6
  -3   6  -4-0.02549 0.30095   2
  -3  -6  -4 0.05158 0.26049   5
  -3  -6  -4 0.21036 0.34576   6
  -3   6  -4-0.08984 0.44145   1
   3   6   4 0.33734 0.38495   3
   3  -6   5 0.32133 0.36539   6
  -3   6  -5 0.84325 0.29739   2
  -3  -6  -5 0.49558 0.26208   5
  -3   6  -5 0.27755 0.44645   1
  -3  -6  -5 0.51444 0.36428   6
   3   6   5 0.87190 0.37349   3
   3   6   6 1.27801 0.34628   3
  -3   6  -6 0.72924 0.46181   1
  -3   6  -6 1.07611 0.53658   3
  -3  -6  -6 0.69845 0.38794   6
  -3   6  -6 1.19728 0.29444   2
   3  -6   6 0.60592 0.34764   6
  -3  -6  -6 1.47823 0.36375   1
  -3  -6  -6 1.26322 0.28422   5
   3   6   7-0.07973 0.43905   4
   3   6   7 0.57298 0.30584   3
  -3  -6  -7 0.03675 0.32107   1
  -3   6  -7 1.04308 0.50467   1
  -3  -6  -7 0.16306 0.26572   5
   3  -6   7 0.51751 0.32182   6
  -3   6  -7 0.61758 0.28179   2
  -3   6  -7-0.46288 0.53569   3
   3   6   8 1.04095 0.30323   3
  -3   6  -8 1.40977 0.50666   1
  -3   6  -8 0.75129 0.29297   2
   3  -6   8 1.27928 0.32324   6
  -3  -6  -8 0.91462 0.28737   5
  -3  -6  -8 0.86633 0.32723   1
  -3   6  -8-0.11037 0.54094   3
   3   6   8 1.69001 0.44136   4
   3   6   9 1.98336 0.41448   4
  -3   6  -9 1.23968 0.30289   2
  -3   6  -9 1.70028 0.52158   1
  -3  -6  -9 1.95251 0.32344   5
  -3  -6  -9 1.60361 0.34301   1
   3  -6   9 1.94044 0.32768   6
   3   6   9 2.13145 0.29627   3
  -3   6  -9 1.81095 0.59692   3
  -3   6 -10 1.20936 0.30217   2
  -3   6 -10 0.71235 0.48253   1
  -3  -6 -10 0.87714 0.33267   1
  -3  -6 -10 1.08361 0.28828   5
   3   6  10 0.67848 0.39223   4
   3  -6  10 0.83778 0.28916   6
  -3  -6 -10 1.13310 0.41184   6
  -3   6 -10 0.23179 0.54312   3
  -3   6 -11 0.26726 0.28732   2
   3  -6  11 0.42300 0.27447   6
  -3  -6 -11-0.27068 0.29018   5
  -3  -6 -11-0.09152 0.30359   1
  -3   6 -11 0.03651 0.48070   1
   3   6  11-0.26509 0.35907   4
  -3  -6 -12-0.01832 0.29350   1
  -3   6 -12 0.11289 0.49693   1
  -3  -6 -12 0.15789 0.31340   5
   3  -6  12 0.45321 0.24341   6
  -3   6 -12 0.20758 0.27827   2
   3   6  12 0.30945 0.34809   4
  -3  -6 -13 1.30833 0.33074   1
  -3   6 -13 0.12096 0.28001   2
   3   6  13 0.49676 0.33566   4
  -3  -6 -13 0.01595 0.31548   5
  -3  -6 -14 0.53547 0.32672   1
  -3   6 -14 0.91761 0.29167   2
  -3   6 -15 0.66900 0.29761   2
  -3  -6 -15 0.60244 0.32641   1
  -3   6 -16 0.73133 0.30763   2
  -3  -6 -16 0.95763 0.35156   1
  -3   6 -17 0.50260 0.31670   2
  -3  -6 -17-0.22527 0.33200   1
  -3   6 -18 0.29557 0.31453   2
  -3  -6 -18-0.16846 0.33876   1
  -3   6 -19 0.42022 0.33418   2
  -3  -6 -19 0.58174 0.34696   1
  -3  -6 -20-0.31260 0.36150   1
  -3  -6 -21 0.02313 0.37418   1
  -3  -6 -22-0.40425 0.38258   1
  -3  -6 -23-0.02433 0.38842   1
  -3  -6 -24 0.87351 0.41050   1
   3   7 -22 0.33610 0.55376   6
   3   7 -21 0.68307 0.55976   6
   3   7 -20 0.08631 0.54627   6
   3  -7 -19 0.36069 0.57560   1
   3   7 -19 0.70020 0.56532   6
   3  -7 -18 0.15865 0.57887   1
   3   7 -18 0.59040 0.58917   6
   3  -7 -17-0.23552 0.56001   1
   3   7 -17 0.71576 0.54097   6
   3  -7 -16 0.62261 0.51459   1
   3   7 -16-0.21050 0.53302   6
   3  -7 -15 0.46378 0.54413   1
   3   7 -15 0.99935 0.55708   6
   3  -7 -14 0.07646 0.53544   1
   3   7 -14 0.52063 0.53431   6
   3  -7 -13 1.40718 0.53052   1
   3   7 -13 0.03077 0.52058   6
   3   7 -13 0.42393 0.53372   1
   3   7 -12 0.24781 0.51810   6
   3  -7 -12 0.34206 0.51258   1
   3   7 -12 0.41081 0.46921   1
   3   7 -11 0.03114 0.52110   6
   3   7 -11 0.03294 0.48725   1
   3  -7 -11-0.03761 0.50564   1
   3   7 -10 0.28183 0.51643   6
   3   7 -10 0.53916 0.45824   1
   3  -7 -10 0.44678 0.52818   1
   3   7  -9 0.91185 0.52953   6
   3   7  -9 0.93808 0.46131   1
   3  -7  -9 0.88535 0.51549   1
   3   7  -8 0.34769 0.50015   6
   3  -7  -8-0.03691 0.50558   1
   3   7  -8-0.35047 0.42904   1
   3   7  -7 0.89560 0.55234   6
   3   7  -7 0.45191 0.43547   1
   3  -7  -7 0.85546 0.52364   1
   3   7  -6 0.37590 0.41261   1
   3   7  -6 0.89815 0.50697   6
   3  -7  -6 0.14940 0.52602   1
   3   7  -5 1.48029 0.42918   1
   3   7  -5 2.87160 0.58844   6
   3  -7  -5 1.71889 0.54520   1
   3   7  -4 0.32478 0.52295   6
   3   7  -4-0.38488 0.38733   1
   3  -7  -4 0.79667 0.53253   1
   3   7  -3-0.15676 0.35958   1
   3   7  -3 0.26144 0.48840   2
   3  -7  -3-0.26799 0.53269   1
   3   7  -3 0.27401 0.51286   3
   3   7  -3 0.61882 0.51891   6
   3   7  -2 0.10590 0.34216   1
   3  -7  -2 0.07679 0.48652   1
   3   7  -2 0.68580 0.49605   6
   3   7  -2 0.16445 0.50332   3
  -3   7   2 0.31210 0.40680   1
   3   7  -1 0.37484 0.32295   1
  -3   7   1-0.05671 0.41167   1
   3   7  -1 0.35981 0.49117   6
   3   7  -1 0.31418 0.49055   3
   3  -7  -1 1.16157 0.54921   1
   3  -7  -1 0.68877 0.50054   6
   3  -7   0 0.70571 0.54200   1
   3   7   0 0.18044 0.49066   3
  -3   7   0 0.14591 0.45162   1
   3   7   0-0.11181 0.31513   1
  -3   7   0 0.32581 0.42740   2
   3  -7   0-0.56378 0.48724   6
   3  -7   1-0.56339 0.51450   1
   3   7   1-0.02909 0.45017   3
   3  -7   1-0.27276 0.46169   6
   3   7   1-0.10376 0.29620   1
  -3   7  -1 0.57042 0.42037   1
  -3   7  -1-0.03514 0.40818   2
  -3  -7  -2-0.05850 0.29911   5
  -3   7  -2 0.18489 0.39070   2
   3   7   2 0.32469 0.29492   1
  -3   7  -2-0.36842 0.45104   1
   3   7   2 0.05446 0.44263   3
   3  -7   2 0.54369 0.57668   1
   3  -7   2-0.02404 0.47463   6
  -3   7  -3 0.67505 0.37823   2
   3   7   3 0.78800 0.43746   3
  -3  -7  -3 0.39794 0.30377   5
  -3   7  -3 0.85288 0.45930   1
   3  -7   3 0.11595 0.44002   6
   3  -7   4-0.41949 0.40550   6
   3   7   4-0.28379 0.40198   3
  -3   7  -4-0.71322 0.47298   1
  -3   7  -4 0.64671 0.36415   2
  -3  -7  -4 0.01479 0.30013   5
  -3  -7  -5 0.43254 0.30173   5
   3  -7   5 1.23898 0.40799   6
  -3   7  -5 0.28689 0.34760   2
   3   7   5 0.17685 0.37739   3
  -3   7  -5 0.72835 0.48241   1
   3   7   6 0.28998 0.37415   3
  -3  -7  -6 0.52894 0.31834   5
   3  -7   6 0.95899 0.38330   6
  -3   7  -6 1.70516 0.35089   2
   3   7   6 1.32367 0.49490   4
  -3  -7  -7 0.33863 0.30840   5
  -3   7  -7-0.10863 0.31129   2
   3  -7   7 0.51561 0.36742   6
   3   7   7 0.36129 0.46366   4
   3   7   7 0.20806 0.34703   3
   3   7   8 0.54591 0.32738   3
   3  -7   8 0.64781 0.35414   6
  -3   7  -8 0.08054 0.33885   2
  -3  -7  -8 0.28082 0.32895   5
   3   7   8 0.98461 0.45458   4
  -3  -7  -8 0.42697 0.36273   1
   3  -7   9 2.97226 0.39971   6
  -3   7  -9 2.36776 0.37710   2
  -3  -7  -9 3.20125 0.38661   5
   3   7   9 3.29118 0.49143   4
  -3  -7  -9 2.91620 0.42870   1
  -3  -7 -10 1.98791 0.39291   1
  -3   7 -10 1.14247 0.35837   2
   3   7  10 1.58785 0.44090   4
   3  -7  10 1.48297 0.34238   6
  -3   7 -11 0.50446 0.33087   2
   3   7  11 1.14366 0.41188   4
  -3  -7 -11 0.71036 0.38213   1
   3  -7  11 0.03044 0.30315   6
  -3  -7 -12 0.55707 0.36807   1
   3  -7  12 0.28211 0.28844   6
  -3   7 -12 0.45402 0.32511   2
   3   7  12 0.56602 0.40456   4
  -3   7 -13 0.83142 0.33343   2
   3   7  13 0.61905 0.39336   4
  -3  -7 -13 0.39744 0.35286   1
  -3   7 -14 0.69885 0.33633   2
  -3  -7 -14 0.53342 0.36365   1
  -3   7 -15 1.06024 0.33890   2
  -3  -7 -15 0.08928 0.35624   1
  -3   7 -16 0.47894 0.35443   2
  -3  -7 -16-0.29259 0.36277   1
  -3  -7 -17 0.34397 0.37304   1
  -3  -7 -18-0.35333 0.36898   1
  -3  -7 -19 0.72512 0.39564   1
   3   8 -20 0.41123 0.68142   6
   3   8 -19 1.09583 0.64124   6
   3   8 -18 1.11221 0.66290   6
   3   8 -17 0.79646 0.66792   6
   3   8 -16 0.97445 0.64896   6
   3   8 -15 0.67954 0.64845   6
   3   8 -14 0.37730 0.62112   6
   3  -8 -14-0.50552 0.58838   1
   3   8 -13 1.59366 0.65799   6
   3  -8 -13 0.83593 0.57184   1
   3   8 -12-0.06978 0.60865   6
   3  -8 -12 0.66613 0.60894   1
   3   8 -11 0.84182 0.65635   6
   3  -8 -11-0.41664 0.57377   1
   3   8 -10-0.03526 0.60280   6
   3  -8 -10 0.04161 0.57453   1
   3   8  -9 0.03545 0.59647   6
   3  -8  -9 0.58159 0.56240   1
   3   8  -9 0.13241 0.48530   1
   3  -8  -8 0.86957 0.57013   1
   3   8  -8 0.44646 0.47618   1
   3  -8  -7 0.37762 0.59265   1
   3   8  -7-0.27376 0.46978   1
   3  -8  -6-0.16854 0.54777   1
   3   8  -6 0.72323 0.46913   1
   3  -8  -5 1.34916 0.59257   1
   3   8  -5 0.73389 0.43842   1
   3  -8  -4 0.42299 0.57263   1
   3   8  -4 0.12903 0.40765   1
   3  -8  -3-0.93364 0.57995   1
   3   8  -3 0.07245 0.39093   1
   3  -8  -2 0.25769 0.58912   1
   3   8  -2-0.02261 0.37562   1
   3  -8  -1 0.70240 0.61246   1
   3   8  -1 0.23054 0.33638   1
  -3   8   1 0.02111 0.49144   2
   3   8  -1 0.30690 0.53380   3
   3   8   0 0.68112 0.51349   3
  -3   8   0 0.14428 0.49488   2
  -3  -8   0 0.22439 0.35084   5
   3   8   0 0.53448 0.34031   1
   3  -8   0 0.31522 0.58289   1
  -3  -8  -1 0.08058 0.34276   5
   3   8   1 0.43424 0.48838   3
  -3   8  -1-0.27663 0.48202   2
  -3  -8  -2-0.42189 0.34133   5
   3   8   2 0.38398 0.48145   3
  -3   8  -2 0.51418 0.45363   2
  -3  -8  -3 0.16275 0.34182   5
  -3   8  -3 0.28676 0.43995   2
   3   8   3-0.08496 0.45866   3
  -3   8  -4 0.23950 0.40640   2
  -3   8  -5 0.32759 0.40623   2
  -3   8  -6 0.30371 0.39482   2
  -3   8  -7-0.15605 0.38574   2
  -3   8  -8-0.15361 0.39872   2
  -3   8  -9 0.58515 0.40754   2
  -3   8 -10-0.17796 0.38988   2
  -3   8 -11 0.10265 0.38864   2
  -3  -8 -11 0.43499 0.42185   1
  -3  -8 -12 0.35173 0.39940   1
  -3  -8 -13 0.77619 0.41481   1
  -4   0  29-0.02483 0.50148   2
  -4   0  28 0.04781 0.49097   2
  -4   0  27-0.11504 0.45647   2
  -4   0  26-0.48568 0.44449   2
  -4   0  25-0.72091 0.43455   2
  -4   0  24 0.65097 0.40485   2
  -4   0  23-0.09697 0.37795   2
  -4   0  22 0.66729 0.37075   2
  -4   0  21-0.38710 0.34928   2
  -4   0  20 2.71136 0.39277   2
   4   0 -20 3.42317 0.30083   5
  -4   0  19-0.18982 0.32159   2
   4   0 -19 0.10163 0.21581   5
  -4   0  18 3.39786 0.36007   2
   4   0 -18 3.01330 0.27304   5
  -4   0  17-0.15602 0.27587   2
   4   0 -17 0.00894 0.18234   5
  -4   0  16 1.98976 0.29197   2
   4   0 -16 1.84804 0.23388   2
   4   0 -16 1.87422 0.21715   5
  -4   0  15-0.07515 0.24612   2
   4   0 -15-0.01587 0.15840   5
   4   0 -15 0.07644 0.19267   2
   4   0 -14 2.35784 0.22092   5
   4   0 -14 2.99580 0.24770   2
  -4   0  14 3.28131 0.28753   2
   4   0 -13 0.23104 0.17553   2
  -4   0  13 0.16517 0.21184   2
   4   0 -13 0.02821 0.14272   5
   4   0 -12 11.1529 0.57947   5
  -4   0  12 13.0958 0.62570   2
   4   0 -12 12.5095 0.59840   2
   4   0 -11 0.12323 0.16024   2
   4   0 -11-0.08727 0.12540   5
  -4   0  11-0.27654 0.19448   2
   4   0 -10 19.8627 0.93328   2
  -4   0  10 20.4540 0.95706   2
   4   0 -10 19.9385 0.92317   5
   4   0  -9-0.00584 0.15207   2
  -4   0   9-0.12502 0.18900   2
   4   0  -9-0.07143 0.12262   5
  -4   0   8 114.755 5.06318   2
   4   0  -8 111.105 5.04867   2
   4   0  -8 115.254 5.04619   5
  -4   0   7 0.12343 0.16370   2
   4   0  -7 0.69459 0.14043   2
   4   0  -6 24.0159 1.09251   2
  -4   0   6 23.9845 1.10860   2
  -4   0   5-0.05964 0.15029   2
   4   0  -5-0.09650 0.10885   2
  -4   0   4 96.0210 4.19037   2
   4   0  -4 92.7178 4.17547   2
   4   0  -3 0.09738 0.10765   2
   4   0  -2 17.8976 0.82220   2
   4   0  -1 0.05283 0.18047   1
   4   0  -1-0.06068 0.12836   2
   4   0   0 2.19536 0.22282   1
   4   0   1 0.14943 0.18228   1
  -4   0  -1 0.08153 0.14928   1
   4   0   2 13.5899 0.67034   1
  -4   0  -2 13.4699 0.65376   1
  -4   0  -3-0.26736 0.17188   1
   4   0   3 0.01765 0.20005   1
   4   0   4 13.7785 0.66763   4
   4   0   4 15.7923 0.72348   1
  -4   0  -4 13.4613 0.69786   1
   4   0   5 0.16429 0.13668   4
  -4   0  -5 0.17769 0.19499   1
   4   0   6 11.2264 0.53225   6
  -4   0  -6 11.1458 0.59388   1
   4   0   7 0.09680 0.11318   6
  -4   0  -7 0.24455 0.23415   1
   4   0   8 14.8182 0.89072   3
  -4   0  -8 17.4822 0.88082   1
   4   0   8 18.0378 0.80486   6
   4   0   9 0.07114 0.30624   3
   4   0   9-0.08152 0.13054   6
   4   0  10 6.09656 0.44754   3
   4   0  10 5.63835 0.30797   6
   4   0  11-0.16614 0.28745   3
   4   0  12 17.2537 0.85138   3
  -4   0 -12 15.5581 0.72455   4
   4   0  12 16.4810 0.77641   5
   4   0  13 0.16645 0.29523   3
  -4   0 -13-0.04234 0.09597   4
   4   0  13 0.01052 0.17429   5
   4   0  14 2.96776 0.25648   5
   4   0  15 0.00855 0.17927   2
   4   0  15-0.13017 0.17973   5
   4   0  16 6.03815 0.37623   2
   4   0  16 6.14910 0.38974   5
   4   0  17 0.04006 0.21156   5
   4   0  17 0.19784 0.20791   2
   4   0  18 0.58214 0.24251   5
   4   0  18 0.50232 0.23489   2
   4   0  19 0.09023 0.27254   5
   4   0  19 0.01144 0.24884   2
   4   0  20 0.90195 0.28013   2
   4   0  21 0.22911 0.28683   2
   4   0  22-0.13218 0.28395   2
   4   0  23 0.33031 0.29955   2
   4   0  24 1.40221 0.33471   2
   4   0  25-0.06185 0.33600   2
   4   0  26 2.34779 0.38812   2
   4   0  27 0.84799 0.36591   2
   4   0  27 0.27583 0.37598   5
   4   0  28 1.03836 0.40602   2
   4   0  28 0.80671 0.38056   5
   4   0  29 0.60095 0.40391   2
   4   0  29-0.04439 0.39254   5
   4   0  30 0.59599 0.41342   5
  -4   1  29 0.18450 0.47809   2
  -4   1  28-0.08785 0.45268   2
  -4  -1  28 0.52402 0.51593   2
  -4   1  27 0.31550 0.43147   2
  -4  -1  27 0.70821 0.48919   2
   4  -1 -26 0.38280 0.30461   5
  -4   1  26 0.42118 0.40089   2
  -4  -1  26 0.68236 0.47006   2
   4  -1 -25 0.09923 0.28994   5
  -4  -1  25-0.16395 0.43266   2
  -4   1  25 0.13225 0.38226   2
   4  -1 -24 0.40815 0.28023   5
  -4   1  24 0.30508 0.34612   2
  -4  -1  24 0.13495 0.41959   2
   4  -1 -23 0.09146 0.25801   5
  -4   1  23 0.64734 0.34901   2
  -4  -1  23 0.19400 0.41223   2
   4  -1 -22 1.29852 0.28171   5
  -4   1  22 1.90195 0.35388   2
  -4  -1  22 1.27933 0.42281   2
  -4   1  21 0.68782 0.31610   2
   4  -1 -21-0.04876 0.24146   5
  -4  -1  21-0.15762 0.36649   2
   4   1 -21 0.56350 0.29036   2
  -4   1  20 1.49009 0.31097   2
   4   1 -20 1.56681 0.29942   2
   4  -1 -20 1.31141 0.26515   5
  -4  -1  20 0.90210 0.37923   2
  -4  -1  19 0.71563 0.35027   2
  -4   1  19 0.24589 0.28186   2
   4  -1 -19-0.02263 0.22756   5
   4   1 -19 0.60667 0.27269   2
   4  -1 -18 5.44512 0.37704   5
  -4  -1  18 5.00205 0.44914   2
  -4   1  18 5.37811 0.40177   2
   4   1 -18 5.63949 0.39560   2
  -4  -1  17 0.93690 0.31262   2
   4   1 -17 1.64052 0.26696   2
   4  -1 -17 0.74803 0.23268   5
  -4   1  17 1.28228 0.26499   2
  -4  -1  16 7.49514 0.50738   2
   4   1 -16 7.33224 0.45612   2
  -4   1  16 8.45760 0.46661   2
   4  -1 -16 7.72359 0.44097   5
  -4  -1  15 1.40533 0.29374   2
   4  -1 -15 0.72602 0.19755   5
  -4   1  15 1.61307 0.23719   2
   4   1 -15 0.97124 0.22076   2
  -4   1  14 5.66444 0.35972   2
   4   1 -14 6.01273 0.36568   2
   4  -1 -14 5.76688 0.34778   5
  -4  -1  14 5.14359 0.39619   2
  -4  -1  13 2.02278 0.26881   2
   4   1 -13 1.81103 0.22727   2
  -4   1  13 1.77460 0.21451   2
   4  -1 -13 1.16234 0.19463   5
  -4   1  12 3.79463 0.27120   2
   4   1 -12 4.34303 0.29087   2
   4  -1 -12 3.60847 0.26540   5
  -4  -1  12 3.57418 0.31446   2
   4  -1 -11 0.23568 0.16519   5
   4   1 -11 0.36321 0.18308   2
  -4   1  11 0.25541 0.15985   2
  -4  -1  11 0.38902 0.22185   2
  -4  -1  10 2.82574 0.28308   2
  -4   1  10 2.91273 0.22845   2
   4   1 -10 2.89837 0.24562   2
   4   1 -10 2.96563 0.17484   5
   4   1  -9 0.66437 0.19461   2
  -4  -1   9 0.73414 0.22350   2
  -4   1   9 1.07726 0.16536   2
   4   1  -9 1.15115 0.10263   5
   4   1  -8 6.54706 0.31514   5
   4   1  -8 6.38659 0.38227   2
  -4   1   8 7.19344 0.35859   2
  -4  -1   8 6.60669 0.42026   2
   4   1  -7-0.13567 0.19559   2
  -4  -1   7-0.16663 0.22468   2
  -4   1   7 0.16282 0.12850   2
   4   1  -7 0.13325 0.06251   5
  -4   1   6 1.04942 0.13377   2
   4   1  -6 0.97149 0.19192   2
   4   1  -6 0.94951 0.07310   5
  -4  -1   6 1.12479 0.23076   2
  -4   1   5 0.09417 0.11163   2
   4   1  -5 0.31527 0.16374   2
  -4   1   4 0.90567 0.11208   2
   4  -1  -4 1.06728 0.24380   1
   4   1  -4 1.30986 0.17889   2
  -4   1   3 1.41235 0.11419   2
   4  -1  -3 0.42040 0.23789   1
   4   1  -3 1.05032 0.18658   2
   4  -1  -2 10.1665 0.56028   1
   4  -1  -2 10.0775 0.45011   2
   4   1  -2 10.3806 0.52196   2
  -4   1   2 9.54142 0.46108   2
   4  -1  -1 1.96117 0.28528   1
   4  -1   0 0.61115 0.26810   1
   4   1   0 0.61906 0.11657   1
   4  -1   0 0.49341 0.20209   4
   4  -1   1 0.56671 0.20008   4
   4  -1   1 0.43163 0.26398   1
   4   1   1 0.43122 0.07466   5
  -4   1  -1 0.54418 0.23466   1
   4   1   1 0.53722 0.10774   1
   4   1   2 11.1375 0.53842   5
   4  -1   2 11.5903 0.59721   4
   4   1   2 12.0101 0.54065   1
   4  -1   2 11.4929 0.63790   1
  -4   1  -2 11.4789 0.61627   1
   4  -1   3 7.18466 0.32860   2
   4   1   3 7.03656 0.35469   5
   4   1   3 7.32389 0.38112   6
   4  -1   3 6.86024 0.42211   4
  -4  -1  -3 7.18156 0.34137   1
   4  -1   3 7.80095 0.47634   1
  -4   1  -3 7.42472 0.44796   1
   4  -1   4 2.83557 0.15035   2
   4  -1   4 3.49858 0.35066   1
  -4   1  -4 3.10699 0.31871   1
   4   1   4 2.87953 0.18232   5
   4   1   4 2.63471 0.21196   6
  -4  -1  -4 2.74033 0.17577   1
   4  -1   5 0.48602 0.31860   1
   4   1   5 0.29142 0.15392   6
   4  -1   5 0.51637 0.08345   2
  -4   1  -5 0.42936 0.19532   4
   4   1   5 0.45335 0.12650   5
  -4   1  -5 0.44118 0.27214   1
  -4  -1  -5 0.38967 0.13294   1
   4  -1   6 5.52933 0.45550   3
   4  -1   6 5.16639 0.26490   2
   4   1   6 5.03153 0.31237   6
  -4   1  -6 4.69905 0.40841   1
  -4   1  -6 5.49856 0.33410   4
  -4  -1  -6 5.13868 0.30388   1
   4   1   6 5.54770 0.29252   5
   4   1   7 0.77234 0.18531   6
  -4   1  -7 0.67072 0.20964   4
   4  -1   7 0.82655 0.11723   2
  -4   1  -7 0.55826 0.31757   1
   4   1   7 0.73577 0.14419   5
   4  -1   7 0.76734 0.36697   3
   4  -1   8 6.54029 0.32174   2
   4  -1   8 5.83489 0.50292   3
   4   1   8 5.83496 0.34647   5
   4   1   8 6.07141 0.36533   6
  -4   1  -8 5.53240 0.44402   1
  -4   1  -8 6.57049 0.37650   4
   4   1   9 0.49858 0.15732   5
   4  -1   9 0.55988 0.13647   2
  -4   1  -9 0.34679 0.30564   1
  -4   1  -9 0.49447 0.18648   4
   4  -1   9 0.59901 0.34977   3
   4   1   9 0.52804 0.19103   6
   4  -1   9 0.46765 0.07476   6
   4  -1  10 0.85449 0.37232   3
   4   1  10 0.01105 0.22054   3
   4  -1  10 0.59341 0.13978   2
   4   1  10 0.23491 0.16096   5
  -4   1 -10 0.41564 0.33152   1
   4   1  10 0.28455 0.19111   6
  -4   1 -10 0.42069 0.19064   4
  -4  -1 -10 0.36362 0.13138   6
   4   1  11 0.73258 0.19365   6
   4  -1  11 0.32702 0.14658   2
   4   1  11 0.33912 0.17080   5
  -4  -1 -11 0.19800 0.12838   6
  -4   1 -11 0.59506 0.34970   1
   4   1  11 0.21111 0.22696   3
   4  -1  11 0.58229 0.36962   3
  -4  -1 -12 2.45128 0.20596   6
   4  -1  12 2.04906 0.40120   3
   4   1  12 3.01872 0.28276   3
   4   1  12 3.01908 0.24163   5
   4  -1  12 2.79553 0.21982   2
   4   1  13 1.84215 0.22395   5
   4  -1  13 1.42801 0.18779   2
  -4  -1 -13 1.77539 0.17693   6
   4   1  13 1.59628 0.26251   3
   4   1  14 3.01348 0.27020   5
  -4  -1 -14 2.79826 0.21621   6
   4  -1  14 2.69708 0.22876   2
  -4  -1 -15 0.93128 0.17012   6
   4   1  15 0.90507 0.21865   5
   4  -1  15 1.07762 0.20599   2
  -4  -1 -16 2.72237 0.22764   6
   4   1  16 2.56920 0.28401   5
   4  -1  16 2.83442 0.26763   2
  -4  -1 -17 0.87105 0.18482   6
   4   1  17 1.13518 0.25238   5
   4  -1  17 0.96066 0.24110   2
   4   1  18 5.89723 0.42807   5
   4  -1  18 6.80215 0.40770   2
  -4  -1 -18 5.83598 0.35888   6
   4   1  19 0.84283 0.28970   5
   4  -1  19 1.35752 0.28404   2
  -4  -1 -19 0.56880 0.18630   6
   4   1  20 2.51516 0.33940   5
   4  -1  20 2.59306 0.31902   2
  -4  -1 -20 2.17181 0.23477   6
  -4  -1 -21 0.00837 0.18797   6
   4  -1  21 0.71079 0.29164   2
   4   1  21-0.03480 0.29014   5
   4   1  21 0.73538 0.27501   2
   4   1  22 5.88508 0.47207   5
  -4  -1 -22 5.38646 0.35668   6
   4   1  22 6.33130 0.43211   2
   4  -1  22 6.64200 0.44918   2
   4   1  23 0.11200 0.32355   5
   4  -1  23-0.12197 0.27445   5
   4  -1  23 0.52142 0.32379   2
  -4  -1 -23 0.08331 0.19059   6
   4   1  23 0.50130 0.30123   2
   4  -1  24 0.64165 0.33945   2
   4   1  24 0.71493 0.33647   5
   4  -1  24 0.43639 0.30498   5
  -4  -1 -24 0.75007 0.19649   6
   4   1  24 0.82850 0.31579   2
   4   1  25 0.28004 0.32970   2
  -4  -1 -25 0.12953 0.18572   6
   4  -1  25 0.30462 0.30694   5
   4  -1  25 0.01643 0.34696   2
   4   1  26 0.30708 0.34677   2
  -4  -1 -26 0.45306 0.18783   6
   4  -1  26 0.47680 0.33295   5
   4  -1  26 1.13534 0.37312   2
   4   1  27 0.01662 0.34576   2
   4  -1  27 0.21629 0.37187   2
  -4  -1 -27 0.04338 0.17789   6
   4  -1  27-0.20866 0.34326   5
   4  -1  28-0.08643 0.37411   5
   4   1  28 0.52905 0.38416   2
   4  -1  28-0.26435 0.40226   2
   4  -1  29-0.02175 0.39381   5
   4   1  29-0.24964 0.40469   2
   4  -1  29 0.05953 0.42597   2
   4  -1  30 0.11197 0.41209   5
   4  -1  30 0.55962 0.45895   2
  -4   2  28-0.07983 0.42148   2
  -4   2  27 0.86285 0.41202   2
  -4   2  26 0.38523 0.38388   2
  -4   2  25 0.63233 0.36221   2
  -4   2  24 1.08745 0.36564   2
   4  -2 -24 0.08917 0.29301   5
   4  -2 -23 0.41975 0.29737   5
  -4   2  23 0.87859 0.35029   2
  -4  -2  23 0.48228 0.24461   5
  -4  -2  22 0.03299 0.22954   5
   4  -2 -22 0.28451 0.28666   5
  -4   2  22 0.56276 0.31996   2
   4   2 -22 0.39296 0.32227   2
  -4  -2  21 0.38946 0.21196   5
   4  -2 -21 0.29518 0.28352   5
  -4   2  21 1.14783 0.31726   2
   4   2 -21 0.31753 0.31536   2
  -4  -2  20 1.05486 0.21832   5
   4  -2 -20 1.10062 0.28499   5
  -4   2  20 1.58415 0.31313   2
   4   2 -20 1.28438 0.30990   2
  -4  -2  19 0.84140 0.19967   5
   4  -2 -19 1.00059 0.27051   5
  -4   2  19 0.71291 0.27381   2
   4   2 -19 0.51938 0.28820   2
  -4  -2  18 0.67498 0.18140   5
   4   2 -18 1.10467 0.28957   2
  -4   2  18 1.25827 0.26754   2
   4  -2 -18 0.80490 0.25987   5
  -4  -2  17 0.35237 0.16276   5
  -4   2  17 0.85638 0.26109   2
   4   2 -17 0.90494 0.27194   2
   4  -2 -17 0.69772 0.24117   5
  -4   2  16 1.02103 0.24615   2
   4   2 -16 1.40548 0.27019   2
   4  -2 -16 0.80285 0.23766   5
  -4  -2  16 0.87239 0.15941   5
  -4   2  15 1.56580 0.23178   2
   4   2 -15 1.62925 0.25898   2
   4  -2 -15 1.07932 0.23129   5
  -4  -2  15 1.16777 0.15554   5
  -4   2  14 0.49116 0.20121   2
   4   2 -14 1.20820 0.24407   2
   4  -2 -14 0.71817 0.21597   5
  -4  -2  14 0.39486 0.12265   5
  -4   2  13 1.55960 0.19698   2
   4   2 -13 2.13372 0.25148   2
   4  -2 -13 1.28599 0.23163   5
  -4  -2  13 1.36874 0.13693   5
  -4   2  12 6.02792 0.31269   2
   4   2 -12 5.02745 0.35286   2
  -4  -2  12 4.55891 0.26077   5
  -4   2  11 6.98595 0.35903   2
   4   2 -11 6.18835 0.41143   2
  -4  -2  11 6.30442 0.31703   5
  -4   2  10 27.1353 1.23862   2
   4   2 -10 26.8712 1.27003   2
   4   2  -9 6.13711 0.40138   2
  -4   2   9 6.52807 0.34241   2
   4   2  -8 26.7102 1.24314   2
  -4   2   8 26.3330 1.20517   2
   4   2  -7 6.85569 0.41039   2
  -4   2   7 6.66874 0.34597   2
   4  -2  -7 6.48059 0.44628   1
   4  -2  -7 7.05412 0.48080   4
   4  -2  -6 1.06683 0.31699   4
   4  -2  -6 1.05345 0.27913   1
   4   2  -6 0.94900 0.24531   2
  -4   2   6 1.26982 0.13197   2
   4  -2  -5 2.78933 0.35940   4
   4  -2  -5 2.88978 0.33576   1
  -4   2   5 3.33051 0.18916   2
   4   2  -5 3.56528 0.33097   2
   4  -2  -4 19.0598 0.94704   4
  -4   2   4 18.4859 0.84140   2
   4  -2  -4 18.3870 0.94854   1
   4   2  -4 19.0676 0.93205   2
   4  -2  -3 6.12380 0.42990   4
   4  -2  -3 4.72342 0.41756   1
   4   2  -3 5.46460 0.41240   2
  -4   2   3 5.43734 0.26197   2
  -4   2   2 2.72248 0.14054   2
   4  -2  -2 2.60173 0.31752   4
   4   2  -2 2.50869 0.23344   6
   4  -2  -2 2.15547 0.34161   1
   4  -2  -1 1.54110 0.31008   4
   4   2  -1 1.15515 0.19055   6
   4  -2  -1 1.47051 0.32392   1
   4  -2   0 1.03474 0.33035   1
   4  -2   0 0.94102 0.29271   4
   4   2   0 0.78496 0.16746   6
   4  -2   1 0.48536 0.32840   1
   4  -2   1 0.79996 0.31045   4
   4   2   1 0.55508 0.17126   6
   4   2   1 0.97245 0.11089   5
  -4   2  -2 7.32538 0.45139   4
   4   2   2 7.04020 0.35444   5
   4  -2   2 6.93807 0.50878   1
   4   2   2 7.14828 0.40583   6
   4   2   3 1.29067 0.19179   6
  -4  -2  -3 1.17432 0.13159   5
   4  -2   3 1.41593 0.35577   1
   4   2   3 1.50102 0.14833   5
  -4   2  -3 1.50703 0.26928   4
   4  -2   3 0.82998 0.35563   3
   4  -2   4 2.89044 0.42172   3
   4   2   4 3.55957 0.27583   6
   4  -2   4 2.84985 0.39834   1
  -4   2  -4 3.84838 0.33084   4
   4   2   4 2.66506 0.20798   5
  -4  -2  -4 3.06375 0.20547   5
   4  -2   4 2.94972 0.18691   2
   4   2   5 0.76787 0.14557   5
   4   2   5 0.86036 0.23185   6
  -4  -2  -5 0.73718 0.13734   5
  -4  -2  -5 0.71501 0.17354   6
  -4   2  -5 0.46445 0.27085   4
   4  -2   5 0.66651 0.35780   1
   4  -2   5 0.81738 0.12011   2
   4  -2   5 0.73239 0.38113   3
  -4  -2  -6 0.64750 0.15092   5
   4   2   6 0.67950 0.22203   6
   4   2   6 0.90618 0.16101   5
   4  -2   6 0.26694 0.38414   3
  -4   2  -6 0.69687 0.26061   4
   4  -2   6 0.74730 0.12023   2
  -4  -2  -6 0.58564 0.16947   6
   4  -2   7 2.19760 0.17179   2
  -4  -2  -7 2.01832 0.19255   5
  -4  -2  -7 2.42595 0.22913   6
   4   2   7 1.95026 0.26719   6
  -4   2  -7 2.63239 0.29528   4
   4   2   7 2.32472 0.20170   5
   4  -2   7 2.42790 0.42897   3
   4   2   8 8.51413 0.47323   5
  -4   2  -8 9.64567 0.54169   4
   4  -2   8 7.79746 0.63019   3
   4  -2   8 9.61302 0.45107   2
  -4   2  -8 7.62694 0.58556   1
  -4  -2  -8 9.39420 0.49145   6
   4   2   8 9.65312 0.52873   6
   4  -2   9 2.67116 0.20240   2
   4   2   9 2.53482 0.23392   5
  -4  -2  -9 2.88761 0.25324   6
   4   2   9 2.78228 0.17016   4
   4  -2   9 2.76216 0.43795   3
  -4   2  -9 3.55601 0.41865   1
   4  -2   9 2.64558 0.17663   6
   4   2   9 3.34336 0.30355   6
   4  -2  10 9.84157 0.67472   3
  -4   2 -10 10.1399 0.64393   1
   4   2  10 9.21120 0.50580   5
  -4  -2 -10 9.81758 0.52571   6
   4   2  10 9.62007 0.55237   6
   4  -2  10 9.72003 0.48449   2
   4  -2  11 11.4873 0.69489   3
   4   2  11 10.0248 0.51283   3
  -4   2 -11 10.6684 0.68468   1
   4   2  11 9.89524 0.53400   5
   4   2  11 10.1493 0.57732   6
  -4  -2 -11 9.84518 0.54435   6
   4  -2  11 9.98886 0.50880   2
   4   2  12 13.0971 0.62017   3
  -4   2 -12 12.3407 0.77746   1
  -4  -2 -12 12.6616 0.65748   6
   4  -2  12 12.1961 0.62300   2
   4   2  12 12.6457 0.64675   5
  -4   2 -13 6.76543 0.54397   1
   4   2  13 5.46036 0.37207   5
  -4  -2 -13 5.75090 0.37657   6
   4  -2  13 5.56061 0.34493   2
   4   2  14 3.55342 0.29247   5
  -4   2 -14 3.72325 0.47194   1
   4  -2  14 2.92643 0.26633   2
  -4  -2 -14 2.80293 0.28846   6
   4   2  15 5.56781 0.39595   5
  -4  -2 -15 6.66380 0.40537   6
   4  -2  15 5.89026 0.37919   2
  -4   2 -15 6.08528 0.56303   3
  -4   2 -15 6.16906 0.57136   1
   4  -2  16 5.21405 0.36683   2
  -4   2 -16 5.43330 0.55704   3
  -4  -2 -16 5.23816 0.37942   6
   4   2  16 5.37248 0.38694   5
   4   2  17 1.16375 0.26072   5
   4  -2  17 1.32815 0.25676   2
  -4  -2 -17 1.26178 0.26839   6
  -4   2 -17 1.14495 0.45138   3
   4   2  18 0.31838 0.25773   5
   4  -2  18 0.23260 0.26306   2
  -4  -2 -18 0.42285 0.25608   6
  -4   2 -18 0.45537 0.46501   3
   4   2  19 0.65197 0.27980   5
   4  -2  19 0.67132 0.29286   2
  -4  -2 -19 0.92444 0.26796   6
  -4   2 -19 0.85616 0.50549   3
   4   2  20 0.29954 0.30588   5
   4  -2  20 0.22361 0.30779   2
  -4   2 -20 0.36712 0.51690   3
  -4  -2 -20 0.95862 0.28110   6
  -4  -2 -21 0.32014 0.26619   6
   4   2  21-0.07394 0.30554   5
   4  -2  21 0.11918 0.30744   2
  -4   2 -21 0.28493 0.48185   3
   4  -2  21 0.07904 0.27172   5
  -4  -2 -22 0.28203 0.27285   6
   4   2  22 0.61921 0.32419   5
   4  -2  22 0.06328 0.33464   2
  -4   2 -22 0.19496 0.49529   3
   4  -2  22 0.52548 0.29373   5
  -4  -2 -23 1.29650 0.30255   6
   4   2  23 1.15176 0.36457   5
   4  -2  23 0.83886 0.36294   2
  -4   2 -23 0.70293 0.51933   3
   4  -2  23 1.25183 0.28958   5
   4  -2  24 0.90297 0.32391   5
  -4  -2 -24 1.14892 0.29082   6
   4   2  24 0.88654 0.35832   5
   4  -2  24 0.76348 0.37736   2
   4   2  24 0.94605 0.31274   2
  -4   2 -24 0.55265 0.53224   3
  -4  -2 -25 0.55214 0.27729   6
   4  -2  25 0.58783 0.31569   5
   4  -2  25 0.13026 0.39078   2
   4   2  25 0.69572 0.32841   2
   4   2  25 0.99039 0.39426   5
  -4  -2 -26 0.94024 0.28832   6
   4  -2  26 0.67403 0.35654   5
   4  -2  26 0.40994 0.40344   2
   4   2  26 0.71046 0.34653   2
   4   2  26 0.89413 0.38743   5
  -4  -2 -27 0.71596 0.28728   6
   4   2  27 0.52444 0.41511   5
   4  -2  27 0.51099 0.45014   2
   4  -2  27 0.60140 0.36744   5
   4   2  27 0.86503 0.38458   2
   4   2  28 1.55259 0.40634   2
   4  -2  28 0.70429 0.47619   2
   4  -2  28 0.26880 0.38426   5
   4   2  28 0.27383 0.41286   5
   4  -2  29-0.23663 0.36825   5
   4  -2  29-0.20026 0.49457   2
   4  -3 -32 0.19177 0.49623   4
   4  -3 -31 0.69477 0.48107   4
   4   3 -30 0.60962 0.34457   6
   4  -3 -30 0.24878 0.47171   4
   4  -3 -29-0.33764 0.44440   4
   4  -3 -28 0.18164 0.43347   4
  -4   3  28 0.85279 0.44227   2
  -4  -3  28-0.09895 0.31175   5
   4  -3 -27-0.08964 0.43055   4
  -4  -3  27 0.32129 0.28647   5
  -4   3  27 0.71001 0.41753   2
  -4  -3  26-0.12602 0.26181   5
   4  -3 -26 0.17687 0.41647   4
  -4  -3  26 0.25459 0.59511   2
  -4   3  26 0.95871 0.40467   2
  -4  -3  25 0.31857 0.25485   5
   4  -3 -25 0.29081 0.42514   4
  -4  -3  25 1.01526 0.58681   2
  -4   3  25 0.44643 0.36543   2
  -4  -3  24 0.04402 0.22859   5
   4  -3 -24 0.25780 0.40121   4
  -4  -3  24 0.17942 0.52880   2
  -4   3  24 0.68253 0.34804   2
  -4  -3  23-0.03088 0.22675   5
   4  -3 -23 0.59266 0.42824   4
  -4  -3  23 0.28854 0.51146   2
  -4   3  23 0.66099 0.33849   2
  -4   3  22 0.63420 0.32180   2
  -4  -3  22 0.48938 0.21556   5
   4  -3 -22 0.61576 0.31316   5
  -4  -3  22 0.28000 0.49863   2
   4  -3 -22 0.13895 0.39310   4
  -4   3  21 0.01354 0.29644   2
   4   3 -21 0.52137 0.31620   2
   4  -3 -21-0.01566 0.29935   5
  -4  -3  21 0.19597 0.19329   5
  -4  -3  21 0.48733 0.49040   2
   4  -3 -21 0.98419 0.39530   4
   4   3 -20 0.24609 0.30983   2
  -4   3  20 0.20738 0.28631   2
   4  -3 -20 0.06017 0.29744   5
  -4  -3  20 0.19760 0.18368   5
  -4  -3  20-0.15717 0.46068   2
   4  -3 -20 0.83253 0.38597   4
   4   3 -19 1.59100 0.32118   2
   4  -3 -19 0.77218 0.28841   5
  -4   3  19 1.04007 0.28938   2
  -4  -3  19 0.74069 0.18291   5
  -4  -3  19 0.43342 0.45387   2
   4  -3 -19 0.76401 0.38898   4
   4  -3 -18 0.56840 0.39901   4
  -4   3  18 0.61714 0.27885   2
   4  -3 -18 1.23733 0.27925   5
  -4  -3  18 0.66987 0.16823   5
   4   3 -18 1.22229 0.30712   2
  -4  -3  18 0.84285 0.46527   2
  -4  -3  17 3.03076 0.22562   5
  -4  -3  17 2.52960 0.50080   2
   4  -3 -17 3.29017 0.44764   4
  -4   3  17 3.36017 0.32114   2
   4   3 -17 3.27087 0.35100   2
   4  -3 -17 3.22219 0.33267   5
  -4  -3  16 0.32776 0.14153   5
   4  -3 -16 1.26324 0.38970   4
  -4   3  16 0.67387 0.25918   2
   4  -3 -16 0.13994 0.24858   5
  -4  -3  16 0.16621 0.44938   2
   4   3 -16 0.69956 0.28332   2
  -4  -3  15 2.15915 0.18121   5
  -4  -3  15 2.21768 0.44564   2
   4  -3 -15 3.00723 0.41641   4
  -4   3  15 2.77324 0.26630   2
   4  -3 -15 2.33827 0.31073   5
   4   3 -15 1.66878 0.31009   2
   4   3 -14 0.18015 0.27522   2
  -4   3  14 0.37929 0.20900   2
  -4  -3  14-0.13481 0.41328   2
  -4  -3  14 0.05535 0.11809   5
   4  -3 -14 0.14238 0.38431   4
   4  -3 -14 0.01385 0.25631   5
   4   3 -13 3.05737 0.34733   2
  -4  -3  13 3.36542 0.20142   5
   4  -3 -13 4.43034 0.44154   4
  -4  -3  13 4.27216 0.46541   2
  -4   3  13 3.55321 0.27426   2
   4  -3 -12 0.15914 0.34964   4
  -4   3  12 0.02314 0.17784   2
   4   3 -12 0.11522 0.26106   2
  -4  -3  12-0.02806 0.09180   5
   4  -3 -11 1.94033 0.37412   4
  -4  -3  11 1.30868 0.11154   5
   4   3 -11 1.55720 0.28820   2
   4   3 -10 1.73899 0.23061   6
  -4  -3  10 1.94242 0.12187   5
   4   3 -10 2.22513 0.28591   2
  -4  -3   9 1.24818 0.09137   5
   4   3  -9 1.60830 0.27224   2
   4   3  -9 1.30574 0.21801   6
  -4  -3   8 2.37654 0.12586   5
   4   3  -8 2.37699 0.25857   6
   4   3  -8 2.63886 0.31242   2
   4   3  -7 0.90523 0.21764   6
   4  -3  -7 0.46423 0.27975   1
   4   3  -7 0.92269 0.28198   2
   4   3  -6 0.52786 0.29397   2
   4  -3  -6 0.20774 0.32247   4
   4  -3  -6 0.62477 0.31112   1
   4   3  -5 1.84462 0.32899   2
   4  -3  -5 2.20411 0.35004   1
  -4  -3   5 1.71295 0.10672   5
   4  -3  -5 1.72909 0.34630   4
   4   3  -4 1.43331 0.33367   2
   4  -3  -4 1.00355 0.34162   4
  -4  -3   4 1.22525 0.09372   5
   4  -3  -4 1.18938 0.33479   1
   4  -3  -3 2.57152 0.39489   1
  -4  -3   3 3.09530 0.16473   5
   4  -3  -3 2.88888 0.38599   4
  -4   3   3 2.45476 0.34329   1
   4   3  -2 2.80418 0.27855   6
  -4   3   2 2.18467 0.31619   1
   4  -3  -2 2.03749 0.37811   4
   4  -3  -2 2.29330 0.37890   1
   4   3  -2 2.12182 0.25122   1
  -4  -3   2 2.52240 0.15202   5
   4  -3  -1 9.60653 0.63375   3
  -4  -3   1 9.99590 0.46913   5
   4   3  -1 9.76697 0.51455   1
  -4   3   1 10.9931 0.60648   1
   4  -3  -1 9.70903 0.62924   1
   4   3  -1 9.59014 0.56035   6
   4   3   0 0.67512 0.15561   1
   4  -3   0 1.01560 0.33515   1
   4   3   0 0.70861 0.22773   6
  -4  -3   0 0.76053 0.11546   5
  -4   3   0 0.97697 0.31115   1
  -4   3  -1 1.75243 0.33825   1
   4   3   1 0.87492 0.14182   1
   4   3   1 1.95516 0.26439   6
   4  -3   1 0.23900 0.33090   1
  -4  -3  -1 1.33825 0.14162   5
  -4   3  -1 1.68677 0.13788   2
  -4   3  -2 5.73749 0.29110   2
  -4  -3  -2 5.97657 0.30944   5
  -4   3  -2 4.59601 0.45793   1
   4  -3   2 5.90120 0.50469   1
   4   3   2 6.03299 0.40116   6
   4   3   3 20.2590 0.98292   6
  -4   3  -3 19.9903 0.89467   2
  -4  -3  -3 19.7276 0.91405   5
  -4   3  -3 17.0514 1.01085   4
  -4   3  -3 19.4712 1.02922   1
   4  -3   3 20.1814 1.07014   1
  -4   3  -4 0.49598 0.10538   2
   4   3   4 0.26165 0.23909   6
   4  -3   4 0.69487 0.38500   1
  -4  -3  -4 0.62493 0.14690   5
   4  -3   4 0.65546 0.37219   3
  -4   3  -4 0.37916 0.30386   4
  -4   3  -5 0.39969 0.30332   4
   4  -3   5 0.12556 0.38214   1
  -4  -3  -5 0.27010 0.14568   5
   4   3   5 0.34977 0.21775   6
  -4  -3  -5 0.44436 0.21578   6
  -4   3  -5 0.45436 0.10490   2
   4  -3   5 0.43604 0.40821   3
  -4   3  -6 2.71348 0.16967   2
   4  -3   6 2.97477 0.43923   3
  -4  -3  -6 2.59075 0.26584   6
  -4   3  -6 2.15860 0.34030   4
  -4  -3  -6 2.28259 0.20962   5
   4  -3   6 3.02124 0.44094   1
  -4  -3  -6 2.20412 0.15605   1
   4   3   6 3.19804 0.30785   6
   4   3   7 0.98242 0.25342   6
  -4   3  -7 0.91255 0.12839   2
  -4  -3  -7 0.96202 0.24732   6
   4  -3   7 1.12409 0.42236   3
  -4  -3  -7 1.19524 0.17912   5
  -4   3  -7 0.87366 0.30884   4
  -4  -3  -7 0.81557 0.12654   1
   4  -3   7 1.39753 0.21082   6
   4   3   8 1.81343 0.28953   6
   4  -3   8 1.90344 0.20492   6
   4  -3   8 1.90417 0.46617   3
  -4  -3  -8 1.90385 0.20359   5
  -4  -3  -8 2.24043 0.28356   6
  -4   3  -8 1.87971 0.16381   2
   4  -3   8 2.15947 0.22215   2
  -4  -3  -8 1.63487 0.15742   1
   4  -3   9 0.08515 0.39957   3
   4  -3   9 0.30639 0.18859   2
  -4  -3  -9 0.02808 0.17679   5
   4  -3   9 0.16019 0.15155   6
   4   3   9 0.08975 0.26750   6
  -4  -3  -9-0.11316 0.23100   6
   4   3   9 0.41397 0.20369   5
  -4  -3  -9 0.22802 0.12713   1
   4   3   9 0.23525 0.19353   4
  -4   3  -9 0.53302 0.14173   2
   4  -3  10 0.07719 0.13529   6
  -4   3 -10 0.49205 0.14388   2
   4   3  10 0.39913 0.19948   5
  -4  -3 -10 0.26826 0.19066   5
   4   3  10 0.46358 0.17648   4
   4   3  10 0.34461 0.27556   6
   4  -3  10 0.62974 0.20165   2
  -4  -3 -10 0.21713 0.24692   6
   4  -3  11 0.25285 0.11021   6
  -4  -3 -11 0.17782 0.26384   6
   4   3  11 0.14473 0.21169   5
  -4  -3 -11-0.01052 0.20242   5
  -4   3 -11 0.46132 0.15481   2
   4   3  11 0.11432 0.14386   4
   4  -3  11 0.36967 0.20120   2
  -4  -3 -12 0.22787 0.27137   6
  -4   3 -12 0.38144 0.41963   3
  -4  -3 -12 0.19955 0.21508   5
   4  -3  12 0.57543 0.22099   2
  -4   3 -12 0.12551 0.16280   2
   4   3  12 0.24912 0.22336   5
   4  -3  13 1.97561 0.25029   2
  -4   3 -13 1.75780 0.47126   3
  -4  -3 -13 1.74435 0.30572   6
   4   3  13 1.52706 0.27611   5
  -4  -3 -13 1.80801 0.26081   5
   4  -3  14 0.29905 0.23637   2
  -4  -3 -14 0.34546 0.24330   5
  -4   3 -14-0.23614 0.46225   3
  -4  -3 -14 0.44004 0.29882   6
   4   3  14 0.64100 0.26342   5
  -4   3 -14 0.30505 0.45098   1
   4  -3  15 1.41477 0.27214   2
  -4  -3 -15 0.99595 0.27109   5
  -4   3 -15-0.18432 0.46130   3
  -4  -3 -15 0.97329 0.30164   6
   4   3  15 1.40935 0.30211   5
  -4   3 -15 2.34302 0.52572   1
   4  -3  16 0.52543 0.27331   2
  -4  -3 -16-0.01633 0.29530   6
  -4  -3 -16 0.20351 0.26652   5
   4   3  16 0.11748 0.29207   5
  -4   3 -16-0.42764 0.48550   1
  -4   3 -16-0.03179 0.47972   3
  -4  -3 -17 1.71474 0.33704   6
   4  -3  17 1.27038 0.30361   2
  -4  -3 -17 1.44685 0.29486   5
   4   3  17 1.05430 0.31879   5
  -4   3 -17 1.23908 0.51571   1
  -4   3 -17 0.62763 0.51546   3
  -4  -3 -18 1.40872 0.34665   6
   4   3  18 1.02981 0.31638   5
   4  -3  18 1.09364 0.30016   2
  -4   3 -18 0.50115 0.51154   1
  -4   3 -18 0.92217 0.54935   3
  -4  -3 -19 0.91596 0.36220   6
   4   3  19 1.52073 0.35666   5
   4  -3  19 1.65006 0.33463   2
  -4   3 -19 2.16451 0.55066   1
  -4   3 -19 1.16501 0.58001   3
  -4  -3 -20 0.65016 0.34716   6
   4   3  20 0.76459 0.33263   5
   4  -3  20 1.02252 0.33394   2
  -4   3 -20 0.54326 0.54656   1
  -4   3 -20 1.09322 0.59340   3
  -4  -3 -21 1.05157 0.35021   6
   4   3  21 0.84018 0.36003   5
   4  -3  21 0.88110 0.35065   2
  -4   3 -21 1.81721 0.58825   1
  -4   3 -21 1.35284 0.56768   3
  -4  -3 -22 2.63225 0.39011   6
   4   3  22 3.21845 0.43544   5
   4  -3  22 3.04987 0.43660   2
  -4   3 -22 2.90121 0.63925   1
  -4   3 -22 3.54325 0.63927   3
   4   3  23 0.38744 0.37833   5
  -4  -3 -23 0.29089 0.35142   6
   4  -3  23 0.23987 0.37749   2
  -4   3 -23 0.83112 0.60124   3
  -4  -3 -24 0.45713 0.35989   6
   4  -3  24 0.58113 0.39172   2
   4   3  24 0.33292 0.38071   5
   4  -3  24 0.73417 0.32900   5
  -4  -3 -25 0.38295 0.36166   6
   4  -3  25 0.79208 0.43016   2
   4   3  25-0.44543 0.41088   5
   4  -3  25 0.18522 0.32812   5
   4  -3  26-0.05695 0.32056   5
   4  -3  26 0.97767 0.45211   2
  -4  -3 -26-0.01825 0.37351   6
   4  -3  27 1.04271 0.47659   2
   4  -3  27 0.05913 0.36738   5
  -4  -3 -27 0.12706 0.35981   6
   4   3  27 0.06943 0.38276   2
   4  -3  28-0.18307 0.35644   5
   4  -3  28 1.20449 0.49922   2
   4  -3  29 1.37736 0.52499   2
   4  -4 -31-0.42754 0.52612   4
   4  -4 -30 0.53150 0.52283   4
   4   4 -29 0.51140 0.37986   6
   4  -4 -29 0.66685 0.53358   4
   4   4 -28 0.61266 0.38609   6
   4  -4 -28 0.10436 0.51775   4
   4   4 -27 0.47515 0.36518   6
  -4  -4  27 0.27253 0.27533   5
  -4   4  27 1.17864 0.44115   2
   4  -4 -27 0.79165 0.52660   4
   4   4 -26 0.07934 0.35448   6
  -4  -4  26 0.69614 0.26796   5
  -4   4  26 0.46737 0.39689   2
   4  -4 -26 0.84993 0.50506   4
   4  -4 -25-0.13459 0.49323   4
  -4  -4  25 1.02319 0.67903   2
   4   4 -25 0.86219 0.36443   6
  -4  -4  25 0.70145 0.24855   5
  -4   4  25 0.24428 0.38230   2
  -4   4  24 0.42513 0.36388   2
  -4  -4  24 0.41069 0.64583   2
   4  -4 -24 0.06656 0.48669   4
  -4  -4  24 0.21037 0.22518   5
   4   4 -24-0.13541 0.33858   6
  -4  -4  23 0.03323 0.60909   2
   4  -4 -23 0.59261 0.47210   4
  -4   4  23 0.99514 0.36029   2
  -4  -4  23 0.75956 0.21768   5
   4   4 -23 0.15402 0.33826   6
   4  -4 -22 0.42326 0.45702   4
  -4  -4  22 0.09632 0.19449   5
  -4   4  22-0.30942 0.32890   2
   4   4 -22 0.01896 0.31723   6
  -4  -4  22-0.09683 0.58268   2
   4  -4 -21 1.25528 0.50706   4
  -4  -4  21 0.31928 0.18745   5
  -4   4  21 0.55119 0.33635   2
   4   4 -21 0.11288 0.31554   6
  -4  -4  21 0.28314 0.55164   2
   4  -4 -20-0.06365 0.45345   4
  -4  -4  20 0.13249 0.18624   5
  -4   4  20 0.22788 0.30834   2
   4   4 -20 0.14929 0.31726   6
  -4  -4  20 0.33794 0.55130   2
  -4  -4  19 1.49530 0.55021   2
   4  -4 -19 0.66136 0.45560   4
  -4  -4  19 1.03085 0.19188   5
  -4   4  19 1.62599 0.30661   2
   4   4 -19 1.14768 0.32980   6
   4   4 -19 1.57389 0.36086   2
   4   4 -18-0.22041 0.30545   6
   4   4 -18 0.38008 0.32746   2
  -4  -4  18-0.69908 0.55002   2
  -4   4  18 0.48452 0.26937   2
   4  -4 -18 0.52904 0.44539   1
  -4  -4  18-0.05395 0.16432   5
   4  -4 -18 0.19576 0.30613   5
   4  -4 -18-0.18666 0.43617   4
   4  -4 -17 0.58048 0.28976   5
   4  -4 -17 1.13735 0.45652   4
   4   4 -17 1.75390 0.34331   2
   4  -4 -17 0.28238 0.41317   1
  -4  -4  17 1.04587 0.17567   5
  -4   4  17 1.77351 0.27794   2
   4   4 -17 0.60151 0.29717   6
  -4  -4  16 0.40607 0.15072   5
   4  -4 -16 0.03218 0.30375   5
   4   4 -16 0.40189 0.29795   6
   4  -4 -16 0.15150 0.44421   4
   4   4 -16 0.08866 0.33199   2
   4  -4 -16 0.40654 0.40864   1
  -4   4  16-0.07354 0.23844   2
   4  -4 -15 1.74248 0.40686   1
   4  -4 -15 0.86598 0.44268   4
   4  -4 -15 1.75029 0.33886   5
   4   4 -15 1.19209 0.32253   6
   4   4 -15 1.52094 0.35123   2
  -4  -4  15 1.27634 0.15571   5
  -4  -4  14-0.04708 0.12494   5
   4   4 -14-0.03693 0.30073   6
   4  -4 -14 0.08795 0.47117   4
   4   4 -14 0.09070 0.33271   2
   4  -4 -14 0.20137 0.37773   1
   4   4 -13 3.15124 0.34280   6
  -4  -4  13 2.74059 0.18530   5
   4  -4 -13 3.23166 0.47923   4
   4   4 -13 2.10712 0.36676   2
   4  -4 -13 3.07624 0.41588   1
   4  -4 -12 3.17034 0.47675   4
   4   4 -12 3.02321 0.38123   2
   4  -4 -12 3.05305 0.44685   1
   4   4 -12 3.28553 0.38035   6
   4   4 -11 2.60744 0.34421   6
   4  -4 -11 3.13272 0.46444   4
   4   4 -11 2.83073 0.35846   2
   4   4 -10 7.63609 0.50106   6
   4  -4 -10 6.85424 0.60476   4
   4   4 -10 7.72284 0.52130   2
   4   4  -9 8.26924 0.54398   6
   4   4  -9 9.16061 0.57026   2
   4  -4  -8 1.61515 0.38765   3
   4   4  -8 1.62998 0.35276   2
   4   4  -8 1.68671 0.31031   6
   4  -4  -7 8.88768 0.63998   3
   4   4  -7 9.78287 0.58891   6
   4   4  -7 9.56743 0.60140   2
   4  -4  -6 0.31200 0.35603   3
   4   4  -6 0.35901 0.29004   6
   4   4  -6 0.26826 0.34925   2
   4  -4  -5 6.15757 0.50505   3
   4   4  -5 5.13344 0.42787   1
   4   4  -5 5.24738 0.48389   2
  -4   4   4 1.11566 0.33152   4
   4  -4  -4 0.27574 0.37327   3
   4   4  -4 1.03286 0.37034   2
   4   4  -4 0.65861 0.25534   1
   4   4  -3 6.94660 0.45559   1
  -4   4   3 8.10264 0.52337   1
  -4  -4   3 6.79386 0.36189   5
  -4   4   3 7.34132 0.52403   4
   4  -4  -3 7.17581 0.56881   3
  -4  -4   2 0.25422 0.12782   5
  -4   4   2 0.93986 0.32226   1
  -4   4   2 0.30040 0.29445   4
   4   4  -2 0.03586 0.21761   1
   4  -4  -2 0.31464 0.39943   3
  -4  -4   1 4.41041 0.25349   5
  -4   4   1 4.89028 0.43314   1
   4   4  -1 4.32307 0.31946   1
   4   4  -1 3.14724 0.38288   6
   4  -4  -1 3.85828 0.47923   3
   4   4   0 0.04032 0.30682   6
   4   4   0 0.00908 0.18040   1
   4  -4   0 0.20144 0.41195   3
   4  -4   0-0.18422 0.36943   1
  -4   4   0-0.15326 0.32420   1
  -4  -4   0 0.10566 0.13377   5
   4  -4   1 2.32920 0.43237   3
  -4   4  -1 2.08206 0.21294   2
   4   4   1 2.76166 0.34803   6
   4   4   1 2.29027 0.20769   1
  -4   4  -1 1.75114 0.36741   1
   4  -4   1 2.13582 0.43049   1
  -4  -4  -1 1.81874 0.18822   5
  -4  -4  -1 3.10522 0.29265   6
  -4   4  -2 0.07587 0.16083   2
  -4  -4  -2 0.27284 0.14540   5
  -4  -4  -2 0.05677 0.23890   6
   4  -4   2-0.02696 0.43339   3
  -4   4  -2 0.23212 0.34535   1
   4   4   2 0.10276 0.30442   6
   4   4   2 0.29923 0.14919   1
   4  -4   2-0.02763 0.39804   1
  -4  -4  -3 1.05778 0.17414   5
   4  -4   3 0.84587 0.41204   1
  -4   4  -3 1.12824 0.36791   1
  -4   4  -3 1.71755 0.17503   2
  -4   4  -3 1.14120 0.34785   4
   4   4   3 1.26367 0.31683   6
   4   4   4 0.50073 0.31451   6
  -4  -4  -4 0.16429 0.16123   5
  -4   4  -4-0.07473 0.15007   2
  -4   4  -4 0.58700 0.35177   4
   4  -4   4 0.34143 0.27999   6
   4  -4   4 0.11549 0.39244   1
  -4   4  -4-0.02466 0.36275   1
   4   4   5 0.65907 0.31958   6
  -4   4  -5 1.47315 0.35138   4
  -4  -4  -5 0.54084 0.18021   5
  -4   4  -5 1.16210 0.17186   2
  -4   4  -5 0.70840 0.37095   1
   4  -4   5 1.26661 0.28687   6
   4  -4   5 0.93805 0.43824   1
  -4  -4  -6 0.50866 0.16610   1
  -4  -4  -6 0.66374 0.19377   5
  -4   4  -6 0.71661 0.38071   4
  -4   4  -6 1.09608 0.38658   1
  -4   4  -6 0.72744 0.16043   2
   4   4   6 1.36006 0.33816   6
   4  -4   6 0.91728 0.26178   6
  -4  -4  -6 1.01446 0.26855   6
  -4  -4  -7 1.73156 0.23635   5
  -4   4  -7 1.28111 0.39930   1
  -4  -4  -7 1.76415 0.31036   6
  -4  -4  -7 1.34820 0.19393   1
  -4   4  -7 1.24521 0.39391   4
   4   4   7 2.14352 0.37262   6
   4  -4   7 1.67329 0.27471   6
  -4   4  -7 1.91176 0.18756   2
  -4  -4  -8 0.19804 0.20485   5
   4  -4   8 0.02171 0.22514   6
  -4  -4  -8 0.25469 0.27645   6
   4   4   8 0.55529 0.33964   6
  -4   4  -8-0.27213 0.39113   1
  -4  -4  -8 0.14020 0.17463   1
  -4   4  -8 0.49873 0.16242   2
  -4  -4  -9 2.35753 0.34147   6
   4  -4   9 1.93218 0.25304   6
   4   4   9 2.12607 0.36589   6
  -4   4  -9 1.80546 0.42393   1
  -4  -4  -9 1.76876 0.22357   1
  -4   4  -9 2.48386 0.20807   2
   4   4   9 1.61579 0.31245   4
  -4  -4  -9 1.83762 0.25165   5
  -4  -4 -10 0.73186 0.20268   1
   4  -4  10 1.04686 0.21128   6
  -4  -4 -10 1.39792 0.33227   6
  -4   4 -10 1.23092 0.19300   2
   4   4  10 1.41319 0.27321   4
  -4   4 -10 0.61764 0.43227   1
  -4  -4 -10 1.17187 0.23450   5
  -4   4 -11 3.83056 0.26724   2
  -4  -4 -11 3.29374 0.38177   6
  -4  -4 -11 4.13299 0.32858   5
  -4  -4 -11 3.79148 0.27621   1
   4   4  11 2.84433 0.20436   3
   4   4  11 3.94704 0.32273   4
   4  -4  11 3.57636 0.25624   6
  -4  -4 -12 1.34316 0.35463   6
  -4   4 -12 0.46569 0.20853   2
  -4  -4 -12 0.44821 0.21239   1
   4  -4  12 0.13941 0.30846   2
   4   4  12 0.72717 0.22551   4
   4  -4  12 0.60493 0.15722   6
  -4  -4 -12 0.79913 0.24806   5
  -4  -4 -13 2.30698 0.24744   1
  -4   4 -13 2.36872 0.25350   2
  -4  -4 -13 2.38980 0.36587   6
  -4  -4 -13 2.44497 0.30263   5
   4  -4  13 1.84842 0.34277   2
  -4  -4 -14 0.24539 0.21914   1
  -4   4 -14 0.46210 0.22181   2
   4  -4  14 0.13693 0.31616   2
  -4  -4 -14-0.03787 0.33286   6
  -4  -4 -14 0.39008 0.24825   5
  -4  -4 -15 2.42681 0.32918   5
  -4   4 -15 2.39300 0.56819   3
  -4   4 -15 3.14333 0.29016   2
  -4  -4 -15 3.19747 0.40775   6
   4  -4  15 3.09612 0.39321   2
  -4  -4 -15 2.76236 0.30101   1
  -4  -4 -16 0.63242 0.35012   6
  -4   4 -16 1.32347 0.59780   3
  -4   4 -16 0.53451 0.23879   2
  -4  -4 -16 0.04354 0.28225   5
   4  -4  16 0.04880 0.34980   2
  -4  -4 -17 0.76876 0.29309   5
  -4  -4 -17 0.16139 0.37518   6
   4  -4  17 0.27034 0.35956   2
  -4   4 -17-0.26573 0.55984   3
  -4  -4 -18-0.01566 0.30006   5
  -4  -4 -18 0.63850 0.38523   6
   4  -4  18 0.24463 0.36271   2
  -4   4 -18-0.11716 0.55167   3
  -4  -4 -19 0.31496 0.38293   6
   4  -4  19-0.01816 0.37787   2
  -4   4 -19 0.64214 0.60102   3
   4  -4  20-0.01876 0.38490   2
  -4  -4 -20 0.59909 0.41112   6
   4  -4  21-0.13639 0.40083   2
  -4  -4 -21 0.17419 0.39753   6
   4  -4  22 0.36609 0.42161   2
  -4  -4 -22-0.08838 0.39952   6
   4  -4  23 0.29778 0.44007   2
  -4  -4 -23 0.31299 0.42528   6
   4  -4  24 0.22173 0.45999   2
  -4  -4 -24 0.60940 0.42924   6
   4  -4  25 0.62493 0.48638   2
  -4  -4 -25 1.17662 0.45768   6
   4  -4  26 0.19294 0.49730   2
   4  -4  26 0.46813 0.35439   5
   4  -4  27 1.15506 0.55694   2
   4  -4  27 0.92143 0.38234   5
   4  -4  28-0.33937 0.56115   2
   4  -5 -28-0.43393 0.56574   4
   4  -5 -27 0.23494 0.56066   4
   4   5 -27 0.24133 0.41896   6
   4  -5 -26 0.31188 0.56492   4
   4   5 -26 0.26535 0.41628   6
  -4   5  25 0.60547 0.40424   2
   4  -5 -25 0.03865 0.54657   4
   4   5 -25 0.89007 0.41512   6
   4  -5 -24 0.42308 0.55271   4
   4   5 -24 0.29102 0.40674   6
  -4   5  24 0.13097 0.39149   2
  -4  -5  24 0.25670 0.22263   5
  -4  -5  23 0.18676 0.22099   5
   4  -5 -23-0.07648 0.54220   4
   4   5 -23 0.47229 0.41371   6
   4  -5 -23 0.21404 0.52110   1
  -4   5  23 0.18749 0.37436   2
   4  -5 -23 0.01446 0.31181   3
  -4  -5  22 0.24641 0.20919   5
   4  -5 -22 0.37987 0.52475   4
   4   5 -22 0.24836 0.38085   6
   4  -5 -22 0.41796 0.48491   1
  -4   5  22 0.60791 0.35068   2
   4  -5 -22 0.62227 0.30795   3
   4  -5 -21 0.11596 0.31588   3
   4  -5 -21 0.15148 0.53507   4
   4   5 -21 0.63419 0.41158   6
  -4  -5  21 0.17782 0.19547   5
  -4   5  21 0.60367 0.33525   2
   4  -5 -21 0.44167 0.45819   1
   4  -5 -20 0.12226 0.33277   3
   4  -5 -20 0.37583 0.53688   4
   4   5 -20 0.29506 0.39317   6
  -4  -5  20 0.24152 0.19554   5
  -4   5  20 0.22757 0.31397   2
   4  -5 -20 1.06375 0.48458   1
   4  -5 -19 0.80523 0.34978   3
   4  -5 -19 0.93552 0.52615   4
   4   5 -19 1.38695 0.40651   6
  -4  -5  19 0.86745 0.19044   5
  -4   5  19 0.72672 0.30463   2
   4  -5 -19 1.13722 0.46631   1
   4  -5 -18 0.03709 0.51556   4
  -4  -5  18 0.18994 0.17344   5
   4   5 -18 0.31864 0.38102   6
   4  -5 -18 0.49560 0.36604   3
   4  -5 -18 0.41702 0.43201   1
   4  -5 -17 2.05188 0.47136   1
  -4  -5  17 1.64803 0.19029   5
   4   5 -17 1.13952 0.39329   6
   4  -5 -17 2.29129 0.40190   3
   4  -5 -17 1.76788 0.53134   4
   4  -5 -16 0.43153 0.43110   1
   4  -5 -16 1.39123 0.50402   4
  -4  -5  16 0.42578 0.15116   5
   4   5 -16 0.50250 0.37916   6
   4  -5 -16 0.67334 0.36768   3
   4  -5 -15 0.63627 0.42727   1
  -4  -5  15 0.74132 0.15347   5
   4   5 -15 0.13727 0.36092   6
   4  -5 -15 0.46268 0.37169   3
   4  -5 -14 0.04327 0.38790   3
   4  -5 -14 0.26924 0.42493   1
   4   5 -14 0.73397 0.38175   6
   4  -5 -13 1.21675 0.43584   1
   4   5 -13 1.56697 0.39050   6
   4  -5 -13 2.08759 0.43391   3
   4   5 -12 0.55699 0.37090   6
   4  -5 -12 1.04876 0.40734   3
   4  -5 -12 1.00558 0.43309   1
   4   5 -11 1.35073 0.38775   6
   4  -5 -11 0.72902 0.40421   3
   4  -5 -11 0.64485 0.44083   1
   4   5 -10 0.07043 0.37299   6
   4   5 -10 1.09666 0.42963   1
   4  -5 -10 0.76332 0.41873   3
   4  -5 -10 0.96907 0.45305   1
   4   5  -9 1.03814 0.35401   6
   4  -5  -9 0.87514 0.41762   3
   4   5  -9 1.19131 0.41097   1
   4  -5  -9-0.26607 0.43798   1
   4   5  -8 0.39923 0.38374   1
   4  -5  -8 1.09943 0.46396   1
   4  -5  -8 0.42120 0.40138   3
   4   5  -8 0.66675 0.36914   6
   4   5  -7 0.24207 0.35334   1
   4  -5  -7-0.32990 0.41889   1
   4  -5  -7 0.30372 0.42873   3
   4   5  -7 0.02406 0.36767   6
   4   5  -6 0.49518 0.34696   1
   4   5  -6 0.75455 0.40344   6
   4  -5  -6 0.87383 0.46497   1
   4  -5  -6 0.85288 0.45185   3
   4  -5  -5 1.11594 0.46898   3
   4  -5  -5 0.24343 0.45420   1
   4   5  -5 0.65965 0.39429   6
   4   5  -5 1.02547 0.33883   1
  -4   5   5 0.48138 0.36844   4
   4   5  -4 0.24521 0.37930   6
   4  -5  -4 0.88031 0.46589   1
   4   5  -4 0.38486 0.31245   1
  -4   5   4 0.21324 0.36274   4
   4  -5  -4 1.09550 0.46320   3
   4   5  -3 1.03647 0.29645   1
  -4   5   3 1.15202 0.39810   1
  -4   5   3 0.68375 0.37394   4
   4  -5  -3 0.84969 0.46482   3
   4   5  -2 0.47282 0.26708   1
  -4   5   2 0.45091 0.36752   4
  -4   5   2 0.54892 0.37787   1
  -4  -5   2 0.10491 0.18160   5
   4  -5  -2 0.43871 0.45931   3
  -4   5   1 1.13876 0.39009   4
   4  -5  -1 1.26962 0.50790   3
  -4  -5   1 1.44590 0.20523   5
   4   5  -1 1.32667 0.27272   1
  -4   5   1 1.13662 0.38572   1
   4   5   0 0.20015 0.22405   1
   4  -5   0 0.62898 0.38947   6
  -4  -5   0-0.09286 0.18242   5
  -4   5   0 0.20218 0.38342   1
  -4  -5   0 0.11331 0.27494   6
   4  -5   0 0.18441 0.46778   3
  -4   5  -1 0.07012 0.25316   2
   4  -5   1 0.57187 0.37776   6
  -4  -5  -1 0.33162 0.18618   5
   4   5   1 0.62313 0.22425   1
  -4   5  -1 0.12999 0.39929   1
   4  -5   1 0.59987 0.47968   3
   4   5   1 0.09990 0.39352   6
  -4  -5  -1 0.19686 0.27850   6
  -4   5  -2 0.72434 0.42978   1
   4  -5   2 0.40022 0.34676   6
  -4  -5  -2 0.49862 0.19843   5
   4  -5   2 0.29366 0.50833   3
  -4  -5  -2 0.25198 0.27477   6
   4   5   2 0.83584 0.42112   6
   4   5   2 0.33512 0.20302   1
  -4   5  -2-0.00931 0.24002   2
  -4   5  -3 5.44987 0.53928   1
   4   5   3 5.61850 0.52042   6
  -4  -5  -3 5.42666 0.34778   5
  -4  -5  -3 5.47459 0.43484   6
   4  -5   3 5.61109 0.48590   6
  -4   5  -3 5.30704 0.35481   2
   4  -5   4 3.79723 0.40884   6
  -4  -5  -4 3.60087 0.29799   5
   4   5   4 4.05311 0.47192   6
  -4   5  -4 4.33543 0.51778   1
  -4   5  -4 3.51581 0.28669   2
  -4   5  -4 3.26256 0.50413   4
  -4   5  -5 1.33436 0.42294   4
   4   5   5 1.69663 0.41258   6
  -4   5  -5 1.79018 0.48598   1
   4  -5   5 1.64420 0.35654   6
  -4  -5  -5 2.06992 0.25216   5
  -4   5  -5 1.67455 0.23421   2
  -4   5  -6 0.84590 0.41049   4
   4   5   6 0.81709 0.42742   6
  -4   5  -6 0.65280 0.44379   1
   4  -5   6 0.86194 0.31843   6
  -4  -5  -6 0.63505 0.23115   5
  -4   5  -6 0.50534 0.21437   2
  -4   5  -7 0.31809 0.21545   2
   4   5   7 0.95640 0.43296   6
  -4  -5  -7 1.19944 0.34135   6
   4  -5   7 0.54791 0.31078   6
  -4  -5  -7 0.63333 0.23560   1
  -4  -5  -7 0.48987 0.23909   5
  -4   5  -7 0.31949 0.42448   4
  -4   5  -7 0.57725 0.46795   1
  -4   5  -8 0.86967 0.22398   2
  -4   5  -8 0.75362 0.45188   1
  -4  -5  -8 0.72050 0.23513   1
   4  -5   8 0.51188 0.29346   6
  -4  -5  -8 0.88772 0.24336   5
  -4  -5  -8 0.74883 0.31970   6
  -4  -5  -9 0.84159 0.35631   6
  -4   5  -9-0.16042 0.45603   1
  -4   5  -9 0.38991 0.21740   2
   4   5   9 0.05467 0.24014   3
   4  -5   9 0.03817 0.25801   6
  -4  -5  -9 0.09262 0.23337   1
   4   5   9-0.05948 0.35503   4
  -4  -5  -9 0.08621 0.24011   5
  -4  -5 -10 0.56879 0.27160   5
  -4   5 -10 0.55753 0.47331   1
  -4  -5 -10 0.20129 0.23162   1
  -4   5 -10 0.68919 0.21969   2
   4   5  10 0.65721 0.32442   4
   4   5  10 0.26652 0.20417   3
   4  -5  10 0.46212 0.24358   6
  -4  -5 -10 0.53141 0.36674   6
  -4   5 -11 0.38128 0.22450   2
  -4   5 -11 0.25188 0.51399   3
  -4  -5 -11 0.13495 0.27278   5
  -4   5 -11 0.13521 0.46197   1
  -4  -5 -11 0.24214 0.23619   1
   4   5  11 0.20571 0.30352   4
   4  -5  11 0.09665 0.22577   6
  -4  -5 -11 0.16723 0.33932   6
   4   5  11 0.34536 0.16403   3
  -4   5 -12-0.18359 0.55648   3
  -4  -5 -12 0.23390 0.38370   6
   4  -5  12 0.19284 0.21859   6
   4   5  12 0.17088 0.28312   4
  -4   5 -12 0.62619 0.23003   2
  -4   5 -12 0.20989 0.48180   1
  -4  -5 -12-0.13905 0.23452   1
  -4  -5 -12 0.19418 0.27651   5
  -4   5 -13 0.37793 0.55014   3
   4   5  13 1.09490 0.28427   4
  -4   5 -13 0.58094 0.49886   1
   4  -5  13 0.81489 0.19243   6
  -4  -5 -13 1.18931 0.29263   5
  -4  -5 -13 0.92920 0.39929   6
  -4  -5 -13 0.59889 0.25299   1
  -4   5 -13 0.97163 0.24550   2
  -4  -5 -14 0.29715 0.30177   5
  -4   5 -14 0.26718 0.24297   2
  -4  -5 -14 0.68108 0.39489   6
  -4   5 -14-0.22542 0.50514   1
  -4  -5 -14-0.18876 0.25903   1
  -4   5 -15 0.78318 0.26096   2
  -4  -5 -15 0.39938 0.29669   5
  -4  -5 -15 0.87204 0.41278   6
  -4   5 -15 0.92900 0.54178   1
  -4  -5 -15 0.15358 0.24418   1
  -4   5 -16 0.41419 0.27459   2
  -4  -5 -16 0.31779 0.38929   6
  -4  -5 -16 0.18907 0.31105   5
  -4  -5 -16 0.39836 0.26155   1
  -4   5 -16-0.55758 0.52672   1
  -4  -5 -17 0.72240 0.27323   1
  -4   5 -17 1.13660 0.28484   2
  -4  -5 -17 0.48627 0.42565   6
  -4  -5 -18 0.83990 0.29107   1
  -4   5 -18 0.51751 0.27659   2
  -4  -5 -18 0.61646 0.41556   6
  -4  -5 -19 1.49998 0.32213   1
   4  -5  19 2.03311 0.51991   2
  -4   5 -19 1.92178 0.31580   2
  -4  -5 -20 0.63265 0.30522   1
   4  -5  20 0.04634 0.50171   2
  -4  -5 -21 0.91664 0.31441   1
   4  -5  21 0.50203 0.51793   2
  -4  -5 -22 0.80784 0.32701   1
   4  -5  22 1.09025 0.54315   2
  -4  -5 -23 0.44370 0.33789   1
   4  -5  23-0.46342 0.56297   2
  -4  -5 -24 0.86776 0.36722   1
   4  -5  24 0.61503 0.59528   2
  -4  -5 -25 0.99384 0.35827   1
   4  -5  25-0.11048 0.61453   2
  -4  -5 -26 0.75806 0.38405   1
   4  -5  26 0.65878 0.64835   2
   4  -5  27 0.53179 0.66833   2
   4   6 -25-0.69839 0.50468   6
   4   6 -24 0.65547 0.49967   6
  -4   6  23 0.42045 0.39731   2
   4   6 -23 0.47796 0.49969   6
  -4   6  22 1.05996 0.38552   2
   4   6 -22-0.16075 0.50377   6
  -4   6  21 0.30058 0.34844   2
   4   6 -21-0.59511 0.51184   6
   4  -6 -21-0.03852 0.55676   1
   4   6 -20-0.38214 0.48264   6
   4  -6 -20-0.07587 0.54570   1
  -4  -6  20 0.26515 0.19738   5
   4  -6 -19 0.07062 0.34305   3
   4   6 -19-0.52263 0.50784   6
  -4  -6  19 0.25206 0.18418   5
  -4  -6  18 0.08267 0.17549   5
   4  -6 -18 0.13247 0.35214   3
   4   6 -18-0.35989 0.48522   6
   4  -6 -18 0.77521 0.52593   1
   4  -6 -17-0.07250 0.50136   1
   4  -6 -17 0.63000 0.37111   3
   4   6 -17 0.50140 0.47775   6
  -4  -6  17 0.33505 0.17591   5
   4   6 -16 0.22216 0.52300   1
   4  -6 -16 0.19482 0.36603   3
   4  -6 -16 0.28580 0.50523   1
   4   6 -16-0.78387 0.48947   6
   4   6 -15 0.46160 0.50230   1
   4  -6 -15 0.25020 0.39139   3
   4  -6 -15 0.21136 0.47760   1
   4   6 -15 0.19742 0.48074   6
   4   6 -14 0.54273 0.47737   1
   4  -6 -14 0.14271 0.41047   3
   4  -6 -14-0.10551 0.49062   1
   4   6 -14-0.08498 0.48436   6
   4   6 -13 0.90936 0.48668   1
   4  -6 -13 1.31336 0.43723   3
   4  -6 -13 0.70116 0.48728   1
   4   6 -13 0.99639 0.49242   6
   4   6 -12 0.18720 0.44885   1
   4  -6 -12 1.23606 0.46438   3
   4  -6 -12 1.18819 0.49511   1
   4   6 -12 0.97233 0.47840   6
   4   6 -11 1.94860 0.48897   1
   4  -6 -11 2.06514 0.47960   3
   4  -6 -11 1.32741 0.48622   1
   4   6 -11 2.52110 0.51064   6
   4   6 -10 3.87903 0.47433   2
   4   6 -10 2.10040 0.48387   1
   4  -6 -10 2.32716 0.50462   3
   4  -6 -10 2.54997 0.53490   1
   4   6 -10 1.70018 0.50121   6
   4   6  -9 0.82499 0.42453   2
   4   6  -9 1.13202 0.49356   6
   4  -6  -9 1.01010 0.49043   3
   4   6  -9 0.43947 0.43452   1
   4  -6  -9 0.31452 0.47791   1
   4  -6  -8-0.21121 0.46112   1
   4   6  -8 0.46293 0.40529   1
   4   6  -8 0.32062 0.44343   6
   4  -6  -8 1.04434 0.49922   3
   4  -6  -7 1.12242 0.50247   1
   4   6  -7 0.58617 0.39857   1
   4  -6  -7 1.36725 0.54004   6
   4   6  -7 1.16709 0.47721   6
   4  -6  -7 0.48022 0.47701   3
   4  -6  -6 0.80150 0.48409   1
   4   6  -6 0.09153 0.36975   1
   4  -6  -6 1.78292 0.50225   6
   4   6  -6 0.20430 0.46818   6
  -4   6   6 0.27747 0.39491   4
   4  -6  -6 0.24741 0.49936   3
   4   6  -5-0.02143 0.34526   1
   4  -6  -5-0.03498 0.48744   1
   4  -6  -5 0.19083 0.49787   6
   4   6  -5 0.52609 0.47963   6
  -4   6   5 0.62770 0.39508   4
   4  -6  -5 0.38177 0.48791   3
   4   6  -4-0.02025 0.34537   1
   4  -6  -4 0.81185 0.50128   1
   4  -6  -4 0.87668 0.51082   6
   4   6  -4 0.02928 0.47922   6
  -4   6   4 0.48841 0.41367   4
   4   6  -3 0.42913 0.32863   1
   4  -6  -3 1.29119 0.50689   6
  -4   6   3 1.45646 0.42439   1
   4  -6  -3-0.07133 0.50761   1
   4   6  -3 0.73498 0.48262   6
  -4   6   3 0.13637 0.37605   4
   4   6  -2 0.62093 0.47402   6
  -4  -6   2 0.22968 0.23700   5
   4   6  -2 0.47869 0.30895   1
   4  -6  -2 0.95439 0.45032   6
  -4   6   2 1.38049 0.43326   4
  -4   6   2 0.73230 0.41789   1
   4  -6  -2 0.42902 0.49296   1
   4   6  -1 0.82175 0.29193   1
  -4   6   1 1.74969 0.44290   1
  -4  -6   1 0.58304 0.24466   5
  -4   6   1 1.47398 0.44055   4
   4  -6  -1 0.80475 0.53705   1
   4  -6  -1 0.96942 0.48760   6
  -4   6   0 0.23186 0.34131   2
   4  -6   0 0.59048 0.54224   1
  -4   6   0 0.31212 0.43515   1
   4   6   0 0.14090 0.25860   1
  -4  -6   0 0.02144 0.23543   5
  -4   6   0 0.57974 0.42644   4
  -4  -6   0 0.22184 0.30456   6
   4  -6   0 0.58668 0.45024   6
  -4  -6  -1 0.65370 0.23834   5
   4  -6   1 0.55830 0.54098   1
  -4   6  -1 0.66523 0.43082   1
   4   6   1 0.19186 0.24361   1
  -4  -6  -1 0.81032 0.32303   6
  -4   6  -1 0.25955 0.32747   2
   4  -6   1 0.99822 0.45739   6
   4   6   2 0.71161 0.24556   1
  -4   6  -2 0.91874 0.44274   1
   4  -6   2 0.59098 0.40999   6
  -4   6  -2 0.68983 0.31218   2
   4  -6   2 0.86481 0.52127   1
  -4  -6  -2 0.48990 0.24462   5
  -4  -6  -2 0.84388 0.32446   6
   4   6   2 0.09123 0.49465   6
   4  -6   3-0.19304 0.51136   1
  -4   6  -3-0.54919 0.43645   1
  -4   6  -3 0.41200 0.28824   2
  -4  -6  -3 0.37528 0.33854   6
  -4  -6  -3 0.29760 0.24006   5
   4  -6   3 1.04845 0.40430   6
   4   6   3 0.39699 0.50390   6
   4  -6   4 0.16060 0.54491   1
   4  -6   4-0.02020 0.38246   6
  -4   6  -4 0.49636 0.44731   1
   4   6   4-0.21496 0.47378   6
  -4  -6  -4-0.04051 0.32770   6
  -4   6  -4 0.13624 0.26037   2
  -4  -6  -4-0.15223 0.23837   5
  -4   6  -5 0.09564 0.45842   1
  -4  -6  -5 0.46872 0.25753   5
   4  -6   5-0.01938 0.36888   6
   4   6   5 1.35119 0.51328   6
  -4   6  -5 0.57247 0.27172   2
  -4   6  -5 0.09560 0.45384   4
  -4   6  -6-0.03276 0.48449   1
   4  -6   6 0.36871 0.36668   6
  -4   6  -6-0.35870 0.47410   4
  -4   6  -6-0.25137 0.27424   2
  -4  -6  -6 0.23424 0.25008   5
   4   6   6 0.49936 0.35301   3
   4  -6   7-0.05254 0.35221   6
  -4  -6  -7-0.03866 0.26748   5
  -4   6  -7 0.18758 0.26376   2
   4   6   7 0.36126 0.32215   3
  -4   6  -7 0.16810 0.45754   4
  -4   6  -7-0.10075 0.47728   1
  -4   6  -8 0.86415 0.48585   1
  -4  -6  -8 0.49985 0.28273   1
  -4   6  -8 1.20571 0.51472   4
   4   6   8 0.79353 0.43839   4
  -4   6  -8 0.24678 0.26112   2
  -4  -6  -8 0.20252 0.27399   5
  -4  -6  -8 0.51044 0.37122   6
   4  -6   8 1.02581 0.34721   6
   4   6   8 0.78493 0.31009   3
   4   6   9 0.97000 0.27482   3
  -4   6  -9 0.92098 0.50153   1
  -4   6  -9 0.84400 0.52538   4
  -4  -6  -9 0.42992 0.28013   1
  -4  -6  -9 0.76367 0.28971   5
   4  -6   9 1.19745 0.30753   6
   4   6   9 1.07770 0.39044   4
  -4   6  -9 0.44964 0.26518   2
  -4   6 -10 0.52362 0.25291   2
  -4   6 -10 0.07327 0.49566   1
  -4  -6 -10 0.39632 0.29196   5
   4   6  10 0.47925 0.38011   4
   4  -6  10 0.57358 0.29161   6
   4   6  10 0.43984 0.23623   3
  -4  -6 -10 0.61879 0.28852   1
   4  -6  11 1.13575 0.28929   6
  -4   6 -11 1.11384 0.27143   2
  -4  -6 -11 0.86856 0.30895   5
  -4   6 -11 0.98014 0.54140   1
   4   6  11 1.27900 0.39286   4
  -4  -6 -11 0.60219 0.29194   1
  -4  -6 -12 1.02723 0.29808   1
   4  -6  12 0.62110 0.26263   6
  -4  -6 -12 0.72093 0.33233   5
  -4   6 -12 1.25459 0.27471   2
   4   6  12 1.46028 0.36401   4
  -4   6 -13 1.00633 0.27628   2
  -4  -6 -13 0.23811 0.28089   1
  -4  -6 -13 1.00084 0.32491   5
   4   6  13 0.91086 0.32945   4
   4  -6  13 1.02658 0.23945   6
   4   6  14 0.37783 0.31044   4
  -4   6 -14 0.97685 0.27053   2
  -4  -6 -14 0.64304 0.29683   1
  -4   6 -15 1.14194 0.29577   2
  -4  -6 -15 0.63154 0.29943   1
  -4   6 -16 0.32695 0.29495   2
  -4  -6 -16 0.67028 0.30176   1
  -4   6 -17 0.60785 0.31132   2
  -4  -6 -17 0.24705 0.30559   1
  -4   6 -18 0.54738 0.31895   2
  -4  -6 -18 0.54737 0.31708   1
  -4   6 -19 0.61413 0.32848   2
  -4  -6 -19 0.67925 0.33323   1
  -4   6 -20 0.84578 0.33115   2
  -4  -6 -20-0.56581 0.34032   1
  -4  -6 -21 0.40093 0.34264   1
  -4  -6 -22-0.12506 0.35822   1
   4   7 -23 0.44130 0.57514   6
   4   7 -22 0.41831 0.60920   6
   4   7 -21 0.69870 0.57524   6
   4   7 -20 0.06144 0.58211   6
   4   7 -19 0.31105 0.57101   6
   4   7 -18 0.09436 0.58812   6
   4   7 -17 0.41276 0.56800   6
   4  -7 -17-0.62098 0.60538   1
   4   7 -16-0.25601 0.58256   6
   4  -7 -16 0.49301 0.54402   1
   4   7 -15 0.16164 0.57449   6
   4  -7 -15 0.57177 0.57994   1
   4  -7 -14 0.48567 0.52084   1
   4   7 -14 1.62467 0.59374   6
   4   7 -14 0.28638 0.56181   1
   4  -7 -13 0.48385 0.54814   1
   4   7 -13 0.49134 0.57241   6
   4   7 -13 0.03439 0.50079   1
   4   7 -12 0.49796 0.47071   1
   4  -7 -12 0.20201 0.54099   1
   4   7 -12-0.29713 0.54907   6
   4   7 -11 0.83376 0.48486   1
   4  -7 -11-0.40105 0.54108   1
   4   7 -11 0.99834 0.55875   6
   4  -7 -10 0.67620 0.55645   1
   4   7 -10 0.18498 0.45161   1
   4   7 -10 0.26777 0.55682   6
   4   7  -9 0.29432 0.44383   1
   4  -7  -9 0.74889 0.51467   1
   4   7  -9-0.10094 0.54553   6
   4   7  -8 1.11389 0.55741   6
   4  -7  -8-0.55329 0.54293   1
   4   7  -8 0.31009 0.42825   1
   4   7  -7 0.10215 0.52697   6
   4   7  -7 0.02710 0.41503   1
   4  -7  -7 0.03968 0.49723   1
   4   7  -6 0.68237 0.54654   6
   4  -7  -6-0.51926 0.54317   1
   4   7  -6 0.84346 0.40726   1
   4   7  -5 0.17124 0.57158   6
   4  -7  -5 0.64079 0.54629   1
   4   7  -5 0.69559 0.39137   1
   4  -7  -4 0.68680 0.56668   1
   4   7  -4 0.35580 0.35818   1
   4   7  -4 0.30837 0.51392   6
   4  -7  -3 0.24593 0.55269   1
   4   7  -3 0.86351 0.51847   6
   4   7  -3 0.06093 0.33857   1
  -4  -7   2 0.29901 0.27194   5
   4  -7  -2-0.49407 0.57588   1
  -4   7   2 0.79208 0.43942   1
   4   7  -2 0.20706 0.31630   1
   4   7  -2 0.24265 0.52088   6
  -4  -7   1 0.44103 0.27019   5
  -4   7   1 0.18730 0.40870   2
  -4   7   1 0.81470 0.42648   1
   4   7  -1 0.05117 0.29451   1
   4  -7  -1-0.12414 0.56032   1
   4   7  -1 0.90346 0.50305   6
   4   7   0 0.49640 0.28001   1
   4  -7   0-0.24946 0.53815   1
   4  -7   0 0.80514 0.49030   6
  -4   7   0-0.01638 0.40957   2
   4   7   0 1.01173 0.55818   6
  -4  -7   0 0.19089 0.27091   5
   4  -7   1 0.55491 0.49743   6
  -4  -7  -1 0.11597 0.26849   5
   4   7   1 0.27694 0.25887   1
   4  -7   1 0.80187 0.55183   1
  -4   7  -1 0.36983 0.38370   2
  -4   7  -2-0.05795 0.34910   2
   4  -7   2 0.17161 0.44034   6
   4   7   2-0.17086 0.45819   3
  -4  -7  -2 0.45897 0.28717   5
   4  -7   2 0.73925 0.57989   1
   4   7   3 1.59734 0.46646   3
   4  -7   3 1.50077 0.47332   6
   4  -7   3 1.11656 0.60546   1
  -4   7  -3 1.54183 0.34962   2
  -4  -7  -3 1.36481 0.32165   5
   4  -7   4 2.06186 0.47158   6
   4   7   4 2.73017 0.48282   3
  -4   7  -4 2.32680 0.35899   2
  -4  -7  -4 2.39383 0.34006   5
   4  -7   5 1.25964 0.43118   6
  -4  -7  -5 1.24929 0.32639   5
  -4   7  -5 1.40111 0.32528   2
   4   7   5 1.76446 0.43782   3
  -4  -7  -6 0.19788 0.29274   5
   4   7   6 0.16796 0.37508   3
   4  -7   6 0.24650 0.39463   6
  -4   7  -6 0.14532 0.31080   2
  -4   7  -7 0.76922 0.31262   2
   4  -7   7 0.77601 0.38770   6
   4   7   7 1.00966 0.35547   3
   4   7   7 1.49559 0.47910   4
  -4  -7  -7 1.01476 0.30990   5
  -4  -7  -8 0.40770 0.31844   5
   4   7   8 0.81113 0.44507   4
   4  -7   8 0.84695 0.37599   6
  -4   7  -8 0.02344 0.30834   2
   4   7   8 0.51681 0.33193   3
   4   7   9 0.49925 0.44049   4
  -4  -7  -9 0.50237 0.33267   5
  -4   7  -9 0.13867 0.31232   2
   4  -7   9 0.45976 0.33799   6
   4   7  10 0.26849 0.42239   4
  -4   7 -10 0.37246 0.30162   2
   4  -7  10-0.04994 0.32324   6
   4   7  11 0.10185 0.40109   4
  -4   7 -11 0.08798 0.29370   2
  -4  -7 -11 0.60188 0.32065   1
   4   7  12 0.21476 0.38651   4
  -4   7 -12 0.62043 0.30108   2
  -4  -7 -12-0.25454 0.31725   1
   4   7  13 0.02247 0.36792   4
  -4  -7 -13-0.16656 0.32200   1
  -4   7 -13 0.28028 0.30514   2
  -4  -7 -14 0.26389 0.32522   1
  -4   7 -14 0.73882 0.32098   2
  -4  -7 -15-0.22831 0.33065   1
  -4   7 -15 0.67568 0.32178   2
  -4   7 -16 0.22922 0.31441   2
  -4  -7 -16 0.11552 0.32928   1
  -4   7 -17 0.51401 0.34221   2
   4   8 -19 1.45340 0.72708   6
   4   8 -18 0.91376 0.68517   6
   4   8 -17 0.74797 0.68990   6
   4   8 -16 1.29828 0.68759   6
   4   8 -15 0.54619 0.66130   6
   4   8 -14 1.17607 0.68868   6
   4   8 -13 1.04123 0.69489   6
   4   8 -12 0.22454 0.66070   6
   4   8 -11 1.01775 0.69612   6
   4  -8 -11 0.93141 0.62793   1
   4   8 -10 0.56900 0.66281   6
   4  -8 -10 0.75542 0.62523   1
   4   8  -9 0.53430 0.66525   6
   4  -8  -9 0.13343 0.61742   1
   4   8  -8 1.03666 0.67591   6
   4  -8  -8 0.53231 0.61810   1
   4   8  -7 0.50122 0.65036   6
   4  -8  -7 0.04452 0.61244   1
   4   8  -6 1.08239 0.65452   6
   4  -8  -6 0.49511 0.58845   1
   4   8  -5 1.16339 0.64321   6
   4  -8  -5-0.67808 0.59774   1
   4   8  -4 0.58110 0.65173   6
   4  -8  -4-0.22565 0.60430   1
  -4  -8   4 0.21773 0.31351   5
   4  -8  -3 0.54353 0.59836   1
  -4  -8   3 0.42869 0.31493   5
   4  -8  -2 0.45457 0.58572   1
  -4  -8   2 0.41936 0.31937   5
  -4   8   2-0.02008 0.49033   2
   4  -8  -1 0.13825 0.61616   1
  -4   8   1-0.21410 0.48879   2
  -4  -8   1 0.11296 0.31049   5
   4   8  -1 0.28841 0.56082   3
  -4  -8   0 0.30034 0.31577   5
  -4   8   0 0.31251 0.45488   2
   4  -8   0 0.70795 0.64678   1
   4   8   0 0.65343 0.56500   3
  -4  -8  -1 0.49412 0.31974   5
  -4   8  -1 0.08734 0.42493   2
   4  -8   1 0.67821 0.62335   1
   4   8   1 0.48578 0.52177   3
  -4   8  -2 0.24488 0.39806   2
  -4  -8  -2 0.57652 0.32662   5
  -4   8  -3 0.10805 0.39406   2
  -4  -8  -3 0.63209 0.35406   5
  -4   8  -4 0.51675 0.39364   2
  -4  -8  -4 0.38189 0.32046   5
  -4   8  -5 0.31565 0.37196   2
  -4   8  -6 0.12621 0.38246   2
  -4   8  -7-0.16294 0.38103   2
  -4   8  -8 0.63133 0.37220   2
  -4   8  -9 0.23842 0.36614   2
  -4   8 -10 0.31795 0.35665   2
  -5   0  28-0.25163 0.50986   2
  -5   0  27-0.21791 0.49907   2
  -5   0  26-0.16272 0.48326   2
  -5   0  25-0.33512 0.44320   2
  -5   0  24-0.44829 0.43212   2
  -5   0  23 0.24518 0.40038   2
  -5   0  22-0.69915 0.40649   2
  -5   0  21-0.07410 0.38458   2
   5   0 -21 0.39903 0.25167   5
  -5   0  20-0.54661 0.38413   2
   5   0 -20 0.21484 0.24449   5
  -5   0  19 0.82100 0.34461   2
   5   0 -19 1.00700 0.23787   5
  -5   0  18-0.06389 0.32129   2
   5   0 -18 0.21792 0.21053   5
   5   0 -17 3.01206 0.27788   5
   5   0 -17 4.25632 0.30622   2
  -5   0  17 3.20350 0.37181   2
   5   0 -16 0.29353 0.22827   2
   5   0 -16 0.05058 0.17662   5
  -5   0  16-0.77325 0.30819   2
  -5   0  15 6.28713 0.44877   2
   5   0 -15 6.44291 0.37128   5
   5   0 -15 6.57826 0.38917   2
   5   0 -14 0.37053 0.20033   2
   5   0 -14-0.00748 0.16843   5
  -5   0  14-0.44707 0.25134   2
  -5   0  13 6.98188 0.44441   2
   5   0 -13 7.17739 0.38511   5
   5   0 -13 7.31845 0.40561   2
   5   0 -12 0.12157 0.17794   2
   5   0 -12-0.08165 0.12845   5
  -5   0  12 0.53021 0.21246   2
   5   0 -11 0.49640 0.12961   5
   5   0 -11 0.40745 0.16454   2
  -5   0  11 0.58625 0.20802   2
   5   0 -10 0.09919 0.15724   2
  -5   0  10 0.05029 0.19446   2
   5   0 -10-0.08009 0.11913   5
   5   0  -9 8.35645 0.41970   5
  -5   0   9 8.35294 0.46133   2
   5   0  -9 8.31891 0.42889   2
   5   0  -8 0.38529 0.14760   2
  -5   0   8 0.11025 0.18060   2
  -5   0   7 2.05968 0.23991   2
   5   0  -7 2.37493 0.18824   2
   5   0  -6 0.02131 0.13028   2
  -5   0   6 0.03452 0.19386   2
  -5   0   5 2.33477 0.23348   2
   5   0  -5 2.18339 0.18182   2
   5   0  -4-0.05575 0.13348   2
   5   0  -3 5.77859 0.31134   2
   5   0  -2 0.05039 0.13755   2
   5   0  -2 0.14361 0.20620   1
   5   0  -1 6.89289 0.32603   2
   5   0  -1 3.64914 0.37708   1
   5   0   0-0.15810 0.21804   1
   5   0   1 35.6419 1.64323   1
   5   0   2-0.11010 0.21707   1
  -5   0  -2 0.24498 0.18130   1
   5   0   3 2.21077 0.27032   1
  -5   0  -3 1.71975 0.22610   1
   5   0   4 0.25436 0.23377   1
  -5   0  -4 0.09961 0.20496   1
  -5   0  -5 2.25344 0.25312   1
   5   0   5 2.15765 0.20304   4
  -5   0  -6 0.13654 0.21739   1
   5   0   6 0.10577 0.16634   4
   5   0   7 3.52714 0.21919   6
  -5   0  -7 3.20253 0.30362   1
   5   0   8 0.14669 0.12588   6
  -5   0  -8 0.11373 0.23182   1
   5   0   9 2.73796 0.20308   6
   5   0   9 2.66136 0.36251   3
  -5   0  -9 2.56040 0.31475   1
   5   0  10-0.05237 0.31105   3
   5   0  10 0.08775 0.14064   6
  -5   0 -10-0.03074 0.26279   1
   5   0  11-0.05414 0.14220   6
   5   0  11 0.31993 0.29478   3
  -5   0 -11-0.08517 0.28227   1
  -5   0 -12 0.18763 0.30299   1
   5   0  12 0.21657 0.31171   3
   5   0  12 0.01310 0.14134   6
   5   0  13 1.15607 0.21272   5
   5   0  13 1.18059 0.33811   3
   5   0  14 0.01181 0.18175   5
   5   0  14 0.32951 0.32750   3
   5   0  15 8.17721 0.47691   5
   5   0  16 0.09198 0.20586   2
   5   0  16 0.05274 0.22412   5
   5   0  17 1.85247 0.25927   2
   5   0  17 1.66899 0.27812   5
   5   0  18 0.09485 0.23231   2
   5   0  18-0.08815 0.25688   5
   5   0  19 1.08832 0.27038   2
   5   0  19 1.10378 0.28564   5
   5   0  20 0.08466 0.27443   2
   5   0  20 0.21225 0.26621   5
   5   0  21 2.81328 0.35146   5
   5   0  21 2.63303 0.34346   2
   5   0  22-0.07179 0.30075   5
   5   0  22 0.52171 0.30303   2
   5   0  23 1.07252 0.31922   5
   5   0  23 0.41530 0.29885   2
   5   0  24-0.15812 0.32015   2
   5   0  25-0.01523 0.32857   2
   5   0  26 0.14550 0.35407   2
   5   0  27 0.91934 0.38850   2
   5   0  28 0.41208 0.39757   2
   5   0  29 1.79949 0.43236   2
  -5   1  28-0.06937 0.48849   2
  -5  -1  28 1.18499 0.55055   2
  -5   1  27-0.15537 0.46219   2
  -5  -1  27 0.34590 0.49789   2
  -5   1  26 0.06378 0.43185   2
   5  -1 -26 0.17371 0.29986   5
  -5  -1  26 0.56371 0.49714   2
  -5   1  25 0.44740 0.41370   2
   5  -1 -25 0.54511 0.30486   5
  -5  -1  25 0.73980 0.45719   2
  -5   1  24 0.03897 0.39262   2
   5  -1 -24 0.08062 0.28211   5
  -5  -1  24 0.52126 0.43040   2
  -5   1  23 0.03699 0.37354   2
   5  -1 -23 0.58377 0.27835   5
  -5  -1  23 1.02359 0.43718   2
  -5  -1  22 0.65354 0.40786   2
   5  -1 -22-0.16327 0.25813   5
   5   1 -22 0.94660 0.31035   2
  -5   1  22 0.14015 0.35621   2
  -5  -1  21 0.93953 0.38901   2
   5  -1 -21 0.42658 0.26603   5
  -5   1  21 0.18257 0.34199   2
   5   1 -21 0.86957 0.30144   2
  -5   1  20 0.47315 0.32576   2
   5  -1 -20 0.41118 0.24921   5
  -5  -1  20 0.19956 0.36321   2
   5   1 -20 0.55875 0.28954   2
  -5   1  19 2.97081 0.36650   2
   5  -1 -19 2.91863 0.30567   5
  -5  -1  19 3.06302 0.41921   2
   5   1 -19 3.15384 0.33770   2
  -5   1  18 0.46370 0.29861   2
   5  -1 -18 0.53029 0.23677   5
  -5  -1  18 1.08780 0.36015   2
   5   1 -18 0.72469 0.27919   2
  -5   1  17 0.41073 0.28912   2
   5  -1 -17 0.24871 0.21584   5
  -5  -1  17 1.19704 0.34088   2
   5   1 -17 0.96265 0.26845   2
  -5   1  16 0.64733 0.26694   2
   5  -1 -16 0.04889 0.20399   5
  -5  -1  16 0.26558 0.31584   2
   5   1 -16 0.36738 0.24415   2
  -5   1  15 2.14508 0.28145   2
   5  -1 -15 2.11834 0.23225   5
   5   1 -15 2.50204 0.27729   2
  -5  -1  15 2.38932 0.33401   2
  -5   1  14 0.38044 0.21995   2
  -5  -1  14 0.35365 0.27187   2
   5  -1 -14 0.18364 0.18134   5
   5   1 -14 0.57876 0.22166   2
  -5  -1  13 2.48841 0.31801   2
   5   1 -13 2.67816 0.25251   2
  -5   1  13 2.10336 0.23958   2
   5  -1 -13 1.38725 0.20976   5
  -5  -1  12 0.10068 0.25620   2
   5   1 -12 0.12666 0.10878   5
  -5   1  12-0.01890 0.19235   2
   5   1 -12 0.41464 0.19761   2
   5  -1 -12 0.22255 0.17112   5
  -5  -1  11 1.33792 0.27691   2
   5   1 -11 1.58225 0.13165   5
  -5   1  11 1.43432 0.20550   2
   5   1 -11 2.02558 0.22326   2
   5   1 -10 0.16557 0.08874   5
   5   1 -10 0.50161 0.19064   2
  -5   1  10 0.16993 0.17290   2
  -5  -1  10 0.51357 0.24833   2
   5   1  -9 1.83122 0.22164   2
  -5   1   9 2.02904 0.19853   2
   5   1  -9 2.23904 0.13645   5
  -5  -1   9 1.86174 0.29060   2
  -5   1   8-0.02021 0.15264   2
   5   1  -8-0.26074 0.18822   2
   5   1  -8 0.02474 0.07312   5
  -5  -1   8-0.09246 0.24854   2
   5   1  -7 0.31410 0.19042   2
  -5   1   7 0.54881 0.15673   2
  -5  -1   7 0.87715 0.25188   2
   5   1  -7 0.81967 0.07872   5
   5   1  -6 0.41689 0.06855   5
   5   1  -6 0.63457 0.17159   2
  -5   1   6 0.70133 0.14285   2
   5  -1  -6 0.64049 0.11574   2
   5   1  -5 5.14109 0.32186   2
  -5   1   5 4.98640 0.28308   2
   5  -1  -5 5.07958 0.38152   1
   5  -1  -5 5.19476 0.26284   2
   5  -1  -4 2.00143 0.13105   2
   5  -1  -4 1.70687 0.27908   1
  -5   1   4 1.63112 0.15988   2
   5   1  -4 1.44652 0.21376   2
   5  -1  -3 38.4867 1.78131   1
   5   1  -3 38.1684 1.75162   2
  -5   1   3 38.8455 1.71490   2
   5  -1  -3 37.8003 1.69992   2
   5   1  -2 0.94607 0.23456   2
   5  -1  -2 0.96140 0.30193   1
   5  -1  -2 0.55453 0.07497   2
   5  -1  -1 35.9701 1.58065   2
   5  -1  -1 31.6139 1.67131   1
   5  -1   0 8.22887 0.37097   2
   5  -1   0 8.52445 0.50018   4
   5   1   0 8.13034 0.42246   1
   5  -1   0 8.03763 0.52988   1
  -5   1   0 7.20225 0.48036   1
   5  -1   1 126.107 5.62872   4
   5   1   1 126.506 5.59309   1
  -5   1  -1 124.769 5.62956   1
   5  -1   1 125.743 5.64955   1
   5  -1   2 1.32959 0.24295   4
   5  -1   2 0.68396 0.30502   1
   5   1   2 0.67293 0.15496   1
  -5   1  -2 0.59474 0.25994   1
   5   1   3 78.3753 3.46353   1
  -5   1  -3 77.1647 3.50992   1
   5  -1   3 77.0972 3.52653   1
   5  -1   3 77.1039 3.50150   4
   5   1   4 3.04973 0.20229   5
   5   1   4 3.03231 0.23796   6
   5  -1   4 3.22318 0.29619   4
  -5  -1  -4 3.45768 0.19871   1
   5  -1   4 3.50817 0.36647   1
  -5   1  -4 3.33185 0.33783   1
   5   1   5 14.0838 0.67738   5
  -5   1  -5 14.1786 0.75809   1
   5  -1   5 16.2398 0.79898   1
  -5  -1  -5 14.4695 0.67148   1
   5   1   5 13.7063 0.69857   6
   5   1   6-0.06024 0.12692   5
   5   1   6-0.08460 0.16356   6
  -5   1  -6 0.48589 0.27416   1
  -5  -1  -6 0.19660 0.14489   1
   5  -1   7 0.27046 0.34998   3
   5   1   7 0.32929 0.17223   6
   5   1   7 0.18964 0.13436   5
   5  -1   7 0.26801 0.10341   2
  -5  -1  -7 0.12231 0.15830   1
  -5   1  -7 0.30962 0.28679   1
  -5   1  -8 0.06640 0.27660   1
   5  -1   8 0.22363 0.11313   2
  -5  -1  -8 0.08653 0.17598   1
   5  -1   8-0.28132 0.36472   3
   5   1   8 0.15838 0.17659   6
   5   1   8-0.00797 0.14130   5
   5   1   9 0.83441 0.20401   6
   5  -1   9 1.10605 0.14045   2
  -5   1  -9 0.82402 0.29220   1
  -5  -1  -9 0.81616 0.20686   1
   5  -1   9 1.49847 0.38881   3
   5   1   9 1.14555 0.16955   5
  -5   1  -9 1.25204 0.18894   4
   5   1  10 0.25552 0.19380   6
   5  -1  10-0.04216 0.35323   3
  -5   1 -10 0.41156 0.17201   4
  -5   1 -10 0.36411 0.29890   1
   5   1  10 0.21486 0.15431   5
   5  -1  10 0.12960 0.09179   6
   5  -1  10 0.39367 0.13572   2
   5  -1  11 1.52826 0.12490   6
   5   1  11 1.95096 0.23292   6
   5   1  11 1.42957 0.20093   5
  -5   1 -11 1.71540 0.20259   4
  -5   1 -11 1.16054 0.35311   1
   5  -1  11 1.89633 0.38557   3
   5   1  11 1.84429 0.29082   3
   5  -1  11 1.94661 0.17713   2
   5  -1  12 0.24512 0.15600   2
  -5   1 -12 0.43775 0.18565   4
  -5   1 -12 0.06478 0.33836   1
   5  -1  12 0.33859 0.35966   3
   5   1  12 0.51614 0.28828   3
   5   1  12 0.35635 0.18998   5
   5   1  12 0.61692 0.21157   6
  -5   1 -13 6.68770 0.55398   1
   5  -1  13 8.23460 0.60732   3
   5   1  13 7.40538 0.48295   3
   5   1  13 7.50872 0.44100   6
  -5   1 -13 7.26146 0.41765   4
   5   1  13 7.92078 0.43723   5
   5  -1  13 7.43036 0.40540   2
  -5   1 -14 1.19499 0.20668   4
  -5   1 -14 1.96284 0.40496   1
   5  -1  14 1.62170 0.38822   3
   5   1  14 1.44799 0.29722   3
   5  -1  14 1.21963 0.19340   2
   5   1  14 1.04327 0.22252   5
   5  -1  15 2.85137 0.25223   2
  -5   1 -15 3.21892 0.46965   1
   5   1  15 2.75857 0.28965   5
  -5   1 -15 1.98957 0.23544   4
   5   1  15 2.84220 0.34058   3
  -5   1 -16 0.73316 0.20442   4
   5   1  16 0.93225 0.25778   5
   5  -1  16 1.28459 0.22824   2
  -5   1 -17 1.91250 0.24895   4
   5   1  17 2.13463 0.31224   5
   5  -1  17 2.42855 0.27055   2
   5  -1  18 0.64624 0.26794   5
   5   1  18 0.61647 0.28737   5
   5  -1  18 0.33534 0.24971   2
   5  -1  19 1.98078 0.30392   5
   5   1  19 1.62583 0.31813   5
   5  -1  19 2.70834 0.30143   2
   5   1  20 0.16760 0.28422   5
   5  -1  20 0.81029 0.28549   2
   5   1  21 0.23853 0.26899   2
   5   1  21-0.01748 0.28715   5
   5  -1  21 0.23989 0.28600   2
   5   1  22 0.87311 0.30553   2
   5   1  22 0.27663 0.29430   5
   5  -1  22 0.79516 0.31373   2
   5   1  23 0.69624 0.30295   2
   5   1  23 0.13515 0.30694   5
   5  -1  23 0.76099 0.33952   2
   5   1  24 0.36881 0.31883   2
   5   1  24 0.11967 0.31153   5
   5  -1  24 0.52230 0.34438   2
   5   1  25 0.88833 0.34780   2
   5   1  25 1.10881 0.34500   5
   5  -1  25 1.22706 0.37343   2
   5   1  26-0.08185 0.34792   2
   5   1  26 0.69893 0.35714   5
   5  -1  26 1.34500 0.35224   5
   5  -1  26 0.28739 0.36391   2
   5   1  27 0.87712 0.38473   2
   5   1  27 0.02206 0.37630   5
   5  -1  27 0.61693 0.37259   5
   5  -1  27 0.49476 0.40067   2
   5   1  28 0.06914 0.39568   2
   5  -1  28 0.64589 0.40444   5
   5  -1  28 0.20312 0.41201   2
   5  -1  29 0.32189 0.42693   5
   5  -1  29 0.48265 0.43152   2
  -5   2  28 0.75884 0.46634   2
  -5  -2  27 0.81658 0.57453   2
  -5   2  27 0.54301 0.42233   2
  -5   2  26 0.64638 0.42346   2
  -5  -2  26 0.67218 0.55337   2
  -5   2  25 0.19902 0.37270   2
  -5  -2  25 0.56375 0.51024   2
  -5  -2  24 0.46205 0.49928   2
  -5   2  24 0.48109 0.36956   2
   5  -2 -24 0.01462 0.29947   5
  -5  -2  23-0.05232 0.47880   2
  -5   2  23 0.22916 0.34409   2
   5  -2 -23 0.34519 0.29312   5
  -5  -2  22-0.02523 0.44469   2
   5  -2 -22 0.21351 0.28202   5
  -5   2  22 0.35813 0.33292   2
  -5  -2  21 0.72956 0.45532   2
   5   2 -21 0.40540 0.32797   2
   5  -2 -21 0.27211 0.27789   5
  -5   2  21 0.25092 0.32026   2
  -5  -2  20-0.42402 0.42053   2
   5   2 -20 0.32223 0.30718   2
  -5   2  20 0.20999 0.30906   2
   5  -2 -20 0.42269 0.26825   5
   5   2 -19 0.03692 0.28618   2
  -5   2  19 0.54337 0.28716   2
  -5  -2  19 0.43336 0.42565   2
   5  -2 -19-0.06398 0.25366   5
   5   2 -18 0.23251 0.30153   2
  -5   2  18 0.61259 0.27209   2
  -5  -2  18 0.53043 0.40041   2
   5  -2 -18 0.44121 0.24623   5
  -5  -2  17 1.46682 0.43664   2
   5  -2 -17 1.01436 0.25913   5
  -5   2  17 1.65574 0.28223   2
   5   2 -17 1.78431 0.30084   2
  -5  -2  16 0.84066 0.40975   2
   5  -2 -16 1.24701 0.25903   5
   5   2 -16 2.03649 0.29788   2
  -5   2  16 2.07986 0.27942   2
  -5  -2  15 1.68962 0.41868   2
   5  -2 -15 1.67504 0.26164   5
  -5   2  15 1.93283 0.25192   2
   5   2 -15 1.79423 0.28755   2
  -5  -2  14 1.06864 0.37498   2
  -5   2  14 1.67497 0.23603   2
   5   2 -14 1.55814 0.26566   2
   5  -2 -14 1.06713 0.23034   5
   5   2 -13 2.99445 0.29468   2
  -5   2  13 2.64638 0.24997   2
  -5  -2  13 2.34047 0.39704   2
   5   2 -12 2.00625 0.27581   2
  -5   2  12 2.74233 0.22703   2
  -5  -2  12 2.17439 0.38342   2
   5   2 -11 0.31412 0.24028   2
  -5   2  11 0.43517 0.16374   2
  -5  -2  11 0.90885 0.33014   2
   5   2 -10 0.03323 0.23195   2
  -5   2  10 0.38172 0.15280   2
  -5  -2  10 0.43282 0.32362   2
   5   2  -9 2.88954 0.29512   2
  -5   2   9 3.57617 0.22694   2
   5  -2  -8 4.54337 0.40322   1
  -5   2   8 4.83442 0.27202   2
   5   2  -8 4.76115 0.34881   2
   5   2  -7 2.44662 0.28208   2
   5  -2  -7 3.47416 0.34222   1
  -5   2   7 2.91641 0.19438   2
   5   2  -6 0.48965 0.23756   2
  -5   2   6 0.44028 0.11474   2
   5  -2  -6 0.28586 0.27057   1
   5  -2  -6 0.20244 0.28916   4
   5   2  -5 0.90657 0.25750   2
   5  -2  -5 0.38786 0.29101   4
   5  -2  -5-0.01717 0.28908   1
  -5   2   5 0.92289 0.11196   2
  -5   2   4 1.80537 0.12508   2
   5  -2  -4 1.51139 0.31919   4
   5  -2  -4 1.38317 0.32696   1
   5   2  -4 0.90081 0.27649   2
   5   2  -3 0.01346 0.27060   2
   5  -2  -3 0.28199 0.26836   4
   5  -2  -3-0.17877 0.30437   1
  -5   2   3 0.00446 0.08136   2
   5  -2  -2 2.98753 0.34290   4
   5  -2  -2 2.92974 0.37097   1
   5   2  -1 6.51611 0.32385   5
   5   2  -1 7.56418 0.40534   6
   5  -2  -1 6.77150 0.48944   4
   5  -2  -1 6.36057 0.51248   1
   5   2   0 3.91601 0.21398   5
   5   2   0 4.01500 0.28475   6
   5  -2   0 4.30335 0.38204   4
   5  -2   0 4.13004 0.43308   1
   5  -2   1 29.4603 1.42474   4
   5   2   1 29.1819 1.37732   6
   5  -2   1 29.2115 1.44911   1
   5   2   1 29.7360 1.33231   5
   5  -2   2 19.5279 1.01131   4
   5   2   2 19.5493 0.95567   6
   5  -2   2 19.0717 1.02627   1
  -5   2  -2 18.9487 1.00207   1
   5   2   2 20.1434 0.90610   5
   5   2   3 0.21310 0.19287   6
  -5   2  -3 0.32352 0.29707   1
   5   2   3 0.50446 0.12078   5
   5  -2   3 0.47982 0.35143   1
   5   2   4 2.01991 0.23645   6
  -5   2  -4 1.71482 0.34159   1
   5   2   4 1.83792 0.16844   5
  -5   2  -4 2.31370 0.28976   4
   5  -2   4 1.62332 0.40327   3
   5  -2   4 1.51856 0.38911   1
  -5   2  -5 3.22672 0.31979   4
  -5   2  -5 3.52739 0.38019   1
   5   2   5 3.81569 0.24042   5
   5  -2   5 3.70640 0.19906   2
   5   2   5 2.87241 0.29767   6
   5  -2   5 4.29022 0.43338   1
   5  -2   5 4.32560 0.44559   3
   5   2   6 1.03522 0.23364   6
   5  -2   6 1.47479 0.39396   3
  -5   2  -6 1.18858 0.25054   4
   5   2   6 1.45180 0.17403   5
  -5   2  -6 0.85463 0.31635   1
   5  -2   6 1.11121 0.38738   1
   5  -2   6 1.32333 0.12091   2
   5   2   7 3.55776 0.31686   6
   5  -2   7 3.42935 0.21494   2
   5  -2   7 3.28754 0.44761   3
  -5   2  -7 3.85045 0.40316   1
  -5   2  -7 3.83769 0.32917   4
   5   2   7 4.28127 0.26608   5
   5   2   8 1.20034 0.18634   5
  -5  -2  -8 0.84466 0.13276   1
  -5   2  -8 1.06551 0.33084   1
   5  -2   8 1.22616 0.13968   2
   5   2   8 0.89457 0.23606   6
  -5   2  -8 1.20441 0.25062   4
   5  -2   8 1.67298 0.38811   3
   5   2   9 0.81942 0.18262   5
  -5   2  -9 0.75422 0.34323   1
   5  -2   9 1.00951 0.14501   2
   5   2   9 1.10465 0.25718   6
  -5   2  -9 0.96518 0.24273   4
   5  -2   9 1.02632 0.40272   3
   5   2  10 0.10426 0.16953   5
   5   2  10 0.16214 0.23602   6
   5  -2  10 0.58604 0.38945   3
  -5   2 -10 0.05378 0.23165   4
   5  -2  10 0.06580 0.13974   2
  -5   2 -10-0.04550 0.34215   1
  -5   2 -11-0.12066 0.37121   1
   5  -2  11 0.03286 0.14753   2
   5  -2  11 0.24244 0.07776   6
   5   2  11 0.33104 0.25933   6
   5   2  11 0.06630 0.19255   5
  -5  -2 -11 0.06989 0.17916   6
  -5   2 -11 0.09454 0.23624   4
   5  -2  11-0.02682 0.42698   3
   5  -2  12 0.02725 0.41801   3
   5   2  12 0.12038 0.21132   3
  -5   2 -12-0.02529 0.34777   1
   5   2  12 0.54861 0.25971   6
   5   2  12 0.54936 0.20213   5
  -5   2 -12 0.40066 0.25123   4
   5  -2  12 0.44872 0.16948   2
  -5  -2 -12 0.31192 0.18545   6
   5   2  13 0.48383 0.21152   3
  -5  -2 -13 0.64235 0.20218   6
   5   2  13 0.66986 0.21465   5
   5  -2  13 0.91670 0.18876   2
  -5   2 -13 0.52766 0.42000   1
  -5   2 -13 1.00041 0.26738   4
   5  -2  13 1.45013 0.46636   3
  -5  -2 -14 0.61156 0.19890   6
   5   2  14 0.78220 0.22124   5
  -5   2 -14 0.91918 0.29013   4
   5  -2  14 0.82293 0.20932   2
   5   2  14 0.88703 0.23630   3
  -5   2 -14 1.78652 0.42520   1
   5  -2  15 1.12744 0.22851   2
  -5  -2 -15 1.42691 0.22506   6
  -5   2 -15 1.05925 0.43059   1
   5   2  15 1.72590 0.25390   5
   5  -2  16 1.33912 0.25445   2
  -5  -2 -16 1.33132 0.23677   6
  -5   2 -16 1.10355 0.48529   1
   5   2  16 1.14412 0.26890   5
   5  -2  17 0.45496 0.25547   2
  -5  -2 -17-0.05445 0.21863   6
  -5   2 -17-0.37363 0.45116   1
   5   2  17 0.55766 0.27633   5
   5  -2  18 0.08196 0.25256   2
   5   2  18-0.14262 0.28153   5
  -5   2 -18 0.68197 0.46994   1
  -5  -2 -18 0.13142 0.21388   6
   5   2  19 0.70080 0.28316   5
  -5  -2 -19 0.31098 0.22576   6
   5  -2  19-0.06243 0.27747   2
  -5   2 -19 0.03397 0.50652   1
  -5  -2 -20 0.12261 0.21798   6
   5   2  20 0.38514 0.29891   5
   5  -2  20 0.46874 0.29944   2
  -5   2 -20 0.84879 0.51256   1
  -5  -2 -21 0.34615 0.23289   6
  -5   2 -21 1.17527 0.51993   1
   5  -2  21 0.44419 0.31624   2
   5   2  21 0.71555 0.31590   5
   5   2  22 0.26852 0.30666   5
   5  -2  22 0.19048 0.29225   5
  -5  -2 -22 0.11062 0.22849   6
   5  -2  22 0.47309 0.32529   2
  -5   2 -22 0.45607 0.51385   1
   5  -2  23 0.29122 0.34013   2
   5   2  23-0.26154 0.33812   5
   5  -2  23-0.21566 0.30388   5
  -5  -2 -23 0.14337 0.22912   6
   5  -2  24 0.51282 0.37375   2
   5  -2  24 0.07386 0.30900   5
  -5  -2 -24-0.08636 0.22582   6
   5   2  24-0.06292 0.33838   5
   5   2  25 0.24069 0.36278   5
   5  -2  25-0.12618 0.39655   2
  -5  -2 -25 0.36063 0.22838   6
   5  -2  25 0.46153 0.34370   5
   5   2  25 0.26592 0.33473   2
   5   2  26-0.04550 0.38669   5
   5  -2  26-0.09498 0.42235   2
  -5  -2 -26-0.03106 0.22296   6
   5   2  26 0.35911 0.35636   2
   5  -2  26 0.41792 0.35272   5
   5  -2  27-0.02072 0.35954   5
   5   2  27-0.21312 0.38345   5
   5   2  27 0.17009 0.37780   2
   5  -2  27 0.11932 0.42664   2
   5  -2  28 0.77416 0.38353   5
   5  -2  28 0.06237 0.47185   2
   5   2  28 0.09831 0.44166   5
   5  -2  29 0.67120 0.49742   2
   5  -3 -30-0.03340 0.48724   4
   5  -3 -29 0.06609 0.48323   4
   5  -3 -28 0.42488 0.46939   4
   5  -3 -27 0.38757 0.46736   4
  -5   3  27 0.62200 0.41801   2
   5  -3 -26 0.15968 0.45005   4
  -5   3  26 0.19882 0.39547   2
   5  -3 -25-0.12621 0.44167   4
  -5   3  25 0.89765 0.38943   2
   5  -3 -24-0.03110 0.41358   4
  -5   3  24 0.93949 0.37454   2
   5  -3 -23 0.42930 0.43923   4
  -5   3  23 0.69370 0.35080   2
   5  -3 -22 0.18134 0.43071   4
  -5   3  22 0.75502 0.33389   2
   5  -3 -21 0.36296 0.30438   5
   5  -3 -21 0.77363 0.44300   4
  -5   3  21 0.34477 0.31532   2
   5  -3 -20 0.58716 0.28477   5
   5  -3 -20 0.67301 0.44889   4
   5   3 -20 1.34091 0.33314   2
  -5   3  20 1.71524 0.31337   2
   5  -3 -19 1.60938 0.45477   4
   5  -3 -19 0.81438 0.29132   5
  -5   3  19 1.36126 0.29360   2
   5   3 -19 1.35248 0.33628   2
   5  -3 -18 0.67671 0.40967   4
   5  -3 -18 0.07202 0.28733   5
  -5   3  18 0.63723 0.27684   2
   5   3 -18 0.95092 0.31992   2
   5  -3 -17 0.05536 0.41904   4
   5  -3 -17-0.31299 0.27779   5
  -5   3  17 0.21978 0.26017   2
   5   3 -17-0.01357 0.29629   2
   5  -3 -16 0.21674 0.40922   4
   5  -3 -16 0.25527 0.25829   5
  -5   3  16 0.53345 0.24617   2
   5   3 -16 0.63960 0.29806   2
   5  -3 -15 0.79452 0.39454   4
   5  -3 -15 0.76605 0.28779   5
  -5   3  15 0.60198 0.23429   2
   5   3 -15 0.53552 0.30230   2
  -5   3  14 0.59368 0.22553   2
   5   3 -14 0.55954 0.29965   2
   5  -3 -14 0.82955 0.39924   4
  -5   3  13 0.59950 0.21138   2
   5  -3 -13 0.59373 0.35776   1
   5   3 -13 0.13768 0.29799   2
   5  -3 -13 0.43081 0.40778   4
   5   3 -12 0.13683 0.30378   2
   5  -3 -12 0.40942 0.34718   1
  -5   3  12 0.36930 0.19361   2
   5   3 -11-0.23485 0.28853   2
   5  -3 -11 0.56727 0.34164   1
  -5   3  11 0.35684 0.17621   2
   5   3 -10 0.78842 0.27115   2
  -5   3  10 1.26908 0.17624   2
   5  -3 -10 1.10536 0.33002   1
   5  -3  -9 0.02120 0.31096   1
   5   3  -9 0.32271 0.28846   2
  -5   3   9 0.36991 0.15195   2
   5  -3  -8 0.81332 0.34685   4
  -5   3   8 0.68477 0.14429   2
   5  -3  -8 0.83015 0.32695   1
   5   3  -8 0.93323 0.28309   2
   5   3  -8 0.31682 0.20941   6
  -5   3   7 0.13533 0.12036   2
   5   3  -7 0.04474 0.28223   2
   5  -3  -7 0.68394 0.33589   1
   5  -3  -7-0.27566 0.33829   4
   5   3  -6 1.45172 0.33517   2
   5  -3  -6 2.32015 0.37231   4
  -5   3   6 2.20236 0.15909   2
   5  -3  -6 1.87385 0.36283   1
   5   3  -5 2.67837 0.35798   2
   5  -3  -5 2.28305 0.36173   1
   5  -3  -5 1.63622 0.38449   4
  -5   3   5 2.48210 0.15921   2
   5  -3  -4 5.12514 0.47163   4
   5   3  -4 5.37541 0.46171   2
   5  -3  -4 4.91091 0.45667   1
   5  -3  -3 6.76682 0.52489   4
   5  -3  -3 5.25100 0.52268   1
   5   3  -3 7.11286 0.43162   6
   5  -3  -2 4.16526 0.42731   4
   5   3  -2 4.82436 0.35669   6
   5  -3  -2 3.54105 0.43607   1
   5  -3  -1 1.62058 0.40505   1
   5   3  -1 3.46478 0.31707   6
   5   3  -1 2.92824 0.23154   1
   5  -3  -1 3.09038 0.39365   4
  -5  -3   0 27.6945 1.23177   5
  -5   3   0 27.0756 1.21582   2
   5   3   0 26.8798 1.23931   1
   5  -3   0 28.1943 1.38507   1
   5   3   0 29.3896 1.31942   6
   5   3   1 19.0633 0.95304   6
  -5  -3  -1 18.6138 0.86784   5
  -5   3  -1 20.1521 0.98315   4
   5  -3   1 19.5266 1.02601   1
  -5  -3  -2 5.37320 0.29477   5
   5  -3   2 5.96462 0.51160   1
  -5   3  -2 6.14070 0.44611   4
   5   3   2 5.89088 0.38925   6
   5   3   3 22.7767 1.09035   6
  -5  -3  -3 23.1082 1.01662   5
  -5   3  -3 22.8638 1.11108   4
   5  -3   3 24.7778 1.18150   1
  -5   3  -3 21.6403 0.98540   2
   5  -3   4 3.47246 0.46765   1
  -5   3  -4 3.53765 0.18188   2
   5  -3   4 3.49473 0.47820   3
   5   3   4 3.30208 0.32176   6
  -5   3  -4 3.57877 0.34318   4
  -5  -3  -4 3.85231 0.23158   5
  -5  -3  -5 10.4716 0.53867   5
   5  -3   5 12.2227 0.74829   3
   5  -3   5 11.7500 0.72365   1
   5   3   5 11.1573 0.63004   6
  -5   3  -5 11.0378 0.63685   4
   5   3   6 1.04377 0.19964   5
   5   3   6 1.61272 0.26285   6
   5  -3   6 0.82806 0.41796   3
  -5   3  -6 1.46846 0.30714   4
  -5  -3  -6 1.42575 0.17860   5
   5  -3   6 1.63000 0.43798   1
   5   3   7 0.10653 0.18913   5
  -5  -3  -7 0.03228 0.15543   5
  -5  -3  -7 0.10164 0.21817   6
  -5   3  -7 0.12512 0.28256   4
   5  -3   7 0.79777 0.39050   3
   5   3   7-0.23812 0.28203   6
   5  -3   8 2.03936 0.47848   3
   5  -3   8 1.20534 0.19830   2
   5   3   8 1.98048 0.30645   6
  -5  -3  -8 0.87384 0.22241   6
  -5   3  -8 1.78185 0.31371   4
   5   3   8 1.26039 0.21463   5
  -5  -3  -8 1.28633 0.19116   5
  -5   3  -8 0.75332 0.35864   1
  -5  -3  -9 0.54963 0.18404   5
   5  -3   9 0.33547 0.18675   2
   5   3   9 0.56779 0.20426   5
   5  -3   9 0.45281 0.45444   3
  -5  -3  -9 0.41085 0.09284   1
   5  -3   9 0.56484 0.19004   6
  -5  -3  -9 0.37939 0.23470   6
  -5   3  -9 0.55389 0.37208   1
  -5   3  -9 0.43518 0.31560   4
   5   3   9 0.51051 0.28691   6
   5  -3  10 1.71668 0.21846   2
  -5   3 -10 2.50864 0.42524   1
  -5  -3 -10 1.35904 0.25048   6
   5  -3  10 1.55480 0.48160   3
  -5  -3 -10 1.18405 0.22312   5
   5  -3  10 1.30685 0.18313   6
   5   3  10 1.67131 0.32117   6
   5   3  10 1.38108 0.24561   5
   5   3  10 1.49906 0.19811   4
  -5   3 -10 1.02062 0.32221   4
  -5  -3 -10 1.29824 0.13850   1
   5   3  11 0.72136 0.32160   6
   5  -3  11 0.29512 0.13665   6
  -5   3 -11 0.44034 0.41322   1
   5   3  11-0.05226 0.22417   5
   5   3  11 0.33323 0.14813   4
  -5   3 -11 0.44114 0.31118   4
   5  -3  11 0.73116 0.48502   3
  -5  -3 -11 0.15146 0.23977   6
   5  -3  11 0.40882 0.19958   2
   5  -3  12 1.08944 0.12178   6
   5   3  12 1.27306 0.35047   6
  -5  -3 -12 1.41761 0.27282   6
   5  -3  12 1.09918 0.21818   2
  -5   3 -12 1.50716 0.35749   4
   5   3  12 1.35670 0.25157   5
  -5   3 -12 1.22865 0.44573   1
  -5   3 -13 1.55184 0.45328   1
   5   3  13 1.57956 0.19682   3
   5   3  13 1.86253 0.28007   5
   5  -3  13 1.73819 0.24720   2
  -5  -3 -13 1.54340 0.29951   6
   5   3  14 2.73092 0.33697   5
   5  -3  14 3.02722 0.29567   2
  -5  -3 -14 2.88256 0.33560   6
  -5   3 -14 3.30589 0.51493   1
   5   3  15 0.06283 0.27237   5
   5  -3  15 0.73685 0.25684   2
  -5   3 -15-0.09694 0.47425   1
  -5  -3 -15-0.06068 0.28744   6
  -5   3 -16 2.43061 0.51415   1
   5  -3  16 2.69183 0.30869   2
  -5  -3 -16 2.21017 0.33583   6
   5   3  16 2.10344 0.32857   5
  -5   3 -17 1.23856 0.51461   1
   5  -3  17 0.56932 0.28779   2
  -5  -3 -17 0.35698 0.28985   6
   5   3  17 0.55144 0.29742   5
  -5   3 -18 1.23969 0.52925   1
   5  -3  18 0.94336 0.29853   2
  -5  -3 -18 0.78480 0.32286   6
   5   3  18 0.57606 0.31403   5
  -5   3 -19 1.13135 0.52981   1
   5  -3  19 1.03170 0.32363   2
  -5  -3 -19 0.90279 0.31943   6
   5   3  19 0.90354 0.32815   5
  -5   3 -20 0.30082 0.51580   1
   5  -3  20-0.21270 0.33356   2
  -5  -3 -20 0.07980 0.29442   6
   5   3  20-0.21606 0.30988   5
  -5   3 -21 0.54377 0.51137   1
  -5  -3 -21 0.35323 0.30487   6
   5  -3  21-0.45005 0.36023   2
   5   3  21 0.08200 0.34934   5
  -5  -3 -22 0.85391 0.32084   6
   5  -3  22 0.37322 0.37461   2
   5   3  22 0.57827 0.37367   5
  -5  -3 -23-0.28983 0.30725   6
   5   3  23-0.33512 0.38254   5
   5  -3  23-0.25044 0.38829   2
   5  -3  24 0.28406 0.32928   5
  -5  -3 -24-0.24093 0.30376   6
   5   3  24 0.16304 0.40826   5
   5  -3  24 0.54506 0.40110   2
   5  -3  25 0.36849 0.34325   5
  -5  -3 -25 0.81461 0.33001   6
   5   3  25 0.26657 0.43165   5
   5  -3  25 0.23650 0.43605   2
  -5  -3 -26 0.37229 0.30664   6
   5  -3  26 0.57753 0.45300   2
   5  -3  26 0.24023 0.36300   5
   5   3  26-0.07548 0.44539   5
   5  -3  27 0.84006 0.48272   2
   5  -3  27 0.02049 0.34834   5
   5   3  27-0.52197 0.44624   5
   5  -3  28 0.80806 0.50700   2
   5  -3  29 0.67798 0.53117   2
   5  -4 -29 0.29671 0.54172   4
   5   4 -29-0.26935 0.41853   6
   5  -4 -28 0.66011 0.53291   4
   5   4 -28 1.12895 0.43532   6
   5  -4 -27-0.03623 0.50603   4
   5   4 -27 0.26338 0.40667   6
  -5   4  26 0.25026 0.40647   2
   5  -4 -26 0.50243 0.51900   4
   5   4 -26 0.49850 0.39758   6
  -5   4  25 0.50979 0.39608   2
   5  -4 -25 0.42543 0.49967   4
   5   4 -25 0.02132 0.36666   6
  -5  -4  24 0.14465 0.67302   2
  -5   4  24 0.62442 0.37516   2
   5  -4 -24-0.21051 0.50249   4
   5   4 -24 0.44023 0.38077   6
  -5  -4  23-0.42217 0.64662   2
  -5   4  23 0.18210 0.35501   2
   5  -4 -23-0.27784 0.49058   4
   5   4 -23 0.47657 0.35582   6
  -5  -4  22-0.02291 0.19191   5
  -5  -4  22-0.20541 0.64060   2
  -5   4  22 0.21506 0.32864   2
   5  -4 -22-0.17177 0.48703   4
   5   4 -22-0.20278 0.34846   6
  -5  -4  21 0.06979 0.18025   5
   5  -4 -21 0.27197 0.48788   4
   5   4 -21 0.13990 0.32850   6
  -5   4  21 0.17531 0.31017   2
  -5  -4  21-0.29924 0.60164   2
   5  -4 -20 0.90852 0.46281   1
   5  -4 -20 0.36986 0.47546   4
   5   4 -20 0.31511 0.32269   6
  -5   4  20 0.50614 0.30413   2
  -5  -4  20 0.52829 0.17168   5
   5  -4 -19 0.72359 0.43449   1
   5  -4 -19 0.93307 0.48909   4
   5   4 -19 0.23295 0.31541   6
  -5   4  19 0.34882 0.29435   2
  -5  -4  19 0.09011 0.14999   5
   5  -4 -18 0.79129 0.43792   1
   5  -4 -18-0.23052 0.45531   4
   5   4 -18 0.70808 0.31170   6
  -5   4  18 0.45146 0.28390   2
   5  -4 -18 0.27826 0.32008   5
  -5  -4  18 0.64267 0.14550   5
   5   4 -17 0.06180 0.33860   2
  -5  -4  17 0.16118 0.12712   5
   5  -4 -17-0.01637 0.31278   5
  -5   4  17 0.54172 0.27360   2
   5   4 -17-0.05711 0.30603   6
   5  -4 -17 0.13049 0.46483   4
   5  -4 -17 0.79307 0.43795   1
  -5  -4  16 1.69690 0.14912   5
   5   4 -16 1.84259 0.37175   2
   5   4 -16 1.07276 0.32473   6
  -5   4  16 2.07625 0.28751   2
   5  -4 -16 1.80264 0.34382   5
   5  -4 -16 2.06549 0.50671   4
   5   4 -15-0.25732 0.35458   2
   5   4 -15 0.37543 0.31528   6
  -5   4  15 0.30561 0.24443   2
  -5  -4  15 0.11863 0.10526   5
   5  -4 -15 0.19155 0.46956   4
   5   4 -14 0.35508 0.35430   2
   5   4 -14 0.77033 0.32769   6
  -5   4  14 0.90380 0.23916   2
  -5  -4  14 0.84995 0.10427   5
   5  -4 -14 1.54492 0.46992   4
   5   4 -13 0.01612 0.35148   2
   5   4 -13-0.13181 0.29322   6
  -5   4  13 0.39109 0.21285   2
  -5  -4  13 0.03432 0.07232   5
   5  -4 -13 0.31007 0.44283   4
   5   4 -12 3.83908 0.42099   2
   5   4 -12 3.36718 0.36367   6
  -5   4  12 3.47115 0.27899   2
   5  -4 -12 3.93198 0.52147   4
   5   4 -11 0.30731 0.30798   6
   5   4 -11 0.16477 0.34541   2
   5  -4 -11 0.24003 0.43377   4
   5   4 -10-0.11653 0.29087   6
   5   4 -10-0.15036 0.33086   2
   5   4  -9 0.15584 0.28284   6
   5   4  -9 0.49412 0.34144   2
   5   4  -8 2.70877 0.36025   6
   5   4  -8 3.12150 0.41472   2
   5   4  -7 0.19792 0.30123   6
  -5  -4   7 0.05256 0.04837   5
   5   4  -7 0.18502 0.36244   2
  -5  -4   6 0.03050 0.07095   5
   5  -4  -6-0.18863 0.38250   1
   5  -4  -6-0.08524 0.42121   4
   5   4  -6-0.19205 0.37474   2
   5  -4  -5 0.63043 0.41086   3
   5  -4  -5 1.61177 0.42285   1
   5   4  -5 0.99419 0.40306   2
   5  -4  -4 0.11041 0.40319   1
  -5  -4   4 0.05221 0.08896   5
   5  -4  -4-0.25784 0.38567   3
   5   4  -4 0.46071 0.38242   2
   5   4  -4 0.41647 0.27176   1
   5  -4  -3 0.36686 0.42247   3
  -5  -4   3 0.48573 0.10733   5
   5   4  -3 0.64814 0.23939   1
   5  -4  -3 0.19657 0.36664   1
  -5   4   2 2.12007 0.35839   1
   5  -4  -2 1.75013 0.44474   3
   5   4  -2 1.34881 0.31819   6
  -5  -4   2 1.28259 0.13583   5
   5   4  -2 1.16324 0.22975   1
   5  -4  -2 1.87936 0.40946   1
  -5   4   1 0.55641 0.33523   1
  -5  -4   1 0.15200 0.11497   5
   5  -4  -1 0.53233 0.38795   1
   5   4  -1 0.13093 0.18326   1
   5   4  -1 0.60004 0.29566   6
   5  -4  -1 0.10739 0.42534   3
  -5   4   0 0.64812 0.36957   1
   5  -4   0 0.05687 0.38441   1
  -5  -4   0 0.68769 0.13223   5
   5   4   0 0.78298 0.17534   1
  -5   4   0 0.58888 0.15845   2
   5  -4   0 0.93739 0.45859   3
   5   4   0 0.64944 0.29806   6
  -5   4  -1 1.08389 0.33299   4
  -5  -4  -1 0.96497 0.14919   5
   5  -4   1 1.12643 0.41279   1
  -5   4  -1 1.15784 0.14659   2
   5  -4   1 0.14003 0.43919   3
   5   4   1 1.09103 0.33048   6
  -5   4  -1 1.44118 0.39478   1
   5   4   1 1.18974 0.14454   1
   5  -4   2 5.48237 0.59497   3
   5  -4   2 8.23145 0.62291   1
  -5   4  -2 8.34786 0.57161   1
  -5   4  -2 6.84107 0.35380   2
  -5   4  -2 7.68541 0.53166   4
   5   4   2 5.76113 0.50489   6
  -5  -4  -2 7.29096 0.37646   5
  -5   4  -3 1.63990 0.15877   2
   5   4   3 1.30938 0.34911   6
   5  -4   3 2.11204 0.46921   1
  -5  -4  -3 1.89915 0.18607   5
  -5   4  -3 2.38136 0.41299   1
  -5   4  -3 2.05085 0.37602   4
  -5   4  -4 0.27638 0.12295   2
  -5  -4  -4 0.15295 0.16099   5
  -5   4  -4 0.04348 0.34042   4
   5   4   4 0.26489 0.32885   6
  -5   4  -4 0.15320 0.38455   1
   5  -4   4 0.36855 0.42633   1
  -5  -4  -5 0.90853 0.18523   5
  -5   4  -5 0.83459 0.13259   2
   5   4   5 0.64532 0.34077   6
  -5  -4  -5 0.45721 0.25171   6
   5  -4   5 0.53810 0.44843   1
  -5   4  -5 0.86383 0.34732   4
  -5  -4  -6 0.21030 0.18746   5
  -5   4  -6 0.32520 0.13070   2
   5   4   6 0.69676 0.34097   6
  -5  -4  -6 0.55556 0.27073   6
  -5   4  -6 0.44775 0.33707   4
   5  -4   6 0.46724 0.46993   1
   5   4   7 0.43328 0.32159   6
   5  -4   7 0.65553 0.27684   6
  -5   4  -7 0.39263 0.14042   2
   5  -4   7 0.62868 0.49261   3
  -5  -4  -7 0.48309 0.20440   5
  -5  -4  -7 0.39475 0.25822   6
  -5   4  -7 0.86200 0.39038   4
  -5   4  -8 0.89312 0.38796   4
  -5   4  -8 0.96479 0.15840   2
  -5  -4  -8 1.03242 0.29440   6
  -5  -4  -8 0.91278 0.21520   5
   5  -4   8-0.03414 0.52109   3
   5   4   8 0.27842 0.36349   6
   5  -4   8 1.21004 0.26226   6
   5  -4   9-0.04204 0.23368   6
  -5  -4  -9-0.15546 0.21386   5
  -5  -4  -9 0.26442 0.28873   6
  -5  -4  -9 0.01417 0.10449   1
   5   4   9 0.63627 0.36472   6
  -5   4  -9 0.30302 0.16373   2
   5  -4   9-0.21142 0.52178   3
  -5   4  -9 0.16417 0.38301   4
   5   4  10-0.19787 0.25974   4
  -5   4 -10-0.28980 0.38663   4
  -5  -4 -10 0.16394 0.22746   5
  -5  -4 -10-0.11890 0.30150   6
   5   4  10 0.28582 0.34629   6
  -5  -4 -10-0.05651 0.14236   1
   5  -4  10 0.09404 0.21828   6
  -5   4 -10 0.26071 0.16771   2
   5   4  11 0.34339 0.23893   4
  -5   4 -11 0.54644 0.41012   4
  -5  -4 -11 0.19501 0.23836   5
  -5  -4 -11 0.05241 0.29900   6
   5   4  11 0.02386 0.34938   6
  -5   4 -11 0.22795 0.18033   2
  -5  -4 -11-0.07008 0.15993   1
   5  -4  11-0.07277 0.19367   6
   5  -4  12 0.60226 0.16931   6
  -5  -4 -12 0.30323 0.33705   6
  -5  -4 -12 0.41967 0.17742   1
  -5  -4 -12 0.32423 0.24657   5
  -5   4 -12 0.89449 0.42023   4
   5   4  12 0.17336 0.20433   4
  -5   4 -12 0.81951 0.19277   2
   5  -4  13-0.03883 0.13135   6
  -5  -4 -13 0.07246 0.17594   1
  -5  -4 -13 0.13912 0.24710   5
  -5  -4 -13-0.07302 0.30438   6
   5  -4  13-0.01341 0.30974   2
  -5   4 -14 0.61913 0.46750   1
  -5  -4 -14 1.25183 0.20623   1
  -5  -4 -14 1.11719 0.26832   5
  -5  -4 -14 0.83317 0.34054   6
   5  -4  14 1.19737 0.34420   2
  -5   4 -15-0.17736 0.48978   1
  -5  -4 -15-0.05554 0.25839   5
  -5  -4 -15-0.24440 0.33086   6
  -5  -4 -15 0.35984 0.19470   1
   5  -4  15 0.23730 0.33144   2
  -5  -4 -16 1.09763 0.23239   1
  -5  -4 -16 0.85887 0.34927   6
  -5  -4 -16 1.05838 0.30396   5
  -5   4 -16 1.02704 0.53902   1
   5  -4  16 1.18420 0.35048   2
  -5  -4 -17-0.01935 0.35045   6
  -5  -4 -17 0.49855 0.30929   5
  -5   4 -17 0.11392 0.53053   1
   5  -4  17 0.49952 0.35367   2
  -5   4 -18-0.31367 0.55187   1
   5  -4  18 0.35222 0.35924   2
  -5  -4 -18 0.43212 0.35827   6
   5  -4  19-0.29555 0.36986   2
  -5  -4 -19-0.37796 0.36724   6
   5  -4  20 0.73804 0.38698   2
  -5  -4 -20 1.06632 0.39357   6
   5  -4  21 0.50616 0.41252   2
  -5  -4 -21 0.44727 0.38763   6
   5  -4  22 0.05883 0.42516   2
  -5  -4 -22 0.55304 0.41417   6
   5  -4  23 0.16432 0.44168   2
  -5  -4 -23 0.22620 0.39399   6
   5  -4  24 0.40699 0.46897   2
  -5  -4 -24 0.45338 0.41031   6
   5  -4  25-0.02238 0.50261   2
  -5  -4 -25 0.10273 0.40736   6
   5  -4  26-0.21010 0.51725   2
   5  -4  26 0.73754 0.37641   5
   5  -4  27 0.53481 0.55116   2
   5  -4  28 0.58139 0.58108   2
   5   5 -27 0.36292 0.43110   6
   5  -5 -26 0.20168 0.56903   4
   5   5 -26-0.02444 0.45177   6
  -5   5  25 0.30997 0.40941   2
   5  -5 -25-0.08031 0.57210   4
   5   5 -25 1.59575 0.46987   6
  -5   5  24 0.71319 0.40013   2
   5   5 -24-0.12309 0.43010   6
   5  -5 -24 0.79926 0.60194   4
   5   5 -23 0.22167 0.42896   6
   5  -5 -23 0.35462 0.36456   3
  -5   5  23-0.06011 0.36346   2
   5  -5 -23 0.31786 0.56336   4
   5  -5 -22-0.43477 0.56317   4
   5   5 -22 0.31960 0.41938   6
  -5   5  22 0.19009 0.36210   2
   5  -5 -22 0.38989 0.36436   3
   5  -5 -22 0.84096 0.52352   1
  -5  -5  22 0.14496 0.18178   5
   5  -5 -21 0.23572 0.52037   4
   5   5 -21 0.95623 0.42961   6
  -5   5  21 0.56343 0.34984   2
   5  -5 -21 0.50911 0.37828   3
   5  -5 -21 0.32327 0.50754   1
  -5  -5  21 0.14511 0.17022   5
   5  -5 -20 0.74148 0.54016   4
   5   5 -20 0.85491 0.40817   6
  -5   5  20 0.52406 0.32794   2
   5  -5 -20 0.59216 0.36765   3
   5  -5 -20 0.28261 0.47762   1
  -5  -5  20 0.61847 0.16112   5
   5  -5 -19 0.85341 0.56664   4
   5   5 -19 0.48733 0.40780   6
  -5   5  19 0.31783 0.31240   2
   5  -5 -19-0.51956 0.37438   3
   5  -5 -19 0.38380 0.48178   1
  -5  -5  19 0.13582 0.14962   5
   5  -5 -18 0.34771 0.53367   4
   5   5 -18 0.31596 0.39357   6
  -5   5  18 0.65944 0.30145   2
   5  -5 -18-0.04639 0.39558   3
   5  -5 -18 0.34258 0.47329   1
  -5  -5  18 0.39504 0.14048   5
   5  -5 -17 0.69182 0.54292   4
   5   5 -17-0.14549 0.38789   6
  -5  -5  17 0.23179 0.12880   5
   5  -5 -17-0.28626 0.39284   3
  -5   5  17 0.10151 0.28167   2
   5  -5 -17 0.13366 0.45962   1
   5  -5 -16-0.34401 0.53568   4
   5   5 -16 0.50763 0.39246   6
  -5  -5  16 0.51655 0.12571   5
   5  -5 -16 0.38987 0.40945   3
  -5   5  16 0.72512 0.26602   2
   5  -5 -16 0.72216 0.47497   1
   5  -5 -15 0.17456 0.44124   3
   5   5 -15-0.31418 0.36505   6
   5  -5 -15-0.79723 0.56593   4
   5  -5 -15 0.09706 0.44959   1
  -5  -5  15 0.05782 0.11471   5
  -5  -5  14 0.44645 0.10988   5
   5  -5 -14 0.12743 0.42900   3
   5  -5 -14 0.18836 0.53563   4
   5   5 -14 0.36196 0.35524   6
   5  -5 -14 0.47881 0.45669   1
   5   5 -14-0.51341 0.41823   2
  -5  -5  13 0.14036 0.10218   5
   5   5 -13-0.26124 0.41178   2
   5  -5 -13-0.02592 0.41049   3
   5  -5 -13 0.48612 0.53405   4
   5  -5 -13 0.15900 0.44641   1
   5   5 -13-0.09650 0.36325   6
   5   5 -12 1.25676 0.40117   2
   5   5 -12 0.53113 0.38214   6
   5  -5 -12 0.28981 0.43148   3
  -5  -5  12 0.40887 0.09973   5
   5  -5 -12 0.31447 0.43350   1
   5   5 -11 0.02420 0.38135   6
   5  -5 -11 0.88432 0.45406   3
   5  -5 -11 0.18706 0.43102   1
   5   5 -11 0.99010 0.39415   2
   5   5 -10 0.24292 0.35307   6
   5  -5 -10 0.21663 0.45576   3
   5  -5 -10 0.06279 0.46777   1
   5   5 -10 0.79007 0.39463   2
   5   5  -9 0.21949 0.39863   2
   5  -5  -9-0.16409 0.45200   3
   5   5  -9 0.39114 0.39218   6
   5  -5  -9-0.31614 0.47445   1
   5   5  -9 0.47522 0.41968   1
   5   5  -8 0.98819 0.39212   1
   5   5  -8 0.59193 0.38788   6
   5   5  -8 0.71735 0.42433   2
   5  -5  -8 0.97273 0.43444   3
  -5  -5   8 0.88381 0.13653   5
   5   5  -7 0.50735 0.35786   1
   5   5  -7 0.61806 0.42448   2
   5  -5  -7 0.56604 0.45010   3
   5   5  -7 0.32298 0.37616   6
  -5  -5   7 0.06481 0.12511   5
   5   5  -6 0.55093 0.35711   1
   5  -5  -6 0.98068 0.44884   3
   5   5  -6 0.65214 0.39457   6
   5   5  -6 0.19675 0.44607   2
  -5  -5   6 0.75088 0.13695   5
   5   5  -5 0.68383 0.37638   6
   5   5  -5 1.21539 0.33659   1
   5   5  -5 1.14205 0.45537   2
  -5  -5   5 0.72920 0.14749   5
   5  -5  -5 0.98939 0.48572   3
  -5  -5   4 1.41902 0.17153   5
   5  -5  -4 1.68010 0.51024   3
   5   5  -4 2.29575 0.32336   1
   5   5  -4 1.80228 0.48155   2
  -5  -5   3 0.97130 0.15694   5
  -5   5   3 1.27678 0.42324   1
  -5   5   3 0.80184 0.39712   4
   5  -5  -3 0.86979 0.48350   3
   5   5  -3 0.36122 0.27015   1
   5   5  -2 0.88017 0.26479   1
  -5  -5   2 0.52921 0.15974   5
  -5   5   2 0.94919 0.40789   1
   5  -5  -2 1.34267 0.49417   3
  -5   5   1 0.97837 0.41251   1
   5  -5  -1 0.43801 0.49744   3
  -5  -5   1 0.77140 0.17082   5
   5   5  -1 0.49861 0.22916   1
  -5  -5   0 6.52809 0.38292   5
  -5   5   0 6.86423 0.42259   2
  -5   5   0 7.32565 0.60787   1
   5   5   0 6.74809 0.41087   1
   5   5   0 6.94970 0.59962   6
   5  -5   0 8.32964 0.68501   3
   5  -5   1 0.23262 0.51144   3
   5   5   1 0.52998 0.39547   6
  -5   5  -1 0.33401 0.22012   2
  -5  -5  -1 0.38171 0.18170   5
   5   5   1 0.58866 0.18497   1
  -5   5  -1 0.16270 0.41354   1
  -5   5  -2 1.13668 0.43243   1
   5   5   2 0.45051 0.40835   6
  -5   5  -2 0.50575 0.19800   2
   5  -5   2 0.41396 0.53115   3
  -5   5  -2 0.43116 0.39047   4
   5  -5   2 0.45293 0.48354   1
  -5  -5  -2 0.61171 0.19148   5
  -5   5  -3 5.55754 0.54703   1
   5  -5   3 5.43300 0.66244   3
  -5  -5  -3 4.12639 0.30993   5
   5  -5   3 4.60549 0.46177   6
  -5   5  -3 4.48450 0.29596   2
  -5   5  -3 4.34248 0.49916   4
   5   5   3 4.31663 0.52233   6
   5  -5   3 4.82863 0.60825   1
   5  -5   4 2.50107 0.40968   6
   5  -5   4 1.43555 0.53172   1
  -5  -5  -4 2.00221 0.24673   5
  -5   5  -4 1.90211 0.45369   4
  -5   5  -4 1.35940 0.46691   1
   5  -5   4 2.14268 0.58887   3
  -5   5  -4 1.95505 0.21875   2
   5   5   4 1.74616 0.44854   6
   5   5   5 2.63764 0.48060   6
   5  -5   5 3.98693 0.41697   6
  -5  -5  -5 3.51409 0.29560   5
  -5   5  -5 3.04086 0.48427   4
  -5   5  -5 2.79469 0.50626   1
   5  -5   5 2.83794 0.62016   3
   5  -5   5 3.88548 0.61488   1
  -5   5  -5 3.18645 0.25735   2
  -5   5  -6 0.08184 0.43489   4
  -5  -5  -6 0.92634 0.23318   5
  -5  -5  -6 0.65488 0.31294   6
  -5   5  -6 0.81584 0.19054   2
  -5   5  -6 0.54848 0.43144   1
   5  -5   6 1.15832 0.34647   6
   5   5   6 1.53311 0.43475   6
  -5   5  -7 1.18960 0.46523   1
  -5   5  -7 0.52516 0.41079   4
  -5  -5  -7-0.06524 0.23021   5
  -5  -5  -7 0.20429 0.31093   6
   5  -5   7 0.04599 0.31035   6
  -5   5  -7 0.39638 0.18893   2
   5   5   7-0.22178 0.40924   6
  -5   5  -8 0.51264 0.44586   1
  -5   5  -8 0.44863 0.43235   4
  -5  -5  -8 0.86231 0.24871   5
  -5  -5  -8 0.66497 0.32132   6
   5  -5   8 0.22946 0.30661   6
  -5   5  -8 0.51917 0.19032   2
   5   5   8 0.22344 0.44127   6
  -5   5  -9 0.85867 0.47406   1
   5   5   9 0.73090 0.44965   6
  -5  -5  -9 0.56567 0.33279   6
  -5   5  -9 0.86025 0.45551   4
   5  -5   9 0.45126 0.28165   6
  -5  -5  -9 0.81944 0.25263   5
  -5   5  -9 1.01269 0.20628   2
  -5   5 -10 0.91663 0.51070   1
  -5   5 -10 0.31564 0.21195   2
  -5  -5 -10-0.07949 0.34875   6
  -5  -5 -10 0.28220 0.17994   1
  -5  -5 -10 0.32184 0.25639   5
   5   5  10 0.27120 0.32438   4
  -5   5 -10 0.23492 0.45600   4
   5  -5  10 0.09777 0.26146   6
  -5  -5 -11 0.21863 0.26359   5
  -5   5 -11-0.02820 0.19884   2
  -5  -5 -11 0.35184 0.19276   1
  -5   5 -11-0.03476 0.49526   1
   5  -5  11 0.22683 0.23370   6
  -5  -5 -11-0.04090 0.33432   6
   5   5  11 0.22994 0.29706   4
  -5   5 -11 0.18060 0.45076   4
  -5   5 -12 0.64686 0.46957   4
   5   5  12 0.59191 0.27836   4
  -5  -5 -12 0.53195 0.19967   1
  -5  -5 -12 0.28009 0.27264   5
  -5  -5 -12 0.25097 0.36898   6
   5  -5  12 0.15547 0.21999   6
   5   5  12 0.34527 0.13493   3
  -5   5 -12 0.39991 0.22193   2
   5   5  13 0.24899 0.24690   4
  -5  -5 -13 0.17340 0.20382   1
  -5   5 -13 0.20636 0.22548   2
   5  -5  13 0.04116 0.18880   6
  -5  -5 -13 0.12716 0.36824   6
  -5   5 -13 0.18851 0.46739   4
  -5  -5 -13 0.45637 0.27380   5
  -5  -5 -14 0.68861 0.22781   1
  -5  -5 -14 0.51659 0.38763   6
  -5  -5 -14 0.64581 0.28798   5
  -5   5 -14 0.69701 0.24042   2
  -5  -5 -15 0.32555 0.29772   5
  -5  -5 -15 0.85524 0.23098   1
  -5  -5 -15 0.10937 0.38526   6
  -5   5 -15 0.41689 0.23939   2
  -5  -5 -16 0.62079 0.23935   1
  -5  -5 -16 0.46723 0.40828   6
  -5   5 -16 1.09842 0.25912   2
  -5  -5 -17 0.36644 0.24209   1
  -5  -5 -18 0.32514 0.24886   1
   5  -5  19 0.48414 0.45653   2
  -5  -5 -19 0.15697 0.26420   1
   5  -5  20 0.28563 0.49473   2
  -5  -5 -20 0.28721 0.27628   1
   5  -5  21 0.98165 0.52284   2
  -5  -5 -21 0.96637 0.31044   1
   5  -5  22 0.30810 0.53751   2
  -5  -5 -22 0.28330 0.29047   1
   5  -5  23-0.17244 0.56180   2
  -5  -5 -23 0.26208 0.30752   1
   5  -5  24 0.02563 0.56975   2
  -5  -5 -24 0.62270 0.32803   1
   5  -5  25 0.53307 0.60275   2
   5  -5  26 0.27680 0.64731   2
   5   6 -25-0.77685 0.53291   6
   5   6 -24-0.58613 0.53057   6
  -5   6  23 0.17160 0.41135   2
   5   6 -23-0.27995 0.53408   6
  -5   6  22 1.07450 0.39161   2
   5   6 -22 0.02821 0.50936   6
  -5   6  21 0.42694 0.37989   2
   5   6 -21-0.14130 0.51067   6
  -5   6  20 0.74096 0.36052   2
   5   6 -20 0.22730 0.51504   6
   5  -6 -20 0.46209 0.37530   3
  -5   6  19 0.20560 0.33717   2
   5  -6 -19 0.50896 0.38462   3
   5  -6 -19 0.63418 0.53449   1
   5   6 -19-0.08563 0.49480   6
  -5   6  18 0.30633 0.31344   2
   5  -6 -18-0.46683 0.54140   1
   5  -6 -18 0.30107 0.40346   3
  -5  -6  18 0.23160 0.14674   5
   5   6 -18 1.34749 0.49775   6
   5  -6 -17-0.30611 0.50667   1
   5  -6 -17-0.21742 0.40073   3
  -5  -6  17 0.31099 0.14413   5
   5   6 -17-0.49147 0.50017   6
   5   6 -16-0.10889 0.51721   1
   5   6 -16 0.84152 0.48679   6
   5  -6 -16 0.71632 0.49855   1
  -5  -6  16 0.68633 0.14207   5
   5  -6 -16 0.40146 0.40993   3
   5  -6 -15-0.11225 0.51447   1
   5   6 -15 1.73158 0.51050   1
  -5  -6  15 0.52750 0.13398   5
   5   6 -15 0.38072 0.49367   6
   5  -6 -15 0.64937 0.42370   3
   5  -6 -14-0.18612 0.48799   1
   5   6 -14 0.85847 0.49550   1
  -5  -6  14 0.03510 0.12552   5
   5   6 -14 0.02939 0.48663   6
   5  -6 -14 0.61674 0.44033   3
   5   6 -13 1.38862 0.49763   1
   5   6 -13 0.20766 0.46554   6
   5  -6 -13-0.25966 0.52464   1
   5  -6 -13 1.13481 0.45943   3
   5   6 -12 1.57211 0.47258   1
   5   6 -12 1.55529 0.48890   6
   5  -6 -12 1.51523 0.53449   1
   5  -6 -12 2.24765 0.50359   3
   5   6 -11 0.69666 0.43934   1
   5   6 -11-0.06025 0.47803   6
   5  -6 -11 1.11067 0.52970   1
   5  -6 -11 0.08775 0.47493   3
   5   6 -10 0.05570 0.41487   1
   5   6 -10 0.45418 0.48863   6
   5  -6 -10 0.51787 0.47878   1
   5  -6 -10 0.21063 0.46634   3
   5   6  -9 0.85166 0.42639   1
   5  -6  -9 0.77281 0.51062   3
   5   6  -9 0.97324 0.48533   6
   5  -6  -9 1.15066 0.53549   1
   5  -6  -8 1.33352 0.51986   3
   5  -6  -8 0.82318 0.49426   1
  -5  -6   8 0.49365 0.18046   5
   5   6  -8 0.92427 0.40030   1
   5   6  -8 1.13062 0.50634   6
  -5  -6   7 0.18424 0.17677   5
   5  -6  -7-0.97690 0.49610   3
   5   6  -7 0.21427 0.45069   6
   5   6  -7-0.35254 0.37409   1
   5  -6  -7-0.29890 0.51518   1
  -5  -6   6-0.04935 0.17960   5
   5  -6  -6 0.26823 0.53832   3
   5   6  -6-0.30773 0.46078   6
   5  -6  -6 0.55845 0.53490   1
   5   6  -6-0.04361 0.35902   1
  -5  -6   5 0.40987 0.18569   5
   5   6  -5 1.12129 0.34462   1
   5  -6  -5 0.33592 0.52643   1
   5  -6  -5 0.37903 0.52494   3
   5   6  -5 0.58818 0.48605   6
  -5  -6   4 0.06113 0.18884   5
   5   6  -4 0.77930 0.33485   1
   5  -6  -4 0.60299 0.51020   1
  -5   6   4 0.14328 0.42058   4
   5  -6  -4-0.06980 0.54463   3
   5   6  -4 0.03107 0.44222   6
   5   6  -3 0.62168 0.48755   6
   5  -6  -3 1.35978 0.49159   6
   5  -6  -3-0.15258 0.50346   1
  -5   6   3 1.52423 0.41675   4
   5  -6  -3 0.77395 0.55440   3
   5   6  -3 0.38242 0.29026   1
  -5  -6   3 0.33574 0.19031   5
  -5  -6   2 0.26666 0.19559   5
   5   6  -2 0.26382 0.27070   1
   5  -6  -2 1.58000 0.51101   6
  -5   6   2 0.64599 0.42287   4
   5  -6  -2 0.32557 0.54558   3
   5  -6  -2 0.65110 0.54268   1
  -5   6   2 0.78861 0.42708   1
  -5   6   1 0.02812 0.42023   4
   5  -6  -1 0.66841 0.55910   3
  -5   6   1 0.52103 0.41492   1
   5  -6  -1 0.62011 0.49058   6
  -5  -6   1 0.10445 0.19790   5
  -5   6   1 0.20530 0.31679   2
   5   6  -1-0.16717 0.23965   1
   5  -6  -1-0.07747 0.52218   1
   5  -6   0 0.91186 0.59480   3
  -5   6   0 0.70648 0.43792   1
   5   6   0 0.93938 0.23138   1
  -5  -6   0 0.38955 0.21025   5
   5  -6   0 1.32024 0.49389   6
  -5   6   0 0.57238 0.30329   2
   5   6   1 0.52968 0.20532   1
  -5   6  -1 0.36416 0.44889   1
  -5  -6  -1 0.47435 0.21520   5
   5   6   1 0.62910 0.48175   6
   5  -6   1 0.46485 0.45523   6
  -5   6  -1 0.50697 0.27647   2
  -5   6  -2 1.78692 0.45726   1
  -5   6  -2 1.85903 0.27244   2
  -5  -6  -2 1.91423 0.25581   5
   5   6   2 1.74274 0.51470   6
   5  -6   2 1.65276 0.45941   6
   5  -6   3 1.42072 0.43567   6
   5   6   3 1.65239 0.51921   6
  -5  -6  -3 1.65810 0.37083   6
  -5  -6  -3 1.87576 0.27316   5
  -5   6  -3 2.08150 0.26949   2
  -5   6  -3 2.09052 0.48123   4
  -5   6  -3 1.13058 0.46967   1
  -5   6  -4 0.02535 0.23904   2
  -5  -6  -4 0.24083 0.23131   5
   5   6   4 0.76928 0.52976   6
   5  -6   4 0.47381 0.40903   6
  -5   6  -4-0.06453 0.45131   1
  -5   6  -4 0.09308 0.44476   4
  -5   6  -5-0.16443 0.23825   2
  -5  -6  -5 0.02267 0.25078   5
   5   6   5 0.61082 0.49084   6
   5  -6   5 0.23616 0.38328   6
  -5   6  -5 0.36010 0.44965   1
  -5   6  -5 0.44302 0.43294   4
  -5   6  -6 0.17957 0.23528   2
  -5  -6  -6 0.10892 0.25118   5
   5   6   6 0.38779 0.48549   6
   5  -6   6 0.07540 0.36662   6
  -5   6  -6-0.20106 0.46088   1
  -5   6  -6-0.16070 0.48231   4
  -5   6  -7 0.29491 0.23529   2
   5   6   7 1.13047 0.48619   6
  -5   6  -7 0.41327 0.47347   1
  -5   6  -7 0.52091 0.44057   4
   5  -6   7 0.32285 0.36372   6
  -5  -6  -7 0.57874 0.27727   5
   5  -6   8 0.13552 0.35326   6
  -5  -6  -8 0.23604 0.27500   5
  -5   6  -8 0.47962 0.22676   2
  -5   6  -8 0.49445 0.47721   4
  -5   6  -8 0.21172 0.49431   1
  -5   6  -9 0.31953 0.22707   2
   5   6   9 0.21732 0.40402   4
   5  -6   9 0.42375 0.30666   6
   5   6   9 0.30457 0.29583   3
  -5  -6  -9 0.52689 0.29152   5
   5  -6  10 0.63540 0.29865   6
  -5  -6 -10-0.15309 0.28212   5
   5   6  10 0.06661 0.36738   4
  -5   6 -10 0.54354 0.23752   2
   5   6  10 0.03555 0.24907   3
   5  -6  11 0.53595 0.28552   6
  -5   6 -11 0.60387 0.23685   2
  -5  -6 -11 0.53097 0.29626   5
   5   6  11 0.06233 0.22297   3
   5   6  11 0.39743 0.35384   4
   5  -6  12 0.33113 0.26765   6
  -5  -6 -12 0.22266 0.30089   5
   5   6  12 0.75086 0.34034   4
  -5  -6 -12 0.36545 0.23274   1
  -5   6 -12 0.47378 0.24305   2
   5   6  13 0.06954 0.30762   4
  -5  -6 -13 0.62636 0.32231   5
  -5  -6 -13 0.50003 0.23144   1
  -5   6 -13-0.02616 0.24883   2
   5  -6  13 0.25889 0.23750   6
   5   6  14 0.49029 0.30691   4
  -5   6 -14 0.73869 0.26243   2
  -5  -6 -14 0.01196 0.23964   1
  -5   6 -15 1.55430 0.29566   2
  -5  -6 -15 1.40446 0.27295   1
  -5   6 -16 0.53974 0.28921   2
  -5  -6 -16 0.30404 0.25639   1
  -5   6 -17 0.48054 0.28990   2
  -5  -6 -17 0.37347 0.26685   1
  -5   6 -18 0.50552 0.30563   2
  -5  -6 -18 0.83974 0.28922   1
  -5  -6 -19 0.50913 0.28854   1
   5   7 -23 0.03150 0.60537   6
   5   7 -22 1.24586 0.64480   6
  -5   7  21 0.28697 0.38511   2
   5   7 -21 0.32387 0.60358   6
  -5   7  20 0.67602 0.38290   2
   5   7 -20 0.72132 0.61641   6
  -5   7  19 0.43760 0.36196   2
   5   7 -19 0.52915 0.63722   6
   5   7 -18 0.76776 0.61444   6
   5   7 -17 0.84303 0.61861   6
   5   7 -16 0.03396 0.62817   6
   5   7 -15-0.75180 0.60232   6
   5  -7 -15 1.11547 0.58153   1
   5  -7 -14 0.85160 0.58109   1
   5   7 -14 0.03442 0.59597   6
   5   7 -14-0.06970 0.52135   1
   5  -7 -13 0.89122 0.54830   1
   5   7 -13 0.24238 0.58197   6
   5   7 -13-0.74298 0.52050   1
   5   7 -12 0.74390 0.48835   1
   5  -7 -12 0.04257 0.56708   1
   5   7 -12 0.34750 0.55286   6
   5   7 -11 0.25124 0.49107   1
   5  -7 -11-0.33842 0.55779   1
   5   7 -11-0.52375 0.55309   6
   5   7 -10 0.09056 0.46039   1
   5  -7 -10-0.04205 0.54413   1
   5   7 -10-0.21067 0.54786   6
   5   7  -9-0.08590 0.45219   1
  -5  -7   9 0.57014 0.21657   5
   5   7  -9-0.52964 0.57268   6
   5   7  -8-0.18983 0.42402   1
   5  -7  -8 0.41842 0.54377   1
  -5  -7   8 0.05921 0.21820   5
   5   7  -8 0.31863 0.56788   6
   5   7  -7 0.56753 0.41631   1
   5  -7  -7 0.46461 0.56093   1
  -5  -7   7 0.03487 0.21341   5
   5   7  -7 0.95896 0.56099   6
   5  -7  -6 0.38201 0.53379   1
  -5  -7   6 0.29640 0.22042   5
   5   7  -6 0.64588 0.39380   1
   5   7  -6-0.07166 0.56940   6
   5  -7  -5 0.21368 0.55559   1
  -5  -7   5 0.44667 0.22873   5
   5   7  -5 0.24101 0.35177   1
   5   7  -5 0.14423 0.54544   6
   5  -7  -4 0.51651 0.55692   1
  -5  -7   4 0.02893 0.22550   5
   5   7  -4 0.03943 0.34192   1
   5   7  -4 0.14427 0.52006   6
   5   7  -3 0.24475 0.30296   1
  -5  -7   3 0.53029 0.23829   5
   5  -7  -3 1.39095 0.59113   1
   5   7  -3 0.32666 0.55044   6
  -5   7   2-0.01557 0.40502   2
  -5  -7   2 0.24841 0.23715   5
   5  -7  -2-0.39491 0.56014   1
   5   7  -2-0.01546 0.27612   1
   5   7  -2-0.54506 0.57498   6
   5  -7  -1 0.08793 0.54918   1
   5   7  -1 0.99493 0.26320   1
  -5  -7   1 0.68355 0.25159   5
  -5   7   1 0.38184 0.38322   2
   5   7   0 0.70495 0.23124   1
  -5  -7   0 0.57369 0.25507   5
   5  -7   0 1.10542 0.58531   1
  -5   7   0 0.47312 0.34590   2
   5  -7   1 0.68885 0.48188   6
  -5  -7  -1-0.04550 0.24828   5
   5  -7   1 0.49010 0.55580   1
  -5   7  -1 0.48264 0.32744   2
   5  -7   2-0.07389 0.46321   6
  -5  -7  -2 0.12952 0.25963   5
   5  -7   2-0.04545 0.58111   1
  -5   7  -2 0.32017 0.30489   2
  -5   7  -3 1.43419 0.31446   2
  -5  -7  -3 1.54751 0.29299   5
   5   7   3 1.91158 0.57689   6
   5  -7   3 1.11894 0.48793   6
   5  -7   3 0.51641 0.59337   1
  -5  -7  -4-0.01289 0.28737   5
   5   7   4 1.28295 0.58635   6
  -5   7  -4 0.03143 0.28003   2
   5  -7   4 0.69246 0.43202   6
   5  -7   5 0.35189 0.41975   6
  -5  -7  -5 0.39574 0.27822   5
   5   7   5 0.14853 0.42628   3
  -5   7  -5 0.18387 0.28857   2
  -5   7  -6 0.71074 0.29127   2
   5  -7   6 0.90786 0.42166   6
   5   7   6 0.44836 0.38080   3
  -5  -7  -6 0.56884 0.29427   5
   5  -7   7 0.17984 0.40075   6
  -5   7  -7 0.25623 0.27459   2
  -5  -7  -7 0.22689 0.30683   5
   5  -7   8 0.63695 0.36952   6
   5   7   8-0.34938 0.45168   4
  -5   7  -8 0.38736 0.26865   2
  -5  -7  -8 0.15091 0.32467   5
  -5   7  -9 0.72088 0.26668   2
   5  -7   9 0.10556 0.34478   6
   5   7   9 0.38147 0.44395   4
  -5  -7  -9 0.73625 0.32656   5
  -5   7 -10 0.17018 0.27037   2
   5   7  10 0.10406 0.43227   4
  -5   7 -11 0.81884 0.28724   2
   5   7  11 0.71846 0.41272   4
  -5   7 -12 0.42142 0.28097   2
  -5   7 -13 0.25403 0.29232   2
  -5   7 -14-0.00984 0.29205   2
  -5   7 -15 0.45537 0.30439   2
   5   8 -13 1.13080 0.72151   6
   5   8 -12 0.51019 0.69150   6
   5   8 -11 0.39556 0.69237   6
   5   8 -10 0.35854 0.69162   6
   5   8  -9 0.44053 0.68963   6
   5   8  -8 0.40304 0.70716   6
   5   8  -7 1.29966 0.71526   6
   5   8  -6-0.04082 0.65035   6
   5  -8  -6 0.23839 0.64536   1
   5   8  -5 1.51531 0.72003   6
   5  -8  -5 1.39062 0.65827   1
   5   8  -4 1.39487 0.68384   6
   5  -8  -4 0.38405 0.61022   1
   5  -8  -3 0.77090 0.64260   1
  -5   8   3 0.05522 0.47109   2
   5   8  -3 0.49437 0.69378   6
  -5  -8   2 0.34508 0.27974   5
   5  -8  -2 0.04826 0.63910   1
  -5   8   2-0.15855 0.45906   2
   5   8  -2 1.11215 0.66272   6
  -5   8   1 0.09835 0.43866   2
   5   8  -1 0.74033 0.65658   6
  -5  -8   1 0.03684 0.29939   5
   5  -8  -1 0.09729 0.62853   1
   5   8   0 0.10721 0.57112   3
  -5  -8   0 0.49210 0.29850   5
   5   8   0 0.61520 0.66857   6
  -5   8   0-0.24286 0.40333   2
   5  -8   0-0.04939 0.62291   1
  -5   8  -1 0.51010 0.37933   2
   5  -8   1 0.25288 0.64084   1
  -5  -8  -1 0.10388 0.29434   5
  -5   8  -2 0.33001 0.36276   2
  -5  -8  -2-0.04046 0.30741   5
  -5   8  -3 0.68553 0.35136   2
  -5  -8  -3 0.18245 0.32494   5
  -5  -8  -4 0.10261 0.31752   5
  -5  -8  -5 0.19297 0.32633   5
  -6   0  28 1.12437 0.53833   2
  -6   0  27 0.50293 0.51325   2
  -6   0  26 1.57410 0.49577   2
  -6   0  25 0.81316 0.45447   2
  -6   0  24 0.69149 0.43688   2
  -6   0  23 0.47042 0.40901   2
  -6   0  22 0.98227 0.40173   2
   6   0 -22 1.15855 0.28874   5
  -6   0  21 0.37148 0.36745   2
   6   0 -21 0.04504 0.24994   5
  -6   0  20 0.27979 0.36715   2
   6   0 -20 0.41199 0.23801   5
  -6   0  19 0.42741 0.33953   2
   6   0 -19-0.11023 0.22080   5
  -6   0  18 3.40318 0.39549   2
   6   0 -18 2.82867 0.27762   5
   6   0 -17 0.25977 0.20471   5
   6   0 -17 0.15713 0.25102   2
  -6   0  17 0.48379 0.31995   2
   6   0 -16 1.63220 0.22221   5
   6   0 -16 1.67566 0.26368   2
  -6   0  16 1.90616 0.33353   2
   6   0 -15 0.15234 0.18198   5
  -6   0  15-0.04376 0.27999   2
   6   0 -15-0.05446 0.21920   2
   6   0 -14 4.91934 0.33481   2
  -6   0  14 4.54559 0.37628   2
   6   0 -14 4.51332 0.29633   5
   6   0 -13 0.31774 0.21096   2
   6   0 -13 0.04757 0.14854   5
  -6   0  13 0.11844 0.25367   2
   6   0 -12 1.65850 0.21607   2
  -6   0  12 1.64351 0.27939   2
   6   0 -12 1.45699 0.16992   5
  -6   0  11 0.01216 0.21911   2
   6   0 -11 0.11605 0.17012   2
   6   0 -11-0.05620 0.13390   5
  -6   0  10 0.42036 0.22278   2
   6   0 -10 0.79057 0.17374   2
   6   0 -10 0.53085 0.14125   5
  -6   0   9 0.35576 0.22160   2
   6   0  -9 0.30095 0.16169   2
   6   0  -8 1.86545 0.18073   2
  -6   0   8 0.99970 0.23648   2
  -6   0   7 0.08617 0.22031   2
   6   0  -7 0.32768 0.14156   2
  -6   0   6 0.82366 0.21768   2
   6   0  -6 0.99561 0.14653   2
   6   0  -5-0.12325 0.13746   2
   6   0  -4 0.45856 0.14054   2
   6   0  -3 0.15074 0.14025   2
   6   0  -3 0.23595 0.22672   1
   6   0  -2 8.49950 0.44473   2
   6   0  -2 9.48238 0.51274   1
   6   0  -1-0.04940 0.24241   1
   6   0  -1-0.10544 0.16573   2
   6   0   0 45.7204 2.05576   1
   6   0   0 43.9628 2.01365   2
   6   0   1 0.19743 0.23905   1
   6   0   2 4.30897 0.34254   1
  -6   0  -3 0.28078 0.18929   1
   6   0   3 0.01240 0.23701   1
  -6   0  -4 0.67507 0.20579   1
   6   0   4 0.72816 0.25889   1
   6   0   5-0.20531 0.26006   1
  -6   0  -5 0.05248 0.19545   1
   6   0   5 0.18988 0.17705   4
  -6   0  -6 3.53863 0.30597   1
   6   0   6 3.88586 0.27499   4
   6   0   7-0.00805 0.17212   4
  -6   0  -7 0.15800 0.21010   1
  -6   0  -8 1.22127 0.24307   1
   6   0   8 1.10794 0.15460   6
   6   0   9 0.16428 0.14061   6
  -6   0  -9-0.23691 0.23748   1
   6   0  10 1.15859 0.17224   6
   6   0  10 1.27810 0.36527   3
  -6   0 -10 1.12452 0.26508   1
   6   0  11 0.49582 0.34636   3
  -6   0 -11-0.10072 0.27546   1
   6   0  11 0.15423 0.16808   6
   6   0  12 3.21814 0.25558   6
  -6   0 -12 3.80977 0.37726   1
   6   0  12 3.63607 0.44062   3
   6   0  13-0.02429 0.20073   5
   6   0  13 0.10571 0.35658   3
   6   0  13-0.07862 0.17724   6
  -6   0 -13 0.46849 0.32837   1
   6   0  14 4.88170 0.31795   6
   6   0  14 5.39029 0.37066   5
  -6   0 -14 5.35824 0.47109   1
   6   0  14 5.42042 0.49042   3
   6   0  15-0.10666 0.22977   5
   6   0  15-0.33982 0.38903   3
  -6   0 -15-0.02257 0.37835   1
   6   0  16 2.89123 0.30930   5
   6   0  16 3.35587 0.47043   3
  -6   0 -16 3.76573 0.47955   1
   6   0  17 0.09856 0.21941   2
  -6   0 -17 0.12805 0.42057   1
   6   0  17 0.13169 0.24512   5
   6   0  18 2.43995 0.29100   2
   6   0  18 2.27255 0.31782   5
   6   0  19 0.70583 0.26693   2
   6   0  19 0.16142 0.28587   5
   6   0  20 1.64458 0.29975   2
   6   0  20 1.46235 0.32112   5
   6   0  21 0.48469 0.29582   2
   6   0  21 0.12448 0.29043   5
   6   0  22 1.24952 0.31962   2
   6   0  22 0.99890 0.33591   5
   6   0  23-0.09771 0.31513   2
   6   0  23 0.23282 0.32638   5
   6   0  24 0.36011 0.31611   2
   6   0  24 0.32416 0.32750   5
   6   0  25-0.02988 0.34630   2
   6   0  25-0.02137 0.36603   5
   6   0  26 0.06369 0.35929   2
   6   0  26 0.13194 0.37026   5
   6   0  27 0.63939 0.38134   2
   6   0  27-0.11077 0.40228   5
   6   0  28 1.29478 0.41862   2
   6   0  29 0.50405 0.42871   2
  -6   1  28-0.62109 0.53815   2
  -6  -1  27 0.44686 0.56304   2
  -6   1  27-0.36826 0.49931   2
  -6  -1  26 0.70063 0.52357   2
   6  -1 -26 0.73752 0.31340   5
  -6   1  26 0.48456 0.46758   2
  -6  -1  25 1.06475 0.50349   2
   6  -1 -25-0.01363 0.28556   5
  -6   1  25-0.10548 0.43225   2
  -6  -1  24 0.82437 0.48644   2
   6  -1 -24 0.40966 0.28752   5
  -6   1  24 0.60580 0.43201   2
  -6  -1  23 0.09604 0.45693   2
   6  -1 -23 0.42382 0.27923   5
  -6   1  23-0.05798 0.39402   2
  -6   1  22 0.22084 0.38102   2
   6  -1 -22 0.28708 0.26144   5
  -6  -1  22 0.20868 0.42530   2
   6   1 -22 0.85919 0.31710   2
  -6   1  21-0.07020 0.35592   2
  -6  -1  21 0.53366 0.41962   2
   6   1 -21 0.42357 0.29528   2
   6  -1 -21 0.55414 0.26823   5
  -6   1  20 0.35069 0.35042   2
  -6  -1  20 0.51440 0.40281   2
   6   1 -20 1.05115 0.30511   2
   6  -1 -20 0.22364 0.25026   5
  -6   1  19-0.07923 0.33652   2
  -6  -1  19 0.06195 0.37594   2
   6   1 -19 0.10755 0.28299   2
   6  -1 -19 0.31593 0.24098   5
  -6   1  18-0.18012 0.33357   2
  -6  -1  18 0.93403 0.37881   2
   6   1 -18 0.77562 0.29175   2
   6  -1 -18 0.31917 0.22678   5
  -6   1  17-0.31181 0.30293   2
   6  -1 -17-0.15284 0.21601   5
  -6  -1  17-0.01918 0.36266   2
   6   1 -17 0.38399 0.26952   2
   6  -1 -16 0.31203 0.20528   5
   6   1 -16 0.53110 0.25792   2
  -6   1  16-0.08010 0.29102   2
  -6  -1  16 0.03683 0.34208   2
  -6  -1  15 0.05344 0.33504   2
  -6   1  15-0.07543 0.28497   2
   6   1 -15 0.03084 0.24968   2
   6  -1 -15 0.37188 0.20553   5
  -6  -1  14 0.62889 0.33485   2
  -6   1  14 0.17682 0.25692   2
   6   1 -14 1.05329 0.24041   2
   6  -1 -14 0.41890 0.20218   5
   6   1 -13 0.25071 0.13005   5
  -6   1  13-0.22189 0.23903   2
  -6  -1  13 0.23910 0.31398   2
   6   1 -13 0.57794 0.22149   2
   6  -1 -13-0.00925 0.19632   5
   6   1 -12 4.78093 0.24182   5
   6   1 -12 4.00229 0.31270   2
  -6   1  12 3.44818 0.31475   2
  -6  -1  12 3.68077 0.39782   2
   6   1 -11 0.81513 0.11250   5
  -6   1  11 0.41829 0.21037   2
   6   1 -11 0.46507 0.20611   2
  -6  -1  11 0.37424 0.29805   2
   6   1 -10 4.58316 0.23691   5
  -6  -1  10 4.56260 0.39587   2
  -6   1  10 4.23965 0.30360   2
   6   1 -10 4.45643 0.31511   2
  -6   1   9 0.46134 0.18033   2
   6   1  -9 0.38964 0.08944   5
  -6  -1   9 0.38149 0.27647   2
   6   1  -9 0.38140 0.20367   2
   6   1  -8 2.27008 0.24305   2
   6  -1  -8 3.00310 0.19291   2
   6   1  -8 2.72750 0.15451   5
  -6   1   8 2.72850 0.23128   2
   6  -1  -7 1.51832 0.13491   2
   6   1  -7 0.80869 0.09359   5
   6   1  -7 0.69333 0.20045   2
  -6   1   7 0.86621 0.17762   2
   6  -1  -6 5.58556 0.29244   2
   6  -1  -6 5.92935 0.42141   1
   6   1  -6 5.62562 0.34340   2
  -6   1   6 5.80996 0.33278   2
   6   1  -5 0.47757 0.18102   2
   6  -1  -5 0.33289 0.25687   1
   6  -1  -5 0.58212 0.10575   2
  -6   1   5 0.16624 0.16445   2
   6  -1  -4 4.19104 0.21380   2
   6  -1  -4 4.07010 0.37236   1
   6   1  -4 3.28730 0.28006   2
   6   1  -3 0.28623 0.20150   2
   6  -1  -3 0.06335 0.27374   1
   6  -1  -3-0.06585 0.08195   2
   6   1  -2 13.1188 0.63291   2
   6  -1  -2 10.2483 0.65767   1
   6   1  -2 10.0855 0.59869   1
   6  -1  -2 12.1743 0.53966   2
   6   1  -1 0.37451 0.19181   1
   6  -1  -1 0.34795 0.31056   1
   6  -1   0 2.31037 0.35643   1
   6   1   0 2.19737 0.23109   1
   6  -1   0 1.99619 0.30949   4
   6  -1   0 2.28895 0.13138   2
   6   1   1 5.86549 0.32165   1
  -6   1  -1 5.75702 0.37957   1
   6  -1   1 6.33450 0.42362   1
   6  -1   1 4.91748 0.25164   2
   6  -1   1 5.35366 0.39466   4
  -6   1  -2 59.4556 2.61934   1
   6   1   2 56.8193 2.58022   1
   6  -1   2 59.9213 2.64793   1
   6  -1   2 56.8747 2.61991   4
   6  -1   2 56.8651 2.54976   2
   6  -1   3 0.18289 0.24336   4
  -6   1  -3-0.01364 0.26031   1
   6  -1   3 0.34203 0.29741   1
   6   1   3 0.19731 0.15881   1
   6  -1   4 1.79785 0.27099   4
   6  -1   4 1.67184 0.34628   1
  -6   1  -4 1.18428 0.27895   1
  -6  -1  -5 0.39862 0.12208   1
   6   1   5 0.22061 0.16514   6
   6  -1   5 0.24421 0.23625   4
  -6   1  -5 0.50872 0.26937   1
   6   1   5 0.44383 0.13083   5
   6  -1   5 0.16490 0.32204   1
   6  -1   6 2.23814 0.38168   1
   6   1   6 2.12331 0.17576   5
  -6  -1  -6 1.69690 0.18277   1
  -6   1  -6 1.75532 0.28322   1
   6   1   6 2.22993 0.21156   6
   6   1   7 0.45067 0.15051   5
  -6   1  -7 0.98812 0.26576   1
   6   1   7 0.72285 0.18433   6
  -6  -1  -7 0.36502 0.15871   1
   6   1   8 3.81669 0.22457   4
   6   1   8 4.03239 0.26925   5
   6   1   8 4.38287 0.29706   6
  -6   1  -8 3.90840 0.38035   1
  -6  -1  -8 3.69167 0.27758   1
   6  -1   8 4.82818 0.47614   3
   6  -1   8 4.18810 0.22947   2
  -6   1  -9 0.52191 0.28901   1
  -6  -1  -9 1.00853 0.19798   1
   6  -1   9 0.55881 0.37402   3
   6  -1   9 0.98567 0.13955   2
   6   1   9 0.90276 0.17289   5
   6   1   9 0.69886 0.19572   6
   6  -1  10 6.77370 0.34470   2
   6  -1  10 7.61603 0.56377   3
   6   1  10 6.35519 0.37729   5
   6  -1  10 6.24348 0.32904   6
   6   1  10 6.76942 0.40423   6
  -6  -1 -10 6.25925 0.39914   1
  -6   1 -10 5.65831 0.48590   1
   6  -1  11 0.40180 0.14785   2
   6  -1  11 0.36399 0.11950   6
  -6   1 -11 0.16401 0.30791   1
   6   1  11 0.12029 0.21756   6
   6  -1  11 0.51001 0.37375   3
   6   1  11 0.37700 0.18252   5
  -6  -1 -11-0.15133 0.24353   1
   6  -1  12 1.49413 0.18680   2
  -6   1 -12 0.86175 0.34386   1
  -6  -1 -12 1.11980 0.27914   1
   6   1  12 1.59139 0.26056   6
   6   1  12 1.65137 0.21595   5
   6  -1  12 1.72099 0.43846   3
   6   1  12 1.56290 0.33469   3
   6  -1  12 1.48025 0.14936   6
  -6   1 -13 1.30935 0.40027   1
  -6  -1 -13 1.98659 0.32779   1
   6  -1  13 1.37323 0.13747   6
   6   1  13 1.32960 0.23709   5
   6   1  13 0.91259 0.32393   3
   6  -1  13 1.76783 0.43600   3
   6   1  13 1.13420 0.25488   6
   6  -1  13 1.39273 0.20123   2
   6   1  14 1.09548 0.24139   5
   6   1  14 1.18502 0.26182   6
  -6   1 -14 1.86671 0.43278   1
   6  -1  14 1.58647 0.44398   3
   6   1  14 1.26521 0.34172   3
  -6  -1 -14 1.72825 0.34125   1
   6  -1  14 1.53508 0.21809   2
   6  -1  15-0.40396 0.44825   3
   6   1  15 0.35819 0.35930   3
  -6   1 -15-0.59183 0.41942   1
   6  -1  15 0.04276 0.21217   2
   6   1  15-0.01340 0.22419   5
   6   1  16 1.39751 0.35403   3
   6   1  16 1.01209 0.25778   5
   6  -1  16 1.25037 0.23984   2
  -6   1 -16 1.39796 0.45013   1
  -6   1 -16 0.74456 0.18179   4
   6   1  17 0.10556 0.26529   5
  -6   1 -17 0.36590 0.45156   1
   6  -1  17 0.29338 0.23803   2
  -6   1 -17 0.18029 0.17165   4
   6  -1  18 0.25211 0.27487   5
   6   1  18 0.22331 0.28582   5
  -6   1 -18 0.35334 0.44719   1
   6  -1  18-0.01058 0.24618   2
  -6   1 -18 0.07011 0.16476   4
   6  -1  19 0.08138 0.26409   5
   6   1  19 0.01694 0.28402   5
  -6   1 -19 0.03073 0.46323   1
   6  -1  19-0.11344 0.25849   2
  -6   1 -19 0.26540 0.16854   4
   6  -1  20 0.54230 0.30254   5
   6   1  20 0.22913 0.29415   5
  -6   1 -20 0.19310 0.46635   1
   6  -1  20 0.77785 0.27510   2
  -6   1 -20 0.65307 0.17468   4
   6  -1  21 0.27964 0.31495   5
   6   1  21 0.09050 0.28964   5
  -6   1 -21 0.40200 0.49837   1
  -6   1 -21 0.08218 0.15766   4
   6  -1  21 0.68837 0.29393   2
   6  -1  22 1.30038 0.32596   2
  -6   1 -22 1.74437 0.54882   1
   6   1  22 1.17293 0.31495   5
  -6   1 -22 1.11272 0.17269   4
   6   1  22 0.80029 0.30606   2
   6  -1  22 1.12723 0.34073   5
   6  -1  23 0.60636 0.32276   2
   6  -1  23 0.26406 0.30990   5
   6   1  23 0.47618 0.30338   2
  -6   1 -23 0.17989 0.51948   1
  -6   1 -23 0.17707 0.15351   4
   6   1  23-0.09755 0.31965   5
  -6   1 -24 0.47105 0.14709   4
   6   1  24 1.39835 0.34551   2
   6  -1  24 1.13469 0.34242   2
   6   1  24 0.43013 0.35927   5
  -6   1 -25 0.20227 0.11844   4
   6   1  25-0.71779 0.37719   5
   6   1  25 0.70086 0.36591   2
   6  -1  25 0.82471 0.35502   2
   6   1  26 0.34679 0.38357   5
   6   1  26 0.73574 0.38052   2
   6  -1  26 0.44912 0.37565   2
   6   1  27 0.73553 0.39597   5
   6   1  27-0.11930 0.39227   2
   6  -1  27 0.50311 0.39161   2
   6   1  28-0.03502 0.40810   2
   6  -1  28 0.54305 0.41934   2
   6  -1  29 0.54813 0.43657   2
  -6   2  28-0.13333 0.49361   2
  -6   2  27-0.04264 0.47828   2
  -6  -2  26 1.00588 0.61182   2
  -6   2  26 0.58930 0.44569   2
  -6  -2  25 0.27347 0.57782   2
  -6   2  25 0.21310 0.42303   2
   6  -2 -24 0.53420 0.31305   5
  -6  -2  24-0.32263 0.54804   2
  -6   2  24-0.49836 0.40168   2
   6  -2 -23 0.41355 0.30222   5
  -6  -2  23-0.45551 0.51402   2
  -6   2  23 0.10520 0.36909   2
   6  -2 -22 0.23578 0.28638   5
  -6   2  22 0.54766 0.35559   2
  -6  -2  22 0.24867 0.50617   2
   6  -2 -21 0.14570 0.26227   5
  -6  -2  21 0.69589 0.48629   2
  -6   2  21 0.15661 0.34301   2
   6   2 -21 0.45220 0.32166   2
   6  -2 -20 0.35126 0.26736   5
  -6  -2  20 0.74965 0.47607   2
   6   2 -20 0.15705 0.31300   2
  -6   2  20 0.45708 0.32312   2
   6  -2 -19 0.63337 0.25120   5
   6   2 -19 0.25607 0.30436   2
  -6  -2  19 0.37462 0.46958   2
  -6   2  19 0.11196 0.29318   2
  -6   2  18 1.00951 0.30674   2
   6   2 -18 1.13124 0.31535   2
   6  -2 -18 1.06564 0.26150   5
  -6  -2  18 1.85783 0.47777   2
   6  -2 -17 0.72583 0.25176   5
  -6   2  17 0.90296 0.28891   2
   6   2 -17 1.88449 0.31630   2
  -6  -2  17 0.82463 0.43991   2
   6  -2 -16 0.72794 0.25618   5
   6   2 -16 2.17491 0.31044   2
  -6   2  16 1.37117 0.27511   2
  -6  -2  16 0.64560 0.43222   2
   6  -2 -15 0.21489 0.24033   5
  -6   2  15 0.72318 0.25044   2
   6   2 -15 0.60959 0.28068   2
  -6  -2  15 0.40631 0.40901   2
   6  -2 -14 0.78755 0.24501   5
  -6  -2  14 1.00328 0.41884   2
  -6   2  14 1.66484 0.26318   2
   6   2 -14 1.47461 0.28424   2
  -6  -2  13 0.53149 0.40958   2
  -6   2  13 0.31993 0.21672   2
   6   2 -13 0.54910 0.27233   2
  -6  -2  12 0.16586 0.39385   2
  -6   2  12 0.56926 0.21434   2
   6   2 -12 0.37921 0.25982   2
  -6   2  11 0.44544 0.19062   2
   6   2 -11 0.43959 0.25591   2
  -6   2  10 0.04497 0.17261   2
   6   2 -10 0.11769 0.24854   2
   6  -2 -10-0.12232 0.30223   1
   6   2  -9-0.13029 0.25865   2
  -6   2   9 0.41635 0.15900   2
   6  -2  -9 0.56809 0.29875   1
  -6   2   8 0.16700 0.15528   2
   6   2  -8 0.92524 0.24229   2
   6  -2  -8 0.01896 0.26785   1
   6   2  -7 0.71797 0.24858   2
   6  -2  -7 0.64208 0.29584   1
  -6   2   7 0.27392 0.14277   2
   6  -2  -6 1.17369 0.32300   4
   6   2  -6 1.34354 0.25782   2
   6  -2  -6 0.34615 0.32006   1
  -6   2   6 0.46253 0.13961   2
   6  -2  -5 0.78894 0.32631   4
   6   2  -5 0.95796 0.26337   2
   6  -2  -5 0.83760 0.32493   1
  -6   2   5 0.91482 0.12814   2
   6  -2  -4 0.61914 0.31153   1
   6   2  -4 0.53709 0.27077   2
  -6   2   4 0.68721 0.11278   2
   6  -2  -4 0.93244 0.29636   4
   6   2  -3 1.86658 0.30817   2
   6  -2  -3 2.73859 0.34849   4
   6  -2  -3 2.26095 0.36745   1
   6  -2  -2 2.06584 0.33944   4
   6  -2  -2 1.87107 0.36292   1
   6   2  -2 1.92721 0.12488   5
   6   2  -1 10.7840 0.50634   5
   6  -2  -1 10.8005 0.66140   1
  -6   2   1 11.5416 0.63544   1
   6  -2  -1 10.7907 0.65136   4
   6   2   0 27.6750 1.22485   5
   6   2   0 26.6327 1.27766   6
   6   2   0 27.0024 1.22764   1
  -6   2   0 26.8182 1.31828   1
   6  -2   0 27.2708 1.35162   1
   6  -2   0 25.6523 1.33101   4
   6   2   1 1.70285 0.13762   5
   6  -2   1 1.56567 0.34670   4
   6   2   1 1.59050 0.19940   6
  -6   2  -1 1.37429 0.32365   1
   6   2   1 1.06650 0.11772   1
   6  -2   1 1.99164 0.36166   1
   6  -2   2 0.49545 0.33768   1
   6  -2   2 0.35636 0.28130   4
  -6   2  -2 0.65667 0.28509   1
   6   2   2 0.98173 0.18995   6
   6   2   2 0.74819 0.12541   5
   6  -2   3 1.72548 0.31312   4
   6   2   3 1.65558 0.15849   5
  -6   2  -3 1.38158 0.32088   1
   6  -2   3 1.93608 0.38941   1
   6   2   3 1.67033 0.23875   6
  -6   2  -4 1.02619 0.31080   1
   6   2   4 1.17310 0.15485   5
   6  -2   4 1.27283 0.35755   1
   6   2   4 1.11250 0.22518   6
   6   2   5 2.86136 0.26280   6
  -6   2  -5 2.69327 0.35619   1
   6  -2   5 2.88379 0.45012   3
   6  -2   5 2.11856 0.13740   2
   6  -2   5 2.99449 0.42790   1
   6   2   5 2.98472 0.20209   5
   6   2   6 3.86791 0.27595   5
   6  -2   6 4.65541 0.23088   2
  -6   2  -6 3.89959 0.41895   1
   6  -2   6 4.83770 0.50330   3
   6   2   6 4.60576 0.34297   6
   6  -2   6 4.72961 0.47670   1
   6  -2   7 1.00868 0.12405   2
   6  -2   7 1.57961 0.41625   3
   6   2   7 1.22473 0.24586   6
  -6   2  -7 0.83933 0.30705   1
   6   2   7 1.27563 0.17651   5
   6  -2   8 1.92116 0.16325   2
   6  -2   8 2.30712 0.45391   3
   6   2   8 2.12501 0.20721   5
  -6   2  -8 2.83846 0.29017   4
  -6   2  -8 1.89572 0.36121   1
   6   2   8 1.63198 0.27409   6
  -6   2  -9 1.03157 0.34229   1
  -6  -2  -9 1.06978 0.13524   1
   6   2   9 0.93210 0.19284   5
  -6   2  -9 0.66120 0.24232   4
   6   2   9 0.89127 0.26367   6
   6  -2   9 0.69852 0.14158   2
   6  -2   9 1.18827 0.45282   3
  -6   2 -10 0.43704 0.35268   1
   6   2  10-0.24292 0.18076   5
  -6  -2 -10 0.08849 0.14499   1
  -6   2 -10 0.35162 0.23334   4
   6   2  10 0.06383 0.25746   6
   6  -2  10 0.03309 0.13811   2
   6  -2  10 0.65628 0.42711   3
   6   2  11 0.72714 0.28916   6
   6   2  11 0.58480 0.19697   5
   6  -2  11 0.36839 0.15455   2
  -6  -2 -11 0.67743 0.18832   1
  -6   2 -11 0.15557 0.22819   4
  -6   2 -11 0.04865 0.36723   1
   6  -2  11 1.06588 0.44608   3
   6   2  12 3.19605 0.34830   6
  -6  -2 -12 2.71095 0.27426   1
   6  -2  12 2.58288 0.22352   2
   6  -2  12 2.55569 0.14790   6
   6  -2  12 2.98795 0.50561   3
   6   2  12 2.97208 0.27235   5
  -6   2 -12 3.03662 0.45992   1
  -6   2 -12 3.24764 0.29795   4
   6   2  13 3.17536 0.37087   6
   6   2  13 3.39089 0.28480   5
  -6   2 -13 2.76649 0.30810   4
   6  -2  13 3.78572 0.56782   3
  -6   2 -13 2.51520 0.48200   1
   6  -2  13 2.89068 0.24976   2
   6   2  13 2.88185 0.33371   3
   6   2  14 3.91908 0.38177   6
  -6   2 -14 2.77026 0.46430   1
   6  -2  14 3.60047 0.56398   3
   6   2  14 3.31957 0.34337   3
  -6   2 -14 2.51631 0.31772   4
   6  -2  14 2.90305 0.26779   2
   6   2  14 2.89198 0.29868   5
   6   2  15 1.07020 0.26235   5
   6   2  15 1.79545 0.30704   3
  -6   2 -15 0.58849 0.46258   1
   6  -2  15 0.78185 0.22982   2
  -6   2 -15 1.20056 0.27945   4
  -6   2 -16 3.69001 0.34397   4
   6  -2  16 3.36001 0.30536   2
  -6   2 -16 3.07540 0.50972   1
   6   2  16 3.58395 0.35361   5
   6   2  16 3.99366 0.35744   3
   6  -2  17 2.37494 0.28692   2
   6   2  17 2.09500 0.31070   5
  -6   2 -17 1.88835 0.49909   1
  -6   2 -17 1.59258 0.30362   4
   6  -2  18 1.13114 0.27160   2
   6   2  18 1.26273 0.28720   5
  -6   2 -18 1.23447 0.49837   1
  -6   2 -18 0.49902 0.27112   4
   6  -2  19 1.64157 0.30360   2
   6   2  19 1.63697 0.31470   5
  -6   2 -19 1.74011 0.50226   1
  -6   2 -19 0.96436 0.28687   4
   6  -2  20 0.47907 0.29518   2
   6   2  20 0.57838 0.27722   5
  -6   2 -20 1.38003 0.52628   1
  -6   2 -20 0.50846 0.27722   4
   6  -2  21 0.90041 0.32010   2
   6   2  21 0.45899 0.31806   5
  -6   2 -21 0.99589 0.51845   1
  -6   2 -21 0.46922 0.27525   4
  -6   2 -22 0.18643 0.26729   4
   6   2  22 0.26908 0.31117   5
  -6   2 -22 0.44127 0.48428   1
   6  -2  22 0.32494 0.33622   2
  -6   2 -23 0.43262 0.26843   4
   6   2  23 0.50152 0.34326   5
  -6   2 -23 1.25229 0.50283   1
   6  -2  23-0.01569 0.35160   2
  -6   2 -24-0.04310 0.27223   4
   6   2  24-0.20916 0.34783   5
   6  -2  24 0.24886 0.37780   2
   6  -2  25 0.06050 0.35391   5
  -6   2 -25 0.83972 0.27726   4
   6  -2  25 0.05244 0.39563   2
   6   2  25 0.39363 0.37783   5
   6   2  26 0.13642 0.40495   5
   6  -2  26-0.01854 0.42102   2
   6  -2  26 0.22886 0.37546   5
   6   2  26 0.47747 0.37682   2
   6   2  27 0.68439 0.41732   5
   6  -2  27-0.15469 0.44775   2
   6  -2  27 0.43014 0.38039   5
   6   2  27 0.59947 0.39007   2
   6  -2  28 0.32300 0.47688   2
   6  -2  29-0.12668 0.49413   2
   6  -3 -28 0.81001 0.51086   4
  -6   3  27 0.58049 0.44652   2
   6  -3 -27-0.27905 0.48353   4
  -6   3  26 0.31109 0.42342   2
   6  -3 -26 0.31087 0.49288   4
  -6   3  25 0.69992 0.39433   2
  -6  -3  25 0.07028 0.65234   2
   6  -3 -25 0.47726 0.49264   4
  -6   3  24 0.13306 0.37317   2
  -6  -3  24-0.30788 0.61575   2
   6  -3 -24 0.43800 0.46462   4
  -6   3  23 0.33311 0.34749   2
  -6  -3  23 1.32439 0.62898   2
   6  -3 -23 1.06247 0.48762   4
  -6   3  22 0.58814 0.34303   2
  -6  -3  22-0.35274 0.60385   2
   6  -3 -22 0.91700 0.46316   4
  -6  -3  21 0.37317 0.56253   2
   6  -3 -21 0.09678 0.45144   4
   6  -3 -21 0.14727 0.29756   5
  -6   3  21 0.81769 0.31846   2
  -6   3  20 0.50409 0.30876   2
   6  -3 -20 0.28573 0.45360   4
  -6  -3  20 0.42220 0.54006   2
   6  -3 -20 0.11687 0.29304   5
   6   3 -19 0.67538 0.33695   2
  -6   3  19 0.62952 0.29697   2
   6  -3 -19 0.53030 0.46243   4
  -6  -3  19 0.29374 0.51652   2
   6  -3 -19 0.29031 0.29417   5
  -6   3  18 0.50938 0.27654   2
   6   3 -18 0.58833 0.33021   2
   6  -3 -18 0.39789 0.44095   4
  -6  -3  18-0.68775 0.52525   2
   6  -3 -18 0.02874 0.28671   5
   6   3 -17 0.79107 0.32718   2
  -6   3  17 0.53696 0.27538   2
   6  -3 -17 0.42088 0.45336   4
  -6  -3  17-0.58617 0.51059   2
   6  -3 -17 0.11472 0.27619   5
  -6   3  16 0.59026 0.25098   2
   6   3 -16 0.16833 0.31674   2
   6  -3 -16 0.17703 0.40701   4
   6  -3 -16 0.01441 0.27543   5
   6  -3 -15 2.00030 0.42090   1
   6   3 -15 1.79606 0.34134   2
   6  -3 -15 1.32740 0.42285   4
  -6   3  15 1.83110 0.27013   2
   6  -3 -14 1.21083 0.41205   1
   6   3 -14 0.53407 0.33149   2
   6  -3 -14 0.76126 0.41805   4
  -6   3  14 1.07260 0.24055   2
  -6   3  13 1.44593 0.23334   2
   6   3 -13 1.13258 0.33831   2
   6  -3 -13 1.09111 0.36417   1
  -6   3  12 0.97416 0.20608   2
   6  -3 -12 0.79174 0.37710   1
   6   3 -12-0.02900 0.33645   2
   6  -3 -11 2.98077 0.42922   1
   6   3 -11 2.88848 0.37491   2
  -6   3  11 3.27198 0.25916   2
   6   3 -10 1.54458 0.31837   2
  -6   3  10 1.08153 0.18676   2
   6  -3 -10 0.49397 0.36606   1
   6  -3  -9 1.73247 0.38478   1
   6   3  -9 2.10614 0.33626   2
  -6   3   9 2.03953 0.19080   2
   6  -3  -9 1.98605 0.42437   4
   6  -3  -8 0.63153 0.34286   1
   6  -3  -8 0.15101 0.37756   4
   6   3  -8 0.53224 0.31671   2
  -6   3   8 0.76908 0.15276   2
   6  -3  -7 4.26598 0.49582   4
   6   3  -7 4.85872 0.42762   2
  -6   3   7 5.09742 0.27591   2
   6  -3  -7 4.55909 0.47756   1
  -6   3   6 1.03151 0.13492   2
   6  -3  -6 0.46916 0.37716   4
   6   3  -6 0.79916 0.33767   2
   6  -3  -6 0.54981 0.38189   1
   6   3  -5 0.64343 0.22368   6
[truncated: 226,421 more chars]
